# Supplementary material for: Genetic screens reveal a central role for heme metabolism in artemisinin susceptibility
Source: Nat Commun. 2020 Sep 23;11:4813. doi: 10.1038/s41467-020-18624-0 (PMC7511413; doi:10.1038/s41467-020-18624-0)
Supplement: Supplementary file 5 — Supplementary Data 1 [file 41467_2020_18624_MOESM5_ESM.xlsx]

## Sheet: Table S2
Guide	Biorep1_Library	Biorep1_Passage3	Biorep1_Passage6	Biorep1_DHA10µM	Biorep2_Library	Biorep2_Passage3	Biorep2_Passage6	Biorep2_DHA0.5µM	Biorep3_Library	Biorep3_Passage3	Biorep3_Passage6	Biorep3_DHA0.5µM	Biorep3_DHA0.05µM
sgTGGT1_200010_1	786	1946	4362	17	493	396	441	413	587	7901	7731	6094	9362
sgTGGT1_200010_10	610	587	644	3	448	1224	1443	863	441	118	6	1	1
sgTGGT1_200010_2	2435	9851	24629	365	1415	5775	8981	3805	1743	6454	6152	5335	6993
sgTGGT1_200010_3	2137	5894	12453	1231	1126	1727	2399	935	1273	597	221	1120	232
sgTGGT1_200010_4	583	1958	5058	10	395	3422	4472	3615	455	782	538	277	806
sgTGGT1_200010_5	687	2219	4660	523	515	3065	3864	2139	600	8992	7077	7812	9073
sgTGGT1_200010_6	300	774	1544	2	245	25	30	190	293	1	0	0	0
sgTGGT1_200010_7	514	1748	3510	1264	482	3288	4494	4655	564	1338	1147	976	1365
sgTGGT1_200010_8	1843	2432	3253	4064	1160	304	286	8	1349	1792	1481	1091	1088
sgTGGT1_200010_9	997	1264	2264	1796	928	68	45	0	960	1956	1412	1921	1351
sgTGGT1_200270_1	483	674	2711	1	374	1738	2579	1192	367	476	397	858	463
sgTGGT1_200270_10	473	229	2	2	301	641	1016	0	341	701	587	633	447
sgTGGT1_200270_2	315	118	1	3	220	0	0	661	253	1187	966	603	1272
sgTGGT1_200270_3	519	355	1	711	323	66	0	106	373	8	1	0	7
sgTGGT1_200270_4	856	1306	2489	1208	453	3236	4326	3043	526	2010	1902	944	1902
sgTGGT1_200270_5	516	147	71	2	373	426	266	152	377	0	0	1	0
sgTGGT1_200270_6	150	308	256	0	115	0	0	0	114	4	11	0	0
sgTGGT1_200270_7	1236	870	2142	2487	721	2880	4000	2162	896	426	315	225	411
sgTGGT1_200270_8	261	472	711	3	222	3443	3984	3287	299	2223	2520	1400	2883
sgTGGT1_200270_9	50	23	0	0	36	169	138	0	48	5	0	0	0
sgTGGT1_200280_1	472	141	1	3	347	0	1	0	347	21	0	0	0
sgTGGT1_200280_10	349	223	362	0	192	3	0	0	242	424	366	259	432
sgTGGT1_200280_2	1019	830	440	6	697	7	0	0	794	1274	996	633	1374
sgTGGT1_200280_3	330	205	21	0	297	2	1	0	306	7	0	0	0
sgTGGT1_200280_4	594	162	3	1	471	2	0	0	530	12	0	1	0
sgTGGT1_200280_5	267	69	38	1	194	0	5	0	230	0	0	0	0
sgTGGT1_200280_6	230	161	1	0	160	66	0	0	227	0	0	0	0
sgTGGT1_200280_7	259	92	0	0	177	0	5	0	221	18	0	0	0
sgTGGT1_200280_8	1559	1188	319	6	875	271	100	0	1174	776	752	1135	808
sgTGGT1_200280_9	139	52	0	0	107	0	0	0	125	12	0	0	0
sgTGGT1_200290_1	570	1063	906	1089	430	105	175	0	414	116	76	71	111
sgTGGT1_200290_10	388	104	3	0	271	30	9	0	267	46	0	0	1
sgTGGT1_200290_2	414	71	0	1	272	0	0	0	303	0	0	0	0
sgTGGT1_200290_3	180	49	0	0	168	0	0	0	147	0	0	0	0
sgTGGT1_200290_4	2825	3129	2443	15	1570	71	9	0	1717	514	290	255	383
sgTGGT1_200290_5	1001	827	756	2198	618	3493	2101	3824	725	314	210	1	356
sgTGGT1_200290_6	566	257	3	2	429	64	12	0	461	962	455	165	509
sgTGGT1_200290_7	312	386	890	0	181	6	17	0	200	0	0	0	0
sgTGGT1_200290_8	579	887	502	3	405	946	605	679	505	253	76	159	175
sgTGGT1_200290_9	589	606	967	289	512	24	2	1	596	480	508	1008	497
sgTGGT1_200295_1	1102	997	1888	7	673	6	5	0	701	45	11	54	1
sgTGGT1_200295_10	344	210	68	0	286	0	0	0	310	50	31	1	39
sgTGGT1_200295_2	368	233	89	2	262	1	0	0	301	531	336	234	390
sgTGGT1_200295_3	533	136	1	1	365	655	1313	1167	423	792	618	623	874
sgTGGT1_200295_4	345	113	1	0	214	0	5	0	251	201	32	32	33
sgTGGT1_200295_5	1277	1830	2523	9	935	4	2	0	1073	1095	529	64	703
sgTGGT1_200295_6	283	838	2192	3	230	14	0	0	255	0	0	1	0
sgTGGT1_200295_7	762	1405	4187	4	455	286	269	578	559	4067	3758	2326	5033
sgTGGT1_200295_8	242	423	1091	921	243	693	886	766	212	1	0	1	0
sgTGGT1_200295_9	747	346	117	0	489	17	0	0	498	57	1	30	1
sgTGGT1_200300_1	727	1645	3061	8	441	2434	3343	1129	463	3547	3479	2123	3737
sgTGGT1_200300_10	155	176	1	2	110	2	0	0	139	0	0	0	0
sgTGGT1_200300_2	991	2875	3902	1267	726	169	186	2	952	3805	1562	3556	2041
sgTGGT1_200300_3	263	340	1600	1	157	606	895	1032	192	211	262	168	446
sgTGGT1_200300_4	2039	3476	7148	2337	1149	4389	6399	2034	1280	5581	5173	6089	5926
sgTGGT1_200300_5	193	201	97	2	171	0	15	0	223	0	0	0	0
sgTGGT1_200300_6	188	1050	3875	1244	117	0	0	0	132	647	708	393	889
sgTGGT1_200300_7	124	61	1	1	33	0	0	0	42	0	0	0	0
sgTGGT1_200300_8	328	469	1351	4	252	14	13	0	301	0	0	0	0
sgTGGT1_200300_9	117	658	1377	7	70	43	41	0	80	0	0	0	0
sgTGGT1_200310_1	557	160	1	1118	347	7	1	0	428	21	0	0	0
sgTGGT1_200310_10	782	298	67	5	576	31	10	0	554	24	1	1	0
sgTGGT1_200310_2	515	171	0	1	318	2	5	0	445	30	0	0	0
sgTGGT1_200310_3	219	708	354	1210	118	64	24	350	168	8	0	0	0
sgTGGT1_200310_4	399	335	91	1	284	89	19	0	311	0	0	2	0
sgTGGT1_200310_5	399	209	1	0	282	5	1	0	287	190	118	397	141
sgTGGT1_200310_6	382	90	2	2	260	1	0	1	343	0	0	0	0
sgTGGT1_200310_7	486	483	219	1436	364	1065	492	1130	349	0	0	0	0
sgTGGT1_200310_8	420	670	1333	3	505	721	1230	147	533	26	0	0	0
sgTGGT1_200310_9	408	140	2	1	284	47	17	1066	299	0	1	1	0
sgTGGT1_200320_1	0	0	0	0	0	0	0	0	0	0	0	0	0
sgTGGT1_200320_10	0	0	0	0	0	0	0	0	0	0	0	0	0
sgTGGT1_200320_2	0	0	0	0	0	0	0	0	0	0	0	0	0
sgTGGT1_200320_3	0	0	0	0	0	0	0	0	0	0	0	0	0
sgTGGT1_200320_4	0	0	0	0	0	0	0	0	0	0	0	0	0
sgTGGT1_200320_5	0	0	0	0	0	0	0	0	0	0	0	0	0
sgTGGT1_200320_6	0	0	0	0	0	0	0	0	0	0	0	0	0
sgTGGT1_200320_7	0	0	0	0	0	0	0	0	0	0	0	0	0
sgTGGT1_200320_8	0	0	0	0	0	0	0	0	0	0	0	0	0
sgTGGT1_200320_9	0	0	0	0	0	0	0	0	0	0	0	0	0
sgTGGT1_200330_1	561	3474	6816	13	304	508	459	1342	385	882	896	739	612
sgTGGT1_200330_10	1413	1656	1291	1252	966	424	411	0	1057	582	332	303	353
sgTGGT1_200330_2	160	40	2	0	118	0	3	0	116	0	0	1	0
sgTGGT1_200330_3	332	797	457	2	258	4	1	1	307	9	0	0	0
sgTGGT1_200330_4	91	85	72	0	60	0	0	0	70	1224	757	572	813
sgTGGT1_200330_5	319	611	1596	5	264	10	0	0	293	9	0	0	20
sgTGGT1_200330_6	280	221	0	2	166	45	25	0	167	0	0	0	0
sgTGGT1_200330_7	647	674	1138	1	444	4	9	0	460	551	531	543	503
sgTGGT1_200330_8	153	87	1	0	106	0	0	0	142	190	96	16	95
sgTGGT1_200330_9	419	477	493	2	395	2	0	0	494	27	0	787	0
sgTGGT1_200340_1	9	0	0	0	15	10	13	0	22	0	0	0	0
sgTGGT1_200340_10	513	1114	3041	6	379	1322	1765	1344	418	52	56	0	7
sgTGGT1_200340_2	240	181	242	2	136	232	321	0	152	631	665	704	923
sgTGGT1_200340_3	631	676	2061	5	522	23	72	0	668	47	13	31	37
sgTGGT1_200340_4	1022	1208	2553	8	565	2167	3575	1763	683	4082	2605	2798	3428
sgTGGT1_200340_5	384	845	1749	1	262	18	106	0	333	390	347	133	386
sgTGGT1_200340_6	200	1145	2481	1621	226	181	193	0	228	502	270	507	448
sgTGGT1_200340_7	286	660	2089	1917	292	970	1174	273	329	542	333	69	318
sgTGGT1_200340_8	689	901	1714	3	358	2519	3654	2457	404	3910	3777	3601	4372
sgTGGT1_200340_9	639	451	1279	430	481	0	0	0	579	0	0	1	6
sgTGGT1_200350_1	403	176	5	3	310	2513	3414	3298	354	145	174	0	256
sgTGGT1_200350_10	712	782	2523	6	474	1414	2123	2005	527	334	376	129	574
sgTGGT1_200350_2	222	1177	1896	801	159	3	0	0	149	0	0	0	0
sgTGGT1_200350_3	246	1279	3740	496	163	1239	1976	2825	185	0	0	0	0
sgTGGT1_200350_4	170	107	54	1	133	129	84	0	158	0	0	0	0
sgTGGT1_200350_5	281	961	2212	791	211	893	1228	472	201	658	578	253	736
sgTGGT1_200350_6	1451	3566	6520	1173	1193	6760	7202	6900	1336	7694	7528	5523	7254
sgTGGT1_200350_7	721	2437	6055	1470	464	1014	1033	1205	539	806	769	628	779
sgTGGT1_200350_8	309	736	1276	3	208	0	0	0	245	159	70	321	113
sgTGGT1_200350_9	432	874	1417	2	303	1401	1388	742	284	903	479	2069	529
sgTGGT1_200360_1	211	783	1416	869	159	456	560	865	204	4130	3214	1917	3345
sgTGGT1_200360_10	195	463	758	0	111	1016	1485	1547	130	13	0	0	0
sgTGGT1_200360_2	309	502	793	1272	188	373	466	1751	245	2273	2770	2484	2825
sgTGGT1_200360_3	354	68	0	2	220	303	302	1	236	518	812	374	491
sgTGGT1_200360_4	235	1251	4278	5	118	3193	4848	4742	180	505	788	702	720
sgTGGT1_200360_5	255	1107	4058	8	139	10	0	0	172	3014	1562	2620	1505
sgTGGT1_200360_6	275	2378	6728	1131	173	0	5	2	216	405	439	98	483
sgTGGT1_200360_7	462	109	77	0	225	44	36	0	259	2	1	0	1
sgTGGT1_200360_8	1191	3804	7536	1294	712	4642	6822	3820	747	7373	6997	5449	8678
sgTGGT1_200360_9	480	551	1004	2	284	0	0	0	314	2869	2784	2526	3480
sgTGGT1_200370_1	912	765	615	2	640	1405	884	1063	708	35	0	2	0
sgTGGT1_200370_10	365	101	89	0	260	94	0	0	263	0	0	0	0
sgTGGT1_200370_2	117	4	0	0	71	2	0	0	76	0	0	0	0
sgTGGT1_200370_3	1096	324	1	2	680	209	21	0	705	92	6	672	14
sgTGGT1_200370_4	342	80	3	0	213	0	0	0	216	16	0	0	0
sgTGGT1_200370_5	593	159	2	0	393	129	31	0	453	192	11	1021	33
sgTGGT1_200370_6	755	560	135	4	545	486	24	56	626	206	3	374	11
sgTGGT1_200370_7	123	63	0	1	87	0	6	0	103	0	0	0	0
sgTGGT1_200370_8	376	130	2	1	241	211	14	0	315	184	6	2828	1
sgTGGT1_200370_9	640	211	13	2	437	41	0	0	532	185	2	1122	4
sgTGGT1_200385_1	448	126	2	1	262	29	6	0	339	0	0	1	0
sgTGGT1_200385_10	374	341	472	2	86	0	0	0	103	1634	745	723	1236
sgTGGT1_200385_2	450	3166	5354	10	306	348	500	187	397	1533	1212	959	1105
sgTGGT1_200385_3	115	541	1821	2	79	0	0	0	95	0	0	0	10
sgTGGT1_200385_4	578	169	3	2	406	922	1113	580	445	1528	1841	1208	1998
sgTGGT1_200385_5	477	106	4	2	336	0	5	0	327	147	66	214	101
sgTGGT1_200385_6	434	117	62	3	303	0	0	0	362	0	0	0	0
sgTGGT1_200385_7	340	45	1	0	272	7	0	0	294	1360	1169	854	1414
sgTGGT1_200385_8	147	76	0	0	130	0	0	0	140	359	241	412	61
sgTGGT1_200385_9	727	1171	2331	1181	397	1337	2120	3047	469	65	103	115	32
sgTGGT1_200400_1	241	93	0	0	282	14	17	0	319	2	0	0	0
sgTGGT1_200400_10	331	62	0	1	221	0	0	0	298	0	0	0	0
sgTGGT1_200400_2	634	166	1	1	447	0	7	1	553	23	0	0	0
sgTGGT1_200400_3	558	120	1	0	329	0	0	0	321	15	0	0	0
sgTGGT1_200400_4	412	270	138	3	480	686	842	42	570	478	489	69	495
sgTGGT1_200400_5	327	80	1	0	252	3	0	0	256	13	0	1	0
sgTGGT1_200400_6	286	72	1	1	180	0	0	0	223	0	0	0	0
sgTGGT1_200400_7	263	124	3	0	219	0	0	0	243	1	0	0	0
sgTGGT1_200400_8	276	61	1	1	205	0	0	0	181	9	0	0	1
sgTGGT1_200400_9	222	38	0	1	187	0	0	0	218	0	0	0	1
sgTGGT1_200410_1	447	485	365	1	417	182	136	0	577	2159	1830	2688	1617
sgTGGT1_200410_10	307	419	198	2	232	57	5	0	283	18	1	0	0
sgTGGT1_200410_2	425	87	1	0	281	0	0	0	314	0	0	0	0
sgTGGT1_200410_3	975	494	86	1	635	4912	5522	384	675	3623	2972	1173	2951
sgTGGT1_200410_4	185	214	454	0	204	1	0	0	219	246	0	11	1
sgTGGT1_200410_5	281	172	202	0	224	241	449	0	232	351	202	1209	162
sgTGGT1_200410_6	133	65	0	0	112	0	0	0	146	137	38	50	79
sgTGGT1_200410_7	155	379	435	1	135	90	124	0	178	0	0	0	1
sgTGGT1_200410_8	1000	1480	3097	8	683	1842	2842	674	729	2644	1950	1724	2172
sgTGGT1_200410_9	231	103	0	0	180	19	5	0	248	2	0	0	0
sgTGGT1_200430_1	136	1456	4764	1851	100	0	0	0	126	330	304	177	203
sgTGGT1_200430_10	279	123	1	0	173	9	14	887	180	0	0	0	0
sgTGGT1_200430_2	304	71	0	2	214	0	0	0	274	0	0	1	0
sgTGGT1_200430_3	263	262	179	1	324	0	11	0	273	0	0	26	0
sgTGGT1_200430_4	429	1046	1381	735	326	1114	651	76	442	414	136	24	185
sgTGGT1_200430_5	329	79	5	874	245	1	0	0	286	598	310	479	467
sgTGGT1_200430_6	313	29	0	0	225	32	20	0	259	0	0	0	0
sgTGGT1_200430_7	622	1029	1959	3	498	8	0	1	600	1795	1408	1677	1388
sgTGGT1_200430_8	605	303	2	3	494	0	0	0	648	9	0	2	0
sgTGGT1_200430_9	546	1029	1776	895	448	350	338	0	520	155	57	118	38
sgTGGT1_200440_1	511	564	558	1094	447	67	51	463	507	241	0	211	4
sgTGGT1_200440_10	762	837	1099	594	543	187	161	0	560	2067	1122	2625	1377
sgTGGT1_200440_2	328	495	1024	2	246	388	414	234	297	6	3	1	4
sgTGGT1_200440_3	485	169	1	1	308	205	45	0	305	0	0	0	0
sgTGGT1_200440_4	283	261	542	1	207	0	0	0	254	0	0	0	0
sgTGGT1_200440_5	265	38	1	1	201	0	0	0	230	0	0	0	0
sgTGGT1_200440_6	716	260	730	5	387	0	9	0	439	3012	1871	1547	1553
sgTGGT1_200440_7	108	17	0	0	69	226	396	1	82	0	0	0	0
sgTGGT1_200440_8	147	78	0	0	128	0	0	0	151	0	0	0	0
sgTGGT1_200440_9	521	182	201	997	434	223	94	1	473	911	327	407	250
sgTGGT1_200450_1	360	163	104	1	266	18	15	242	340	29	0	83	10
sgTGGT1_200450_10	1208	929	2089	10	1066	34	32	0	1269	3509	3393	3462	4739
sgTGGT1_200450_2	1015	464	265	7	649	1417	1780	1107	750	28	8	5	13
sgTGGT1_200450_3	227	542	1432	4	143	1	0	0	169	658	527	638	557
sgTGGT1_200450_4	387	183	48	1	320	8	0	0	386	1186	552	719	750
sgTGGT1_200450_5	635	180	156	1290	317	234	404	509	397	9	0	0	0
sgTGGT1_200450_6	475	125	0	0	417	7	7	0	443	25	5	1	55
sgTGGT1_200450_7	322	108	0	1	231	0	0	0	292	0	0	1	0
sgTGGT1_200450_8	1014	311	4	0	636	79	30	331	725	41	44	17	0
sgTGGT1_200450_9	206	155	96	1	157	91	84	0	225	10	0	0	0
sgTGGT1_200460_1	374	370	735	71	390	1332	1506	903	374	126	48	562	96
sgTGGT1_200460_10	222	468	372	2	205	7	0	0	235	866	228	219	413
sgTGGT1_200460_2	382	294	155	3	278	5	0	151	309	10	0	1	0
sgTGGT1_200460_3	734	163	2	0	357	12	0	77	471	10	0	0	0
sgTGGT1_200460_4	199	66	101	2	131	3	0	0	176	14	0	0	1
sgTGGT1_200460_5	202	81	1	0	150	0	0	0	216	0	0	0	0
sgTGGT1_200460_6	420	174	3	0	285	313	201	2	386	493	286	203	430
sgTGGT1_200460_7	1646	1171	2007	6	1075	7531	8855	4496	1307	635	473	693	458
sgTGGT1_200460_8	660	314	155	0	492	91	19	0	544	79	49	0	39
sgTGGT1_200460_9	178	149	1	0	150	302	178	1	164	11	0	0	1
sgTGGT1_200470_1	425	156	2	3	328	1	6	0	401	4127	4206	3390	4702
sgTGGT1_200470_10	341	272	306	0	224	36	22	1	233	303	401	452	419
sgTGGT1_200470_2	588	337	204	3	473	237	327	52	547	219	72	0	61
sgTGGT1_200470_3	532	614	1884	1190	386	60	0	310	476	2170	2276	3149	3097
sgTGGT1_200470_4	105	21	0	0	120	62	78	290	131	0	0	1	0
sgTGGT1_200470_5	362	221	154	0	273	425	534	286	307	0	0	0	1
sgTGGT1_200470_6	310	166	2	0	266	56	48	0	322	443	308	38	454
sgTGGT1_200470_7	310	633	1230	469	249	1127	1320	1596	272	993	633	649	622
sgTGGT1_200470_8	309	500	1240	4	197	0	0	0	274	234	204	86	411
sgTGGT1_200470_9	401	538	976	2	294	75	66	0	316	25	0	0	1
sgTGGT1_200480_1	303	149	0	1	205	0	0	0	263	226	166	398	246
sgTGGT1_200480_10	171	24	1	0	111	0	0	0	118	0	0	0	0
sgTGGT1_200480_2	200	108	55	2	154	0	0	0	181	0	0	1	0
sgTGGT1_200480_3	635	669	1515	26	376	0	5	0	404	679	493	217	621
sgTGGT1_200480_4	833	1632	4642	16	541	2	0	0	589	183	106	226	58
sgTGGT1_200480_5	318	108	1	1	192	86	0	1	234	19	0	1	0
sgTGGT1_200480_6	299	99	0	1	188	0	0	1	229	23	0	0	0
sgTGGT1_200480_7	664	715	1169	1	393	117	114	0	430	11	0	0	1
sgTGGT1_200480_8	291	140	149	1	203	0	0	0	230	6	0	1	0
sgTGGT1_200480_9	716	235	15	2	516	800	877	205	538	1398	1185	1082	1497
sgTGGT1_200590_1	978	426	4	284	638	1767	3087	35	737	8	0	0	0
sgTGGT1_200590_10	1903	2650	3504	986	1120	3928	4665	414	1431	1033	899	254	757
sgTGGT1_200590_2	739	1368	3568	1947	534	681	529	0	516	53	0	16	23
sgTGGT1_200590_3	1006	1003	2090	2204	803	8746	10411	5861	920	976	848	1057	929
sgTGGT1_200590_4	665	683	834	0	519	12	0	0	565	47	32	1	16
sgTGGT1_200590_5	436	415	2	0	253	668	1136	503	281	318	73	306	38
sgTGGT1_200590_6	594	1016	1441	3	436	239	513	1	484	60	0	1	0
sgTGGT1_200590_7	1066	1777	3934	3599	771	3593	4937	2184	863	409	256	111	245
sgTGGT1_200590_8	1156	360	214	4	606	994	958	1	635	171	8	160	59
sgTGGT1_200590_9	593	514	475	0	425	1980	3466	2849	451	7298	7204	5140	8052
sgTGGT1_200595_1	523	321	0	0	353	3	0	0	397	12	2	1	16
sgTGGT1_200595_10	2110	1725	375	5	1498	1518	1559	1164	1557	3554	3107	2435	3692
sgTGGT1_200595_2	930	1465	1790	1	616	148	54	152	748	386	77	149	60
sgTGGT1_200595_3	652	850	1750	4	446	234	117	875	419	4526	4831	4101	5182
sgTGGT1_200595_4	596	99	13	1	399	210	232	0	350	32	0	1	0
sgTGGT1_200595_5	136	261	507	1	92	0	0	0	97	0	0	0	0
sgTGGT1_200595_6	553	225	2	0	384	6	10	0	419	271	17	111	42
sgTGGT1_200595_7	119	98	275	0	98	0	0	0	107	64	0	0	0
sgTGGT1_200595_8	296	140	1	1	121	0	0	0	147	5	0	0	0
sgTGGT1_200595_9	606	224	5	5	414	132	24	790	497	622	18	677	53
sgTGGT1_200600_1	1291	1259	1457	1289	927	2468	2602	2287	963	2434	2084	1495	2289
sgTGGT1_200600_10	596	245	3	3	342	447	163	2	404	47	8	1	15
sgTGGT1_200600_2	234	79	0	0	151	0	0	0	153	1776	1381	1324	1974
sgTGGT1_200600_3	340	161	2	0	270	59	29	1	320	29	1	0	5
sgTGGT1_200600_4	254	256	368	1	194	24	0	0	234	35	21	0	47
sgTGGT1_200600_5	840	996	2526	13	551	1749	2531	2454	588	686	76	155	135
sgTGGT1_200600_6	772	328	107	4	587	193	35	1	711	4879	3693	3215	4883
sgTGGT1_200600_7	642	440	79	1	499	170	56	0	632	39	8	0	0
sgTGGT1_200600_8	615	1382	3486	8	384	2547	3946	1069	463	117	77	171	98
sgTGGT1_200600_9	859	702	216	1	530	100	76	27	676	1783	480	1367	390
sgTGGT1_201100_1	2308	2878	4062	7	1328	286	306	0	1745	7140	7820	6938	7500
sgTGGT1_201100_10	5	1	0	0	11	0	2	0	12	0	0	0	0
sgTGGT1_201100_2	807	175	2	1	402	0	6	0	486	40	0	0	0
sgTGGT1_201100_3	570	177	4	0	356	0	0	0	407	0	0	152	0
sgTGGT1_201100_4	1608	486	4	3	1151	1860	2763	2056	1224	47	0	1	30
sgTGGT1_201100_5	479	159	1	0	387	0	0	0	401	41	0	24	0
sgTGGT1_201100_6	614	317	74	2	592	6	5	0	648	161	11	0	6
sgTGGT1_201100_7	843	314	0	1	536	218	582	818	569	216	399	127	359
sgTGGT1_201100_8	910	2219	3582	2245	535	4170	5888	606	584	3176	2869	2372	3383
sgTGGT1_201100_9	264	290	779	1367	190	0	0	0	257	0	0	0	0
sgTGGT1_201110_1	480	182	1	0	370	1	0	0	414	8	0	0	0
sgTGGT1_201110_10	1045	311	3	3	830	4	5	0	1049	13	0	1	0
sgTGGT1_201110_2	266	28	2	0	168	0	5	0	203	0	0	0	0
sgTGGT1_201110_3	561	104	3	1	388	39	0	0	391	22	0	1	0
sgTGGT1_201110_4	325	90	1	1	187	5	0	0	213	123	23	1	23
sgTGGT1_201110_5	594	197	129	2	360	3	0	0	404	16	0	0	0
sgTGGT1_201110_6	404	85	2	0	265	0	0	0	306	3	0	0	0
sgTGGT1_201110_7	776	443	209	964	523	134	138	0	629	53	68	0	44
sgTGGT1_201110_8	1911	1899	2699	1028	1254	74	16	2	1534	1046	467	603	383
sgTGGT1_201110_9	590	216	3	0	479	3	8	0	441	35	2	0	1
sgTGGT1_201120_1	203	86	1	0	172	547	997	302	208	0	0	0	0
sgTGGT1_201120_10	389	415	1351	3	260	12	0	0	338	17	0	0	0
sgTGGT1_201120_2	278	600	2995	681	252	237	116	0	289	13	1	0	0
sgTGGT1_201120_3	277	93	1	0	240	2	11	0	315	17	1	0	0
sgTGGT1_201120_4	115	38	0	0	75	0	0	0	83	0	0	1	0
sgTGGT1_201120_5	912	85	0	2	626	6	17	0	677	0	1	0	0
sgTGGT1_201120_6	452	193	51	1288	276	6	2	0	307	0	0	0	0
sgTGGT1_201120_7	440	797	1634	2	276	11	0	0	332	521	394	395	322
sgTGGT1_201120_8	312	400	126	2	204	655	878	808	214	282	278	397	267
sgTGGT1_201120_9	372	130	0	0	269	360	606	45	299	170	139	36	71
sgTGGT1_201130_1	311	151	218	3	283	195	237	0	334	81	72	117	59
sgTGGT1_201130_10	442	170	60	0	317	1	0	0	386	8	0	0	0
sgTGGT1_201130_2	170	116	149	0	141	0	0	0	176	354	230	35	276
sgTGGT1_201130_3	406	195	301	0	362	86	0	0	439	457	48	146	141
sgTGGT1_201130_4	1512	817	1293	4	1196	188	175	0	1303	771	175	414	369
sgTGGT1_201130_5	341	159	141	0	262	4	0	0	231	3	0	1	0
sgTGGT1_201130_6	342	165	128	3	298	531	332	619	297	0	0	0	0
sgTGGT1_201130_7	478	933	2960	1298	286	19	0	0	304	1607	1267	2010	1113
sgTGGT1_201130_8	301	159	333	1	228	233	185	271	262	8	0	0	0
sgTGGT1_201130_9	550	311	3	1	374	109	36	414	558	134	134	62	86
sgTGGT1_201140_1	175	33	1	0	128	2	6	0	145	0	0	0	0
sgTGGT1_201140_10	447	124	2	2	263	0	0	0	315	0	0	0	1
sgTGGT1_201140_2	384	314	212	1	233	0	0	0	318	8	0	0	0
sgTGGT1_201140_3	547	81	2	1	365	94	21	2	399	18	0	0	0
sgTGGT1_201140_4	291	334	649	2	267	2384	4071	928	332	125	3	0	38
sgTGGT1_201140_5	341	151	1	0	274	33	43	0	316	0	0	0	1
sgTGGT1_201140_6	278	203	354	2	271	2	0	0	328	0	0	0	0
sgTGGT1_201140_7	595	171	2	1171	386	512	210	608	522	49	4	0	23
sgTGGT1_201140_8	688	263	340	1	510	47	18	0	577	45	53	0	22
sgTGGT1_201140_9	244	102	1	1	207	424	607	968	228	0	0	0	0
sgTGGT1_201150_1	239	86	1	0	160	0	0	0	156	0	0	1	0
sgTGGT1_201150_10	582	174	3	2	468	4	4	0	627	73	27	100	29
sgTGGT1_201150_2	389	148	0	0	427	3	21	0	445	257	105	19	87
sgTGGT1_201150_3	323	141	0	2	246	4	0	0	289	16	4	43	21
sgTGGT1_201150_4	265	355	2	0	180	10	30	0	207	10	0	0	0
sgTGGT1_201150_5	296	59	0	0	207	0	0	0	270	0	1	0	1
sgTGGT1_201150_6	433	116	325	0	299	94	90	0	359	12	1	0	9
sgTGGT1_201150_7	253	100	0	1	146	0	0	0	168	0	0	0	0
sgTGGT1_201150_8	605	542	4	1	426	1008	951	835	535	439	71	518	44
sgTGGT1_201150_9	397	142	41	1	357	95	95	0	379	70	16	19	62
sgTGGT1_201160_1	349	1042	2320	1239	224	179	17	0	270	842	935	292	818
sgTGGT1_201160_10	252	455	1028	4	228	3929	5614	4331	219	14	0	39	0
sgTGGT1_201160_2	276	132	0	0	202	17	0	0	299	298	0	0	15
sgTGGT1_201160_3	319	3466	6913	10	254	40	63	0	273	949	896	770	648
sgTGGT1_201160_4	306	271	77	1	204	90	3	336	256	37	40	0	3
sgTGGT1_201160_5	445	120	79	1	286	562	454	475	386	23	0	0	0
sgTGGT1_201160_6	102	34	1	0	80	1	0	0	95	0	0	0	0
sgTGGT1_201160_7	1492	4433	11585	4034	1120	4669	6714	1953	1256	9027	7410	7265	7886
sgTGGT1_201160_8	305	236	221	702	223	4	23	0	264	1456	1287	2788	1527
sgTGGT1_201160_9	590	2410	6752	616	492	2243	2953	3021	534	2650	2533	3026	3061
sgTGGT1_201170_1	254	224	345	0	177	16	1	1	238	24	0	0	0
sgTGGT1_201170_10	1096	1074	2446	8	828	240	249	347	960	1351	890	687	1122
sgTGGT1_201170_2	935	350	1	3	506	4	3	0	594	36	0	0	0
sgTGGT1_201170_3	230	686	1488	4	168	722	949	1216	226	0	0	0	0
sgTGGT1_201170_4	569	896	2203	5	418	4	0	0	425	4509	3365	3987	3216
sgTGGT1_201170_5	1669	1580	4145	1311	652	34	39	0	884	76	102	193	151
sgTGGT1_201170_6	365	393	1148	3	317	3	17	0	316	63	21	383	67
sgTGGT1_201170_7	360	551	727	1168	209	1087	1186	697	313	1555	1482	1230	1964
sgTGGT1_201170_8	1349	1012	2126	150	798	9	26	0	996	259	121	74	202
sgTGGT1_201170_9	447	71	1	1	157	0	0	0	175	0	0	0	0
sgTGGT1_201180A_1	235	146	146	814	196	1666	2440	1301	251	2184	1315	1686	1531
sgTGGT1_201180A_10	960	1397	3554	6	656	126	83	0	739	1854	1335	785	1680
sgTGGT1_201180A_2	58	309	405	0	63	0	0	0	61	391	397	61	462
sgTGGT1_201180A_3	519	1065	2367	7	542	681	378	1032	722	1176	1044	528	1282
sgTGGT1_201180A_4	1803	2618	5717	2280	1227	1383	1703	911	1564	2984	2368	1459	2604
sgTGGT1_201180A_5	391	658	1860	3	342	0	0	0	307	0	0	0	0
sgTGGT1_201180A_6	255	196	390	3	207	0	0	0	261	249	317	66	327
sgTGGT1_201180A_7	213	108	128	1	217	305	50	0	236	2	0	0	1
sgTGGT1_201180A_8	308	454	582	2	232	0	0	0	254	389	150	374	106
sgTGGT1_201180A_9	283	522	269	2	196	663	1115	0	261	0	0	1	0
sgTGGT1_201180B_1	876	1009	2461	1756	645	15	53	0	764	2827	2200	2870	2168
sgTGGT1_201180B_10	315	186	335	0	236	21	0	0	296	0	0	0	0
sgTGGT1_201180B_2	268	160	71	2	191	933	704	1327	238	51	13	0	3
sgTGGT1_201180B_3	1828	439	2	4	1119	1	0	0	1237	27	2	2	2
sgTGGT1_201180B_4	312	1294	3599	8	185	4	1	0	212	4006	2987	2699	3201
sgTGGT1_201180B_5	297	383	1094	1	249	167	219	47	326	0	0	0	0
sgTGGT1_201180B_6	1687	1752	3040	1179	1152	36	28	4	1198	1135	801	1141	675
sgTGGT1_201180B_7	206	55	1	0	146	2	0	0	175	1	0	0	0
sgTGGT1_201180B_8	546	516	1105	3	350	2	4	0	454	184	99	21	239
sgTGGT1_201180B_9	303	136	114	0	294	4	0	2	368	24	16	0	13
sgTGGT1_201190_1	304	96	2	0	238	5	0	0	231	0	0	0	0
sgTGGT1_201190_10	2059	2540	3920	15	1126	5210	7495	5241	1436	903	1203	195	883
sgTGGT1_201190_2	358	1226	2366	4	245	6	47	0	249	138	17	16	6
sgTGGT1_201190_3	695	784	533	4	461	47	34	292	599	548	253	23	222
sgTGGT1_201190_4	586	271	296	1	459	23	22	0	447	529	101	150	178
sgTGGT1_201190_5	428	581	587	1	250	9	3	1	367	30	0	0	0
sgTGGT1_201190_6	379	293	390	0	301	3	4	0	340	1	0	0	0
sgTGGT1_201190_7	369	187	152	1	369	16	0	0	428	14	0	0	0
sgTGGT1_201190_8	463	190	211	1	360	312	323	325	332	301	193	738	203
sgTGGT1_201190_9	694	324	362	1236	376	944	572	569	414	2	4	0	0
sgTGGT1_201200_1	631	197	2	1	351	0	0	0	428	9	0	0	2
sgTGGT1_201200_10	565	152	1	2	411	0	0	0	446	22	0	1	0
sgTGGT1_201200_2	535	163	0	1	393	11	22	0	443	8	0	0	0
sgTGGT1_201200_3	364	67	2	0	284	0	0	0	284	0	0	0	0
sgTGGT1_201200_4	546	277	0	1	277	2	1	0	412	12	0	0	0
sgTGGT1_201200_5	662	225	8	1	370	108	60	2	488	31	0	1	0
sgTGGT1_201200_6	360	305	391	1	240	88	8	0	300	52	6	0	54
sgTGGT1_201200_7	692	260	1	2	510	3	0	0	684	0	2	0	0
sgTGGT1_201200_8	53	2	0	1	40	0	0	0	34	0	0	0	0
sgTGGT1_201200_9	497	103	1	0	336	0	0	0	392	0	0	0	0
sgTGGT1_201210_1	288	742	932	2	160	5	2	0	246	1114	489	973	619
sgTGGT1_201210_10	160	58	0	0	117	0	0	0	140	0	0	0	0
sgTGGT1_201210_2	224	50	0	2	184	13	10	0	191	0	0	0	0
sgTGGT1_201210_3	305	87	0	0	320	1	4	0	345	13	0	0	0
sgTGGT1_201210_4	227	77	0	0	140	0	0	0	155	1	0	0	0
sgTGGT1_201210_5	717	356	1	1	580	56	49	0	582	21	0	126	0
sgTGGT1_201210_6	474	257	0	1	489	0	0	0	526	30	1	0	0
sgTGGT1_201210_7	1501	333	3	0	832	9	12	0	914	35	0	0	1
sgTGGT1_201210_8	464	121	2	1	371	21	0	0	409	0	0	0	1
sgTGGT1_201210_9	634	324	782	5	436	1	9	0	561	1	0	0	1
sgTGGT1_201220_1	148	53	0	0	78	0	0	0	108	3	0	0	0
sgTGGT1_201220_10	271	91	0	0	212	0	0	0	259	0	0	0	1
sgTGGT1_201220_2	706	180	2	1	533	5	0	0	571	7	0	0	1
sgTGGT1_201220_3	372	67	0	0	251	4	0	0	303	0	0	0	0
sgTGGT1_201220_4	181	67	0	1	115	0	0	0	96	0	0	0	0
sgTGGT1_201220_5	627	264	1	3	436	10	1	0	450	13	0	1	0
sgTGGT1_201220_6	481	142	2	4	286	2	0	0	400	6	0	0	0
sgTGGT1_201220_7	572	232	3	0	329	1	0	0	429	11	0	1	0
sgTGGT1_201220_8	530	215	3	1	285	0	0	0	345	7	0	0	0
sgTGGT1_201220_9	885	233	0	2	550	0	9	0	766	17	0	1	0
sgTGGT1_201230_1	798	251	1	1	661	1	0	0	792	15	0	2	0
sgTGGT1_201230_10	710	298	1	2	491	659	891	18	575	1620	1445	1284	2265
sgTGGT1_201230_2	395	136	1	0	325	3	0	0	380	0	0	0	0
sgTGGT1_201230_3	616	784	2275	2396	296	13	12	0	318	6	0	0	1
sgTGGT1_201230_4	213	60	0	1	151	0	0	0	190	0	0	1	0
sgTGGT1_201230_5	271	74	0	2	184	7	4	0	180	0	0	0	1
sgTGGT1_201230_6	255	228	1049	1	162	926	755	1	196	434	173	794	220
sgTGGT1_201230_7	176	22	0	0	126	0	0	0	141	0	0	0	0
sgTGGT1_201230_8	448	94	2	1	299	0	0	0	361	15	0	0	0
sgTGGT1_201230_9	492	37	0	1	407	0	22	0	362	39	4	353	37
sgTGGT1_201240_1	340	1292	2841	1067	287	2699	3236	1899	324	520	288	162	274
sgTGGT1_201240_10	743	2086	5374	8	518	1205	1738	724	654	20407	23027	23822	26561
sgTGGT1_201240_2	539	233	434	1	376	1297	1580	1945	434	27	0	0	0
sgTGGT1_201240_3	520	441	1067	4	305	15	3	0	350	58	4	185	6
sgTGGT1_201240_4	337	145	0	0	279	0	0	0	292	5	0	0	0
sgTGGT1_201240_5	287	426	518	1	199	4	0	0	227	224	254	147	284
sgTGGT1_201240_6	316	227	438	1	251	605	604	0	268	0	0	0	0
sgTGGT1_201240_7	409	291	666	0	262	747	1103	1447	330	1907	1707	2054	1553
sgTGGT1_201240_8	564	1152	3753	4	305	129	468	439	395	12	1	0	0
sgTGGT1_201240_9	484	228	97	1	364	1215	1965	631	437	720	434	494	569
sgTGGT1_201250_1	600	146	0	2	644	4	0	0	930	34	18	1	32
sgTGGT1_201250_10	187	54	0	0	192	0	0	0	199	0	0	0	0
sgTGGT1_201250_2	205	41	1	0	161	0	6	0	169	0	0	0	1
sgTGGT1_201250_3	197	733	1328	5	172	1	0	0	165	15	0	3	1
sgTGGT1_201250_4	913	204	4	1	627	10	0	0	757	14	25	0	0
sgTGGT1_201250_5	356	62	2	0	322	0	0	0	340	4	0	0	0
sgTGGT1_201250_6	935	222	2	2	588	52	39	0	678	663	627	681	1322
sgTGGT1_201250_7	556	753	1573	6	395	954	940	307	437	241	179	363	325
sgTGGT1_201250_8	527	217	176	3	429	360	588	447	502	2113	2011	1940	2426
sgTGGT1_201250_9	515	177	1	1	383	79	130	0	438	36	10	443	11
sgTGGT1_201260_1	451	624	1176	3	278	401	720	1	345	39	14	0	22
sgTGGT1_201260_10	613	457	353	0	456	1	8	0	538	403	333	216	346
sgTGGT1_201260_2	253	139	282	2	197	78	57	0	246	0	0	0	1
sgTGGT1_201260_3	737	687	721	4	637	960	669	931	705	2240	1250	1205	1340
sgTGGT1_201260_4	232	53	1	1	239	3	0	0	260	0	6	0	0
sgTGGT1_201260_5	506	1338	3565	530	376	2756	3677	984	455	4164	3356	3085	3947
sgTGGT1_201260_6	328	250	281	0	261	1376	1447	318	255	17	0	0	1
sgTGGT1_201260_7	780	476	321	4	783	497	684	775	871	216	106	1	48
sgTGGT1_201260_8	1767	2758	6100	1312	1058	2905	4440	3090	1171	1863	1931	2736	1929
sgTGGT1_201260_9	314	84	0	0	203	2	0	1	315	4467	5065	3101	6494
sgTGGT1_201270_1	1306	331	4	2	903	2	6	0	1088	7	0	0	1
sgTGGT1_201270_10	419	109	2	0	288	0	1	0	372	0	7	0	0
sgTGGT1_201270_2	116	63	2	1	88	385	506	0	81	0	0	0	0
sgTGGT1_201270_3	172	83	1	0	94	0	0	0	146	0	0	0	0
sgTGGT1_201270_4	1169	437	8	3	791	3	0	0	732	38	0	0	0
sgTGGT1_201270_5	350	153	5	713	248	0	0	1	261	0	0	0	1
sgTGGT1_201270_6	203	61	2	0	158	0	0	0	177	1	0	0	0
sgTGGT1_201270_7	376	52	2	1	235	368	492	1	245	11	0	1	0
sgTGGT1_201270_8	312	78	47	0	261	3	7	0	236	0	0	0	1
sgTGGT1_201270_9	470	310	2	0	301	8	2	0	336	4	0	0	0
sgTGGT1_201380_1	682	225	0	3	515	1	0	0	617	10	1	3	1
sgTGGT1_201380_10	786	243	0	1	522	1	3	1	681	30	0	1	0
sgTGGT1_201380_2	903	418	2	3	559	0	13	0	617	12	0	136	0
sgTGGT1_201380_3	428	223	2	0	305	786	1233	344	338	21	0	53	0
sgTGGT1_201380_4	1316	641	192	795	933	10	16	0	1137	11	0	0	1
sgTGGT1_201380_5	376	191	0	1	222	0	0	0	279	0	0	0	1
sgTGGT1_201380_6	527	93	4	1	346	0	1	1	371	11	0	0	0
sgTGGT1_201380_7	493	152	0	0	391	0	0	0	446	9	0	0	0
sgTGGT1_201380_8	511	187	34	1	347	4	0	0	490	0	1	44	1
sgTGGT1_201380_9	218	102	3	0	158	0	0	0	165	0	0	0	0
sgTGGT1_201390_1	427	565	1588	908	288	222	329	417	332	343	228	399	450
sgTGGT1_201390_10	441	781	2237	17	377	3751	5789	3224	455	1081	1128	1891	955
sgTGGT1_201390_2	429	1761	4527	1656	378	8410	13832	5949	447	3216	2899	1702	3064
sgTGGT1_201390_3	597	247	82	3	486	173	124	0	517	766	689	729	674
sgTGGT1_201390_4	273	922	1184	1	217	3	0	1	286	1825	703	2543	829
sgTGGT1_201390_5	975	1389	4210	9	669	810	770	711	717	3718	3202	3187	3519
sgTGGT1_201390_6	499	1311	1790	1141	367	1791	1975	596	427	5662	5949	4780	6159
sgTGGT1_201390_7	770	1893	4329	2238	480	1492	2458	927	584	335	391	183	329
sgTGGT1_201390_8	552	2356	4864	6	524	1925	2384	1478	624	6298	6308	4836	6601
sgTGGT1_201390_9	256	937	2660	5	191	0	0	0	241	1727	1350	1681	1813
sgTGGT1_201400_1	702	171	53	2	504	3	0	0	599	243	30	266	62
sgTGGT1_201400_10	418	73	1	1	305	0	0	0	296	5	0	0	0
sgTGGT1_201400_2	216	186	57	1	98	56	32	18	190	0	0	0	0
sgTGGT1_201400_3	372	180	1	0	318	2	4	1	390	36	9	0	0
sgTGGT1_201400_4	349	107	20	0	361	55	17	0	326	36	2	0	0
sgTGGT1_201400_5	174	53	0	0	125	123	48	0	117	0	0	0	0
sgTGGT1_201400_6	291	195	1	2	192	0	0	0	240	245	178	645	117
sgTGGT1_201400_7	522	670	769	5	451	136	76	0	566	519	180	70	200
sgTGGT1_201400_8	465	399	531	3	291	15	0	0	333	479	143	365	174
sgTGGT1_201400_9	714	296	80	1	456	14	9	0	491	67	9	2	13
sgTGGT1_201520_1	793	1537	2683	161	480	1176	1616	2393	605	548	381	805	363
sgTGGT1_201520_10	1410	463	198	6	926	71	49	413	1007	54	0	1	2
sgTGGT1_201520_2	820	369	1	4	529	4830	6707	3790	591	902	663	495	889
sgTGGT1_201520_3	222	34	0	1	152	0	1	0	161	0	0	0	0
sgTGGT1_201520_4	570	243	6	2	430	0	4	1	496	43	0	36	2
sgTGGT1_201520_5	659	319	214	3	440	145	239	110	449	306	348	524	382
sgTGGT1_201520_6	901	820	793	3	617	1714	1998	539	738	817	863	835	778
sgTGGT1_201520_7	320	334	400	2	182	173	177	2	211	0	0	0	0
sgTGGT1_201520_8	651	233	103	461	469	6	6	0	580	34	39	440	96
sgTGGT1_201520_9	1434	1981	5632	900	1004	342	247	0	1137	4859	5065	3926	5001
sgTGGT1_201630A_1	350	135	2	1	226	7	3	0	284	28	13	297	0
sgTGGT1_201630A_2	771	1551	3888	1070	287	13	0	0	364	125	48	37	52
sgTGGT1_201630A_3	309	679	1550	6	220	375	481	1	284	4523	4671	2126	4843
sgTGGT1_201630A_4	101	380	1345	4	96	36	0	0	95	10	0	0	1
sgTGGT1_201630A_5	2146	5135	13123	2734	1410	6675	9377	5620	1775	4473	3661	3167	3815
sgTGGT1_201630A_6	1171	2444	6778	3200	600	1534	2646	2887	735	1072	724	1028	593
sgTGGT1_201630A_7	314	161	2	1	183	0	0	0	227	4	0	0	0
sgTGGT1_201630B_1	767	1107	2532	8	554	43	32	0	587	150	20	1	40
sgTGGT1_201630B_10	348	104	111	1	284	51	1	0	342	1127	763	2076	1035
sgTGGT1_201630B_2	489	482	581	5	307	135	130	182	423	2421	2350	1305	2686
sgTGGT1_201630B_3	524	393	692	0	413	327	431	0	488	4573	4625	2674	4623
sgTGGT1_201630B_4	493	1173	3846	7	397	585	932	561	448	21	1	0	1
sgTGGT1_201630B_5	510	1204	2424	10	315	0	1	0	367	3173	1710	1876	1969
sgTGGT1_201630B_6	520	986	1832	5	367	445	713	624	421	708	373	73	563
sgTGGT1_201630B_7	288	230	97	1	178	1096	628	220	214	204	55	1	44
sgTGGT1_201630B_8	657	801	675	2	427	3809	5851	2843	446	5696	6003	4644	6524
sgTGGT1_201630B_9	345	252	155	2500	187	1058	1050	458	238	1	0	0	0
sgTGGT1_201640_1	306	187	192	2	233	1	0	0	333	0	0	0	0
sgTGGT1_201640_10	262	147	100	0	190	0	0	0	239	0	0	0	0
sgTGGT1_201640_2	277	1266	1640	5	211	175	92	1	201	236	73	1	56
sgTGGT1_201640_3	1058	695	130	2	829	4	0	0	981	197	88	205	79
sgTGGT1_201640_4	686	1214	1606	172540	263	1	10	0	305	159	40	15	70
sgTGGT1_201640_5	284	143	1	0	229	15	7	0	251	8	0	0	0
sgTGGT1_201640_6	1107	318	9	6	766	103	44	0	1048	85	42	89	53
sgTGGT1_201640_7	450	194	0	1	256	1	0	0	347	13	0	0	11
sgTGGT1_201640_8	613	406	499	945	494	275	267	101	619	74	20	62	66
sgTGGT1_201640_9	415	123	1	1	319	104	58	1	418	11	2	0	6
sgTGGT1_201650_1	315	1031	1967	4	170	647	680	494	227	731	619	452	777
sgTGGT1_201650_10	400	254	583	2	268	1291	1719	1778	317	523	679	741	559
sgTGGT1_201650_2	300	146	0	1	234	0	0	0	234	0	0	1	0
sgTGGT1_201650_3	625	300	84	3	373	0	5	0	486	187	16	86	41
sgTGGT1_201650_4	399	326	1269	906	286	21	9	0	300	0	0	0	0
sgTGGT1_201650_5	379	137	0	1	288	136	49	0	325	33	4	0	0
sgTGGT1_201650_6	709	162	2	4	440	0	0	0	377	8	0	2	0
sgTGGT1_201650_7	243	464	1211	2	171	3	1	0	151	1713	1250	1154	1830
sgTGGT1_201650_8	405	159	1	1	249	2	0	0	272	534	343	1471	344
sgTGGT1_201650_9	464	117	6	0	283	0	0	0	301	30	8	0	2
sgTGGT1_201660_1	1488	502	9	5	923	173	41	755	1141	131	9	0	18
sgTGGT1_201660_10	511	820	841	7	269	0	0	0	320	1381	1153	2078	1145
sgTGGT1_201660_2	445	378	932	5	302	80	209	441	317	17	0	0	0
sgTGGT1_201660_3	502	86	1	4	382	928	1083	81	427	144	31	0	0
sgTGGT1_201660_4	261	50	42	2	187	115	88	0	209	1429	1447	1608	1464
sgTGGT1_201660_5	523	733	1236	1246	382	940	1044	1241	412	987	765	516	799
sgTGGT1_201660_6	262	186	147	1376	154	0	0	0	186	0	0	0	0
sgTGGT1_201660_7	606	566	321	354	373	1031	1185	1275	342	110	27	162	42
sgTGGT1_201660_8	364	92	242	1	255	1254	1935	1378	247	92	32	0	22
sgTGGT1_201660_9	184	109	2	1	156	0	0	0	153	40	2	65	0
sgTGGT1_201670_1	334	441	666	2	349	1283	1304	1677	364	25	0	0	0
sgTGGT1_201670_10	941	2283	3682	2190	634	1352	1730	255	778	1007	425	918	416
sgTGGT1_201670_2	906	121	2	1	597	0	11	0	563	11	1	0	0
sgTGGT1_201670_3	1150	440	397	2	713	304	387	2	823	237	347	370	341
sgTGGT1_201670_4	384	124	36	1	343	343	371	201	419	96	63	14	39
sgTGGT1_201670_5	483	793	1189	5	301	21	26	0	372	0	0	0	0
sgTGGT1_201670_6	717	615	653	4	504	60	32	0	598	4007	3353	2644	3604
sgTGGT1_201670_7	420	126	0	1	278	0	0	0	309	66	7	56	1
sgTGGT1_201670_8	1013	1357	2666	1445	712	63	20	923	822	382	130	130	160
sgTGGT1_201670_9	425	162	3	1	321	5	0	0	417	340	133	767	152
sgTGGT1_201680_1	384	111	2	0	257	0	0	0	217	60	12	166	6
sgTGGT1_201680_10	356	81	1	0	237	0	0	0	257	0	0	0	0
sgTGGT1_201680_2	226	70	0	0	159	0	7	0	238	0	0	0	0
sgTGGT1_201680_3	832	219	2	5	678	0	0	0	764	22	0	0	0
sgTGGT1_201680_4	435	101	0	4	334	0	0	0	419	10	0	0	0
sgTGGT1_201680_5	376	100	0	1	218	0	1	0	332	0	0	1	0
sgTGGT1_201680_6	675	181	3	2	458	1	0	0	589	0	3	0	0
sgTGGT1_201680_7	1042	358	5	3	699	0	1	0	866	20	0	0	2
sgTGGT1_201680_8	269	156	0	0	163	4	0	0	238	4	1	0	0
sgTGGT1_201680_9	186	73	1	0	144	0	0	0	128	0	0	0	0
sgTGGT1_201690_1	305	88	1	0	167	3	0	0	214	577	810	1109	486
sgTGGT1_201690_10	504	1620	4346	756	389	253	331	0	414	1356	1418	785	1187
sgTGGT1_201690_2	268	74	1	0	196	2	0	0	206	1429	1545	837	1967
sgTGGT1_201690_3	298	53	1	1	186	0	0	0	226	2398	2441	2850	2882
sgTGGT1_201690_4	268	123	2	0	280	0	0	0	307	932	892	549	1142
sgTGGT1_201690_5	472	421	239	3	364	2	0	0	390	196	195	97	169
sgTGGT1_201690_6	400	280	314	1	281	19	23	0	461	951	843	1185	653
sgTGGT1_201690_7	84	29	0	0	65	0	0	0	76	0	1	0	0
sgTGGT1_201690_8	261	781	2014	5	167	0	0	0	227	9	69	68	26
sgTGGT1_201690_9	454	628	982	1634	343	105	170	613	460	109	11	72	0
sgTGGT1_201700_1	465	169	1	0	329	0	4	0	388	2	0	0	1
sgTGGT1_201700_10	457	343	223	2	405	0	0	0	386	23	0	1	0
sgTGGT1_201700_2	232	94	2	1	180	0	0	0	166	0	0	0	1
sgTGGT1_201700_3	421	93	1	2	273	5	1	0	270	23	0	0	0
sgTGGT1_201700_4	206	49	1	0	171	0	0	0	173	12	0	0	0
sgTGGT1_201700_5	393	125	1	1	240	0	0	0	294	0	0	0	0
sgTGGT1_201700_6	527	180	4	0	505	4	13	0	600	28	0	0	0
sgTGGT1_201700_7	326	78	1	1	224	0	0	0	264	7	0	0	0
sgTGGT1_201700_8	447	192	55	0	411	0	1	0	503	74	80	20	76
sgTGGT1_201700_9	929	484	441	1	686	880	900	25680	889	175	148	48	179
sgTGGT1_201710_1	459	85	0	0	291	0	0	0	360	0	0	0	0
sgTGGT1_201710_10	220	31	0	0	137	0	0	0	186	17	5	6	15
sgTGGT1_201710_2	324	46	0	1	279	0	0	1	332	0	0	0	0
sgTGGT1_201710_3	366	126	1	1	300	0	0	0	320	7	0	0	0
sgTGGT1_201710_4	360	69	0	1	268	3	0	0	322	10	0	0	6
sgTGGT1_201710_5	409	112	1	0	316	0	0	0	372	10	1	0	0
sgTGGT1_201710_6	426	157	1	0	276	0	0	0	368	5	0	1	0
sgTGGT1_201710_7	578	230	2	1	533	641	662	523	636	21	0	1	0
sgTGGT1_201710_8	173	35	0	0	125	6	0	0	132	0	0	0	0
sgTGGT1_201710_9	193	64	0	1	133	0	3	0	175	0	0	1	0
sgTGGT1_201720_1	203	70	1	0	209	2	8	0	213	18	0	0	0
sgTGGT1_201720_10	415	103	0	1	372	3	0	0	340	4	0	1	0
sgTGGT1_201720_2	437	162	117	3	345	0	0	0	405	525	421	917	487
sgTGGT1_201720_3	278	88	0	0	148	1	0	0	196	9	0	0	0
sgTGGT1_201720_4	128	42	0	0	106	0	6	0	136	35	19	40	13
sgTGGT1_201720_5	473	82	0	1	299	5	0	0	350	1	0	0	0
sgTGGT1_201720_6	686	186	2	2	450	282	132	0	522	14	0	0	0
sgTGGT1_201720_7	283	173	632	1	242	395	447	0	266	58	0	0	1
sgTGGT1_201720_8	1239	308	324	1	792	1832	1239	2236	850	601	250	136	263
sgTGGT1_201720_9	111	100	0	0	58	0	0	0	72	0	0	0	0
sgTGGT1_201730_1	296	54	2	1	304	1	0	0	318	109	19	7	46
sgTGGT1_201730_10	615	381	585	0	445	240	198	46	433	99	7	161	0
sgTGGT1_201730_2	833	268	3	1089	465	252	386	331	479	10	0	0	0
sgTGGT1_201730_3	419	207	68	1138	326	145	90	724	356	196	63	0	183
sgTGGT1_201730_4	370	103	0	1	271	0	0	0	306	0	0	1	0
sgTGGT1_201730_5	401	156	1	2	364	254	426	2	405	697	432	1348	642
sgTGGT1_201730_6	587	864	1685	1208	341	3084	3004	3940	497	1240	993	1214	1059
sgTGGT1_201730_7	346	729	1562	7	239	3	5	0	309	0	0	1	0
sgTGGT1_201730_8	121	40	1	0	87	0	0	0	91	0	0	0	0
sgTGGT1_201730_9	169	258	37	4	122	12	22	0	165	4	0	0	0
sgTGGT1_201740_1	350	83	1	1	313	83	395	350	315	8	0	0	0
sgTGGT1_201740_10	897	304	1	2	547	0	0	0	689	8	4	0	0
sgTGGT1_201740_2	492	50	2	2	310	0	2	0	342	0	0	0	0
sgTGGT1_201740_3	393	151	172	2	229	197	228	74	232	1393	917	1259	1242
sgTGGT1_201740_4	786	222	170	1	537	338	267	0	632	899	941	759	852
sgTGGT1_201740_5	105	34	0	1	72	0	1	0	60	0	1	0	0
sgTGGT1_201740_6	232	143	1	1	189	24	26	0	214	41	2	0	26
sgTGGT1_201740_7	1011	1622	3711	12	746	766	533	27	825	537	473	225	551
sgTGGT1_201740_8	562	343	297	1	468	89	44	0	538	1997	1456	1198	1984
sgTGGT1_201740_9	368	530	418	2	275	609	778	298	270	1475	2181	1654	2651
sgTGGT1_201750_1	276	222	317	2	166	0	0	0	177	26	0	0	0
sgTGGT1_201750_10	673	1282	1696	1	442	5	0	0	529	31	0	0	0
sgTGGT1_201750_2	332	368	736	2	211	4	14	0	271	0	0	0	5
sgTGGT1_201750_3	562	544	2034	2	448	1543	2432	2159	524	2834	2938	2229	2857
sgTGGT1_201750_4	587	531	962	3	230	1339	1635	865	318	215	255	197	164
sgTGGT1_201750_5	453	129	2	3	337	187	634	183	432	196	10	27	17
sgTGGT1_201750_6	419	176	3	0	384	3	0	0	416	1	0	2	0
sgTGGT1_201750_7	501	2500	6654	2716	300	4605	6094	2098	369	980	1069	266	938
sgTGGT1_201750_8	2449	1773	3769	10	1499	5117	7559	7875	1834	3610	2978	2213	3665
sgTGGT1_201750_9	822	415	1069	703	532	1	0	0	640	2154	1611	1584	1858
sgTGGT1_201760_1	660	188	1	2	488	315	251	2	537	19	0	0	0
sgTGGT1_201760_10	824	300	4	2	596	32	5	0	592	0	0	0	0
sgTGGT1_201760_2	477	442	489	2	308	7	0	0	391	20	0	1	0
sgTGGT1_201760_3	329	864	2558	4	190	48	110	0	232	1122	1328	883	996
sgTGGT1_201760_4	469	157	44	0	338	358	393	2	335	1419	1057	953	1408
sgTGGT1_201760_5	659	152	3	1	338	0	0	0	420	251	361	269	236
sgTGGT1_201760_6	542	253	178	2	320	878	1033	438	399	9	0	0	0
sgTGGT1_201760_7	615	564	337	262	542	9	1	0	642	870	533	708	612
sgTGGT1_201760_8	455	73	3	0	306	1983	2766	2227	320	5360	6710	5857	6353
sgTGGT1_201760_9	551	377	341	2	359	314	158	44	414	9	0	1	0
sgTGGT1_201770_1	474	445	539	0	326	77	60	0	446	43	1	0	0
sgTGGT1_201770_10	727	641	459	2	562	69	10	0	684	13	1	0	4
sgTGGT1_201770_2	238	68	1	0	156	0	0	0	159	0	0	0	0
sgTGGT1_201770_3	436	131	0	1	380	1	0	0	329	0	0	1	0
sgTGGT1_201770_4	553	448	902	4	472	746	498	136	456	697	266	13507	300
sgTGGT1_201770_5	311	411	1058	3	243	236	65	1	287	140	49	117	118
sgTGGT1_201770_6	476	136	2	2	341	5	0	0	377	0	0	0	0
sgTGGT1_201770_7	224	32	0	0	131	0	0	0	138	0	0	2	1
sgTGGT1_201770_8	303	610	945	4	151	0	0	0	214	25	4	0	9
sgTGGT1_201770_9	171	28	1	1	71	0	0	0	92	0	0	0	0
sgTGGT1_201775_1	103	6	0	0	64	2	0	0	80	0	0	0	0
sgTGGT1_201775_10	350	428	1436	0	191	2709	3678	0	240	92	84	4	96
sgTGGT1_201775_2	1460	2121	5031	2250	1050	5019	5158	4647	1147	1196	950	943	987
sgTGGT1_201775_3	376	168	2	0	208	0	0	0	268	11	0	0	0
sgTGGT1_201775_4	519	122	0	0	359	414	645	0	412	599	349	836	406
sgTGGT1_201775_5	1325	4514	9732	1404	795	7020	7010	7897	860	9001	7374	8890	8394
sgTGGT1_201775_6	586	1041	2105	1375	364	4357	5350	2407	367	181	216	23	199
sgTGGT1_201775_7	402	800	1145	1173	249	3166	5004	2525	354	838	799	768	833
sgTGGT1_201775_8	850	1482	4128	11	562	1079	1582	1167	591	3143	3319	4603	3449
sgTGGT1_201775_9	807	1150	841	634	592	855	892	1613	636	3974	3054	1807	3025
sgTGGT1_201780_1	726	456	301	1	414	2	0	0	501	261	3	49	41
sgTGGT1_201780_10	898	766	545	6	592	455	71	2099	809	318	54	0	2
sgTGGT1_201780_2	304	111	1	0	199	67	81	251	224	14	0	0	0
sgTGGT1_201780_3	168	25	0	1	123	4	0	0	123	74	17	17	24
sgTGGT1_201780_4	447	260	48	2	318	34	2	0	357	99	0	0	0
sgTGGT1_201780_5	1384	627	211	4	768	196	5	1	840	48	0	0	0
sgTGGT1_201780_6	438	132	1	0	299	65	0	0	386	95	27	1	0
sgTGGT1_201780_7	399	101	2	1	327	0	0	0	339	0	0	21	0
sgTGGT1_201780_8	1247	581	83	5	781	468	16	0	968	64	3	4	28
sgTGGT1_201780_9	732	327	4	3	545	5	9	1	664	87	0	1	0
sgTGGT1_201785_1	1400	907	1032	278	1058	1877	2309	1424	1403	4858	3599	7062	4656
sgTGGT1_201785_10	240	345	559	1	172	0	0	0	208	16	0	0	0
sgTGGT1_201785_2	310	265	114	0	259	637	759	589	254	4	0	0	0
sgTGGT1_201785_3	955	2446	6893	552	605	2180	2566	1517	734	4888	4462	4572	5184
sgTGGT1_201785_4	508	325	112	873	514	1027	1365	1813	609	585	498	25	624
sgTGGT1_201785_5	877	331	4	1	447	200	274	0	519	88	2	1	24
sgTGGT1_201785_6	1480	7227	19616	3971	835	1693	3139	1512	1040	8558	7757	8964	8955
sgTGGT1_201785_7	2763	1842	2489	1927	1517	1149	1435	1510	1749	5712	4843	3868	6719
sgTGGT1_201785_8	583	937	1097	2	441	203	248	592	430	440	376	465	196
sgTGGT1_201785_9	536	474	572	1083	401	497	576	174	489	15	1	0	0
sgTGGT1_201790_1	174	17	2	0	100	0	0	0	113	0	0	0	0
sgTGGT1_201790_10	1248	358	3	1	662	2	4	0	704	11	1	0	0
sgTGGT1_201790_2	310	42	3	1	236	0	6	0	227	10	0	0	0
sgTGGT1_201790_3	482	155	0	1	314	0	0	0	373	0	0	1	0
sgTGGT1_201790_4	812	279	5	7	693	0	14	0	849	27	0	1	2
sgTGGT1_201790_5	714	176	2	1	402	11	13	1	480	0	0	1	0
sgTGGT1_201790_6	1010	302	1	3	641	0	0	0	755	8	0	53	0
sgTGGT1_201790_7	407	68	0	1	312	2	0	0	287	17	0	0	1
sgTGGT1_201790_8	848	200	2	2	636	0	0	0	616	35	0	0	1
sgTGGT1_201790_9	429	53	1	0	296	0	0	0	446	0	0	0	0
sgTGGT1_201800_1	437	149	2	3	318	0	0	0	356	10	0	0	0
sgTGGT1_201800_10	472	220	1	2	324	9	1	0	468	0	0	0	0
sgTGGT1_201800_2	746	182	1	2	513	4	5	0	592	1	1	45	0
sgTGGT1_201800_3	203	53	0	0	168	2	0	0	136	6	0	0	0
sgTGGT1_201800_4	530	104	2	0	292	0	0	2	370	7	0	0	0
sgTGGT1_201800_5	428	157	2	0	337	1	0	0	334	25	0	0	1
sgTGGT1_201800_6	1002	231	2	0	705	1	0	1	805	10	1	1	0
sgTGGT1_201800_7	120	35	1	0	120	3	0	0	167	29	0	0	7
sgTGGT1_201800_8	572	174	0	2	405	12	16	0	491	0	0	1	0
sgTGGT1_201800_9	821	182	1	0	553	7	0	0	625	0	0	0	0
sgTGGT1_201810_1	508	506	1488	6	397	3074	4785	2935	476	147	27	0	9
sgTGGT1_201810_10	640	175	0	0	366	6	1	0	502	27	0	0	0
sgTGGT1_201810_2	197	89	116	0	163	165	107	0	149	300	104	546	163
sgTGGT1_201810_3	1029	3914	7321	1717	780	3236	4344	2021	964	4003	3840	2471	4062
sgTGGT1_201810_4	595	344	225	1	426	260	247	0	529	47	0	9	1
sgTGGT1_201810_5	504	89	1	1	351	665	922	1112	365	237	184	228	239
sgTGGT1_201810_6	1402	694	1267	6	1176	2591	2436	1918	1200	137	27	156	19
sgTGGT1_201810_7	505	734	927	1	392	2274	2858	617	490	1853	1212	2133	1577
sgTGGT1_201810_8	230	93	3	1	182	0	0	0	196	5	1	0	0
sgTGGT1_201810_9	455	99	2	3	340	0	0	0	383	27	0	0	0
sgTGGT1_201820_1	315	197	0	0	205	255	218	0	255	47	11	2	10
sgTGGT1_201820_10	168	44	0	0	119	0	0	0	165	0	0	0	1
sgTGGT1_201820_2	504	105	1	0	368	0	0	0	391	0	0	0	0
sgTGGT1_201820_3	189	186	201	2	210	1661	1849	2466	269	0	0	0	0
sgTGGT1_201820_4	270	283	639	2	236	0	1	0	240	1068	627	597	662
sgTGGT1_201820_5	202	204	457	1	149	0	0	0	219	29	10	0	0
sgTGGT1_201820_6	261	62	2	0	248	0	6	0	245	407	259	257	290
sgTGGT1_201820_7	469	219	621	2	404	1309	2048	660	475	3567	3201	2377	3383
sgTGGT1_201820_8	230	280	459	932	148	0	0	0	204	0	0	0	2
sgTGGT1_201820_9	273	73	0	0	247	1	0	0	295	29	4	0	8
sgTGGT1_201830_1	352	120	1	1	216	2	4	0	229	15	0	0	0
sgTGGT1_201830_10	454	108	0	1	327	1	0	0	351	0	0	0	0
sgTGGT1_201830_2	382	135	2	0	348	0	15	0	451	0	0	0	0
sgTGGT1_201830_3	76	46	3	1	59	0	0	0	66	157	288	459	331
sgTGGT1_201830_4	348	88	1	0	246	1	0	0	268	14	0	0	0
sgTGGT1_201830_5	111	77	0	0	95	1104	1449	1076	88	174	101	65	110
sgTGGT1_201830_6	186	44	0	1	141	0	0	0	150	0	0	0	0
sgTGGT1_201830_7	271	133	1	1	207	3	0	0	168	59	0	0	0
sgTGGT1_201830_8	231	76	0	1	223	0	1	0	332	1639	1181	1117	1158
sgTGGT1_201830_9	190	76	1	0	123	0	0	0	166	28	0	0	0
sgTGGT1_201840_1	340	1027	2203	1045	271	1740	1398	1423	288	2674	2412	2178	2528
sgTGGT1_201840_10	396	116	1	1	257	0	1	0	301	266	220	169	115
sgTGGT1_201840_2	991	222	3	1104	721	29	24	0	840	4	0	1	1
sgTGGT1_201840_3	361	956	2923	1553	205	3816	4715	3741	235	515	600	795	538
sgTGGT1_201840_4	175	95	1	1	147	0	0	0	153	7	0	0	0
sgTGGT1_201840_5	351	92	238	1	305	4	1	0	336	677	559	378	716
sgTGGT1_201840_6	1295	902	1114	1331	805	1959	1637	3	1059	2256	1809	3133	2180
sgTGGT1_201840_7	427	214	178	1	233	0	3	0	299	2903	2986	4574	3956
sgTGGT1_201840_8	472	636	743	5	296	344	573	753	380	2	0	3	12
sgTGGT1_201840_9	228	106	1	0	140	0	0	0	161	2091	1969	1577	2586
sgTGGT1_201850_1	116	37	1	0	81	1	0	0	116	6	0	0	0
sgTGGT1_201850_10	1461	1562	2350	4	978	1940	2548	1640	1228	218	318	47	375
sgTGGT1_201850_2	116	165	273	0	111	2774	4198	2867	113	1672	1323	449	1411
sgTGGT1_201850_3	724	389	444	2	483	1483	2079	732	449	872	952	263	675
sgTGGT1_201850_4	433	197	194	3	308	119	78	0	343	313	355	302	360
sgTGGT1_201850_5	232	39	9	0	139	0	0	0	159	537	491	578	377
sgTGGT1_201850_6	421	446	288	4	265	46	33	0	298	223	50	28	103
sgTGGT1_201850_7	556	408	235	1	249	858	947	922	353	67	3	0	16
sgTGGT1_201850_8	283	62	1	0	210	2731	3529	2967	271	10	6	1	7
sgTGGT1_201850_9	1382	348	6	4	937	909	834	384	1077	209	61	240	54
sgTGGT1_201860_1	573	2533	4075	14	371	2126	2717	372	413	777	647	114	624
sgTGGT1_201860_10	2517	1077	639	7	1394	2194	2595	2698	1529	696	592	631	536
sgTGGT1_201860_2	1258	4097	9373	2485	964	2418	3030	2436	1105	2214	1899	2036	2300
sgTGGT1_201860_3	310	103	1	2	180	0	4	0	220	408	301	455	624
sgTGGT1_201860_4	324	1482	3035	749	246	13	0	0	290	2106	2221	3090	2320
sgTGGT1_201860_5	129	10	0	0	135	0	0	0	173	161	122	96	166
sgTGGT1_201860_6	468	789	2085	4	315	2448	2260	3137	417	2659	1570	1279	1427
sgTGGT1_201860_7	519	721	1682	4	444	49	94	1	518	4132	2934	4133	3467
sgTGGT1_201860_8	436	1118	3185	4	291	1936	3025	740	370	36	9	355	1
sgTGGT1_201860_9	277	98	187	1	210	1538	1891	1	257	27	0	0	0
sgTGGT1_201870_1	291	48	1	1	232	0	0	0	175	2	0	0	1
sgTGGT1_201870_10	463	121	1	1	351	270	80	0	374	410	266	289	329
sgTGGT1_201870_2	410	116	2	2	278	0	16	0	395	28	0	0	0
sgTGGT1_201870_3	684	244	2	1	450	20	11	0	549	162	92	0	67
sgTGGT1_201870_4	431	143	1	1	257	0	0	0	339	0	0	0	0
sgTGGT1_201870_5	304	88	0	0	259	0	0	0	287	762	337	844	373
sgTGGT1_201870_6	375	104	3	1	309	5	6	0	325	207	104	181	100
sgTGGT1_201870_7	319	141	65	0	255	1150	499	1	322	1854	1155	863	1174
sgTGGT1_201870_8	195	438	1365	2	147	16	0	0	175	200	0	1	8
sgTGGT1_201870_9	321	96	1	1	238	5	8	0	312	458	683	543	434
sgTGGT1_201880_1	932	316	15	3	631	0	0	0	781	13	0	0	0
sgTGGT1_201880_10	244	58	1	1090	155	0	0	0	148	0	0	0	0
sgTGGT1_201880_2	474	119	0	0	393	0	0	0	443	11	0	0	0
sgTGGT1_201880_3	267	62	1	0	152	0	0	0	189	0	0	0	0
sgTGGT1_201880_4	828	300	8	3	562	1	0	0	706	230	84	61	22
sgTGGT1_201880_5	1405	437	9	3	865	0	11	0	993	28	0	0	0
sgTGGT1_201880_6	837	247	2	1	516	0	4	331	648	0	0	0	4
sgTGGT1_201880_7	1786	911	950	1125	960	1	12	0	974	43	0	0	0
sgTGGT1_201880_8	767	288	1	1	356	2642	4092	2626	378	219	128	33	107
sgTGGT1_201880_9	173	42	1	1	216	2	4	0	190	7	0	0	0
sgTGGT1_201890_1	134	11	0	0	96	0	0	0	89	0	0	0	0
sgTGGT1_201890_10	215	132	1	0	170	55	6	0	178	0	0	1	6
sgTGGT1_201890_2	421	152	0	2	301	26	36	0	335	7	0	0	1
sgTGGT1_201890_3	369	405	470	2	333	7023	10738	5157	443	4359	4633	4455	5696
sgTGGT1_201890_4	471	630	169	2	300	14	29	0	386	2363	2127	2200	2208
sgTGGT1_201890_5	289	216	584	2	173	0	3	0	205	200	20	351	11
sgTGGT1_201890_6	388	121	3	0	296	0	0	0	310	2169	794	708	658
sgTGGT1_201890_7	457	106	1	0	436	637	828	201	415	3372	2991	1792	3133
sgTGGT1_201890_8	245	49	1	1	172	762	260	2466	190	0	0	0	0
sgTGGT1_201890_9	190	274	840	907	185	0	7	0	195	10	0	0	0
sgTGGT1_201895_1	683	279	168	2	444	0	9	0	535	59	206	494	108
sgTGGT1_201895_10	465	486	937	3	304	0	0	0	315	591	677	326	606
sgTGGT1_201895_2	323	304	232	2	194	8	0	0	244	274	481	486	571
sgTGGT1_201895_3	252	85	1	1	199	2	0	0	239	507	542	567	632
sgTGGT1_201895_4	292	123	0	2	236	0	0	0	260	12	0	0	1
sgTGGT1_201895_5	315	113	0	2	210	122	86	0	221	17	0	1	0
sgTGGT1_201895_6	222	95	49	0	170	445	545	560	214	25	0	0	0
sgTGGT1_201895_7	230	665	1451	3	264	45	26	0	285	22	3	0	0
sgTGGT1_201895_8	1199	362	77	1	715	2846	3886	1112	798	511	764	142	813
sgTGGT1_201895_9	783	209	1	2	496	6	4	0	536	2303	2395	2813	2050
sgTGGT1_201900_1	254	351	1068	3	153	0	0	0	192	9	0	1	0
sgTGGT1_201900_10	367	122	0	2	402	6	21	1	374	8	1	0	0
sgTGGT1_201900_2	417	71	1	0	328	0	1	0	299	22	0	1	0
sgTGGT1_201900_3	454	152	0	952	309	248	44	0	389	853	492	104	452
sgTGGT1_201900_4	360	160	2	3	250	0	0	0	286	2	0	0	1
sgTGGT1_201900_5	806	241	143	2	639	15	5	0	635	11	0	0	0
sgTGGT1_201900_6	265	64	1	0	202	0	0	0	174	1	0	0	0
sgTGGT1_201900_7	492	81	1	0	339	0	0	0	371	0	0	0	0
sgTGGT1_201900_8	510	129	16	1	375	0	1	0	382	10	0	1	0
sgTGGT1_201900_9	585	186	1	0	373	5	11	1	442	14	0	1	0
sgTGGT1_202010_1	873	785	2027	338	540	1377	1671	1055	560	0	0	1	0
sgTGGT1_202010_10	822	1018	2045	8	568	279	646	0	727	380	201	547	113
sgTGGT1_202010_2	317	349	460	1	219	0	5	0	306	0	0	0	0
sgTGGT1_202010_3	130	5	0	0	88	0	0	0	111	106	47	50	136
sgTGGT1_202010_4	412	72	2	0	238	0	0	0	254	7	0	0	0
sgTGGT1_202010_5	518	519	452	225	428	9	56	0	571	3	0	0	0
sgTGGT1_202010_6	281	683	2051	4	209	3	0	0	220	0	1	1	0
sgTGGT1_202010_7	1082	1179	1667	297	744	394	434	340	820	454	193	278	306
sgTGGT1_202010_8	245	42	0	0	183	4	1	0	162	0	0	0	0
sgTGGT1_202010_9	401	375	72	0	304	38	1	0	292	94	1	20	7
sgTGGT1_202020_1	1094	1007	1291	1966	823	548	1002	0	994	1513	1163	1462	1017
sgTGGT1_202020_10	267	99	0	0	164	112	154	0	168	1338	1370	2134	1579
sgTGGT1_202020_2	640	545	322	601	493	1463	490	459	574	2371	2009	1987	2210
sgTGGT1_202020_3	395	71	0	0	284	198	303	67	309	53	60	62	53
sgTGGT1_202020_4	226	375	489	3	169	0	0	0	212	0	0	0	0
sgTGGT1_202020_5	716	436	1024	1153	358	11	0	0	412	186	254	102	279
sgTGGT1_202020_6	375	196	324	2	209	228	267	278	211	875	894	170	823
sgTGGT1_202020_7	318	125	0	0	215	8	7	0	294	152	242	0	152
sgTGGT1_202020_8	503	705	2006	2	289	4453	6820	3515	361	1148	909	1622	874
sgTGGT1_202020_9	1169	3715	8425	1050	781	3043	4256	3744	743	204	26	7	120
sgTGGT1_202025_1	285	267	220	1146	210	39	30	0	254	82	70	1	40
sgTGGT1_202025_10	695	660	685	1382	472	0	0	0	512	20	0	0	1
sgTGGT1_202025_2	360	142	2	0	246	8	0	0	259	5	0	0	0
sgTGGT1_202025_3	455	98	285	1	280	3	0	0	278	2	0	0	0
sgTGGT1_202025_4	502	377	289	1	330	0	0	0	450	103	66	147	55
sgTGGT1_202025_5	1392	1013	462	4	926	2021	931	1630	966	2405	859	614	1307
sgTGGT1_202025_6	660	240	229	19	525	0	0	0	564	106	12	1	36
sgTGGT1_202025_7	399	130	2	2	361	6	1	0	413	404	287	0	335
sgTGGT1_202025_8	678	1014	2356	988	523	609	688	808	636	1946	2360	1574	2493
sgTGGT1_202025_9	465	204	256	1	282	1	0	0	285	0	0	0	0
sgTGGT1_202030_1	506	497	774	4	333	163	12	665	427	950	756	582	935
sgTGGT1_202030_10	477	964	2949	6	365	195	161	0	386	410	527	533	637
sgTGGT1_202030_2	295	117	116	0	168	148	162	84	234	135	52	0	40
sgTGGT1_202030_3	289	130	0	0	228	124	121	432	289	6	0	0	0
sgTGGT1_202030_4	334	134	1	0	252	34	21	0	257	3429	3184	3186	3052
sgTGGT1_202030_5	176	56	2	0	122	0	0	0	122	0	0	0	0
sgTGGT1_202030_6	267	65	0	0	201	9	0	0	204	0	0	0	1
sgTGGT1_202030_7	438	330	412	309	498	4	9	0	586	175	271	324	219
sgTGGT1_202030_8	204	49	0	2	152	0	0	0	144	1745	1379	1060	1255
sgTGGT1_202030_9	238	485	1199	2	163	0	1	0	163	201	326	81	341
sgTGGT1_202040_1	285	170	416	3	182	159	170	236	197	1	0	0	0
sgTGGT1_202040_10	496	319	793	28	379	565	556	3	440	11	6	0	0
sgTGGT1_202040_2	253	419	1393	3	250	956	1368	969	223	93	1	0	2
sgTGGT1_202040_3	502	461	709	1287	276	0	0	0	299	17	0	2	0
sgTGGT1_202040_4	555	617	740	6	473	197	209	0	522	55	20	1	8
sgTGGT1_202040_5	557	131	1	2	430	2	0	0	455	213	277	8	120
sgTGGT1_202040_6	487	213	0	2	412	1955	2974	1446	485	111	56	33	22
sgTGGT1_202040_7	475	699	2022	3	393	1468	2289	220	434	220	156	114	223
sgTGGT1_202040_8	378	185	123	1	257	18	7	0	317	105	137	101	66
sgTGGT1_202040_9	439	225	624	4	279	3	4	0	345	770	395	471	520
sgTGGT1_202050_1	1163	394	127	0	433	7	3	0	849	32	20	0	21
sgTGGT1_202050_10	699	264	1	2	481	0	0	0	605	135	99	1	47
sgTGGT1_202050_2	126	38	0	1	112	0	0	0	157	0	0	0	0
sgTGGT1_202050_3	332	511	1111	934	283	159	275	884	278	32	59	0	50
sgTGGT1_202050_4	121	1689	2785	1202	88	0	0	0	102	388	537	1606	622
sgTGGT1_202050_5	319	302	246	2	311	29	5	0	353	69	12	352	14
sgTGGT1_202050_6	323	664	1675	6	274	0	0	0	324	829	871	780	805
sgTGGT1_202050_7	316	83	0	2	213	1406	2416	977	300	10	0	0	0
sgTGGT1_202050_8	642	1588	2711	4	458	1838	3030	1593	473	664	553	1510	633
sgTGGT1_202050_9	235	1646	3347	8	190	227	113	0	228	551	583	136	1040
sgTGGT1_202065_1	276	80	2	0	190	1	0	0	172	0	0	0	0
sgTGGT1_202065_10	693	436	921	992	466	994	1552	415	645	759	925	1070	684
sgTGGT1_202065_2	808	793	1939	5	554	1054	1350	1164	655	0	0	1	0
sgTGGT1_202065_3	245	112	0	0	198	57	54	0	205	771	311	450	459
sgTGGT1_202065_4	566	396	508	2	370	3	3	1	511	3103	2832	1470	2799
sgTGGT1_202065_5	333	184	3	1	186	159	174	0	182	7	0	0	0
sgTGGT1_202065_6	377	233	438	5	235	84	10	728	258	38	19	0	45
sgTGGT1_202065_7	533	407	861	2	309	40	16	0	302	2827	2819	2132	2931
sgTGGT1_202065_8	1022	1044	1180	1045	633	1252	796	1958	772	274	209	308	266
sgTGGT1_202065_9	704	327	485	2	547	5	1	0	540	129	20	15	15
sgTGGT1_202070_1	200	65	0	1	136	0	0	0	156	8	0	0	1
sgTGGT1_202070_10	1323	214	6	1013	1030	11	6	0	1187	24	2	0	1
sgTGGT1_202070_2	306	80	1	0	191	3	1	0	210	12	0	0	1
sgTGGT1_202070_3	81	26	0	0	55	2	0	0	65	7	0	0	0
sgTGGT1_202070_4	269	102	193	0	137	0	6	0	164	0	0	0	0
sgTGGT1_202070_5	765	255	2	855	695	1	17	0	762	148	25	310	33
sgTGGT1_202070_6	527	460	567	1	362	0	2	0	440	35	0	13	0
sgTGGT1_202070_7	333	322	170	48	223	109	66	0	259	321	90	77	89
sgTGGT1_202070_8	489	272	41	2	446	42	165	44	526	81	9	0	41
sgTGGT1_202070_9	152	20	1	0	96	0	0	0	106	0	0	1	0
sgTGGT1_202080_1	305	131	0	0	267	0	1	0	269	7	0	0	0
sgTGGT1_202080_10	256	95	0	1	207	0	0	0	186	8	0	0	1
sgTGGT1_202080_2	416	181	1	1	407	0	0	0	470	0	0	0	0
sgTGGT1_202080_3	319	18	0	0	240	8	0	0	283	21	0	0	0
sgTGGT1_202080_4	238	114	1	902	235	0	0	0	263	14	0	0	0
sgTGGT1_202080_5	565	317	179	2	422	6	0	0	431	1	0	1	0
sgTGGT1_202080_6	194	126	2	0	122	0	0	0	136	0	0	0	0
sgTGGT1_202080_7	396	62	1	0	258	0	11	0	348	4	0	1	0
sgTGGT1_202080_8	415	200	0	0	275	0	0	0	290	5	0	0	0
sgTGGT1_202080_9	340	111	0	0	267	0	0	0	344	1	0	0	0
sgTGGT1_202090_1	740	545	1013	9	568	2822	3518	909	656	285	319	283	201
sgTGGT1_202090_10	624	879	1535	5	650	1631	2029	894	851	3752	2709	3578	3433
sgTGGT1_202090_2	926	779	1189	1296	440	46	30	0	537	1	0	0	0
sgTGGT1_202090_3	618	432	804	2	352	357	508	956	549	4658	3272	4964	4229
sgTGGT1_202090_4	552	1503	2605	1305	393	1830	2383	352	484	4594	4350	2771	5352
sgTGGT1_202090_5	1050	2033	3550	1116	665	77	116	153	892	6252	4269	3146	4442
sgTGGT1_202090_6	260	614	690	1	159	0	4	0	165	1281	1152	943	1046
sgTGGT1_202090_7	762	534	1590	3007	509	2	7	0	537	263	181	80	209
sgTGGT1_202090_8	609	483	1017	2	353	9	1	0	414	1300	870	964	1053
sgTGGT1_202090_9	111	35	0	0	89	0	0	0	104	0	0	0	0
sgTGGT1_202100_1	251	204	221	0	235	0	0	0	251	10	0	0	0
sgTGGT1_202100_10	464	401	950	505	297	3	2	0	346	24	0	0	0
sgTGGT1_202100_2	99	25	0	1	63	0	0	0	76	274	512	174	336
sgTGGT1_202100_3	202	46	8	7	143	0	0	0	157	0	0	0	0
sgTGGT1_202100_4	396	581	134	4	382	28	7	0	391	14	0	1	0
sgTGGT1_202100_5	205	556	2452	2	110	0	2	0	124	0	0	0	0
sgTGGT1_202100_6	475	973	2095	647	341	4619	5824	3963	382	3006	2198	2931	2495
sgTGGT1_202100_7	1003	375	7	2	728	940	861	97	839	1053	1091	1630	1054
sgTGGT1_202100_8	1439	905	1786	139	964	6	28	0	1057	1600	1563	4783	1470
sgTGGT1_202100_9	613	214	139	1	475	937	924	861	599	1555	1418	2092	2073
sgTGGT1_202110_1	359	342	702	1346	245	1891	2325	2286	261	89	129	0	68
sgTGGT1_202110_10	669	604	1244	3	486	172	298	469	532	2254	2022	1474	1939
sgTGGT1_202110_2	751	263	1	4	668	2982	4031	957	712	10	0	0	2
sgTGGT1_202110_3	86	50	57	0	52	0	0	0	61	0	0	0	0
sgTGGT1_202110_4	488	194	3	2	294	7	4	1	292	14	0	0	0
sgTGGT1_202110_5	474	1123	3116	517	316	1836	2426	2071	368	5	0	0	0
sgTGGT1_202110_6	201	85	41	0	155	0	1	0	147	0	0	1	0
sgTGGT1_202110_7	696	637	708	3	462	29	55	333	452	3542	2966	3034	3554
sgTGGT1_202110_8	565	620	1209	5	322	105	0	0	352	5	0	0	1
sgTGGT1_202110_9	320	76	2	2	195	0	0	0	246	0	0	68	0
sgTGGT1_202120_1	156	26	0	0	125	0	0	0	138	0	0	1	0
sgTGGT1_202120_10	528	252	84	319	382	584	228	0	454	1965	999	929	1157
sgTGGT1_202120_2	437	125	1	567	178	1	0	0	208	31	0	0	0
sgTGGT1_202120_3	1601	964	403	2	1034	725	1174	1793	1399	88	7	53	19
sgTGGT1_202120_4	227	40	1	3	173	0	0	0	197	0	0	1	1
sgTGGT1_202120_5	329	124	1	2	237	0	0	0	255	0	0	0	0
sgTGGT1_202120_6	327	160	1	0	308	0	0	0	332	0	0	0	0
sgTGGT1_202120_7	736	193	181	1	489	38	49	0	671	15	0	1	11
sgTGGT1_202120_8	421	124	0	3	306	4	0	0	349	6	0	0	0
sgTGGT1_202120_9	342	207	472	2	256	684	144	644	296	203	0	0	52
sgTGGT1_202140_1	687	300	449	3	426	0	1	1	558	7	0	0	0
sgTGGT1_202140_10	370	355	267	1	260	2	6	0	340	0	0	1	7
sgTGGT1_202140_2	599	2409	4567	186	493	1434	2147	789	532	239	302	266	397
sgTGGT1_202140_3	665	2203	5679	5	414	783	1189	1221	515	1852	1990	2306	1729
sgTGGT1_202140_4	325	320	388	0	243	53	0	0	253	0	0	0	0
sgTGGT1_202140_5	350	963	1955	1640	292	7	33	0	310	2512	2644	1028	3007
sgTGGT1_202140_6	416	1492	4904	5	275	1486	1635	1061	313	1339	1452	1519	1643
sgTGGT1_202140_7	588	101	2	1	450	443	628	0	517	167	33	418	32
sgTGGT1_202140_8	2389	886	3	565	1397	4	12	1	1548	76	20	0	17
sgTGGT1_202140_9	355	93	0	0	241	1	0	0	263	0	0	1	0
sgTGGT1_202160_1	738	153	3	2	627	0	0	0	660	14	0	1	0
sgTGGT1_202160_10	623	353	1091	4	361	52	33	0	385	105	43	156	117
sgTGGT1_202160_2	114	19	0	1	85	0	0	0	65	0	0	0	0
sgTGGT1_202160_3	430	374	384	0	300	2711	4239	756	308	73	10	1	32
sgTGGT1_202160_4	316	85	238	1	210	0	0	0	269	23	0	0	0
sgTGGT1_202160_5	259	94	1	0	191	0	0	0	209	245	195	137	220
sgTGGT1_202160_6	1113	630	474	3	814	55	61	0	949	554	142	357	168
sgTGGT1_202160_7	663	346	566	1	483	1	0	0	652	442	112	533	91
sgTGGT1_202160_8	823	553	754	8	770	0	15	1	878	427	76	31	85
sgTGGT1_202160_9	1986	1330	565	8	1430	117	25	2	1725	1599	550	888	460
sgTGGT1_202170_1	655	209	1	1	525	1	4	0	495	0	0	0	1
sgTGGT1_202170_10	458	184	0	0	430	165	202	162	532	13	0	0	0
sgTGGT1_202170_2	612	97	2	1	431	2	0	0	576	1	0	1	0
sgTGGT1_202170_3	866	2540	7088	1243	496	867	1188	590	671	331	427	246	269
sgTGGT1_202170_4	387	96	1	4	259	0	6	0	316	10	0	1	0
sgTGGT1_202170_5	298	93	0	0	175	2	0	0	231	28	0	0	0
sgTGGT1_202170_6	246	76	1	0	137	0	0	0	167	0	0	0	0
sgTGGT1_202170_7	473	107	1	2	284	0	0	0	375	1	1	1	0
sgTGGT1_202170_8	143	13	0	0	77	0	0	0	94	0	0	0	0
sgTGGT1_202170_9	297	78	0	0	205	0	0	0	248	12	0	0	0
sgTGGT1_202180_1	128	27	0	0	79	0	6	0	75	0	0	1	0
sgTGGT1_202180_10	193	92	1	2	220	4	0	0	241	12	0	1	0
sgTGGT1_202180_2	251	117	0	2	173	2	0	0	205	8	0	0	0
sgTGGT1_202180_3	266	161	0	1	214	0	2	0	237	5	0	0	0
sgTGGT1_202180_4	211	23	0	0	185	0	0	0	225	2	0	0	0
sgTGGT1_202180_5	942	359	2	1	560	0	0	0	609	31	1	0	0
sgTGGT1_202180_6	299	138	0	0	254	0	12	0	283	0	0	0	0
sgTGGT1_202180_7	651	165	4	920	509	2	1	1	708	18	0	0	0
sgTGGT1_202180_8	348	74	3	0	309	5	0	0	338	0	0	0	0
sgTGGT1_202180_9	168	53	0	0	152	0	0	0	167	0	0	0	0
sgTGGT1_202190_1	105	7	0	0	86	42	9	0	83	0	0	0	0
sgTGGT1_202190_10	328	88	1	1	267	0	0	0	322	2	0	0	1
sgTGGT1_202190_2	344	98	0	0	324	5	0	0	351	100	81	50	57
sgTGGT1_202190_3	517	304	198	1	376	5	4	0	437	8	0	0	0
sgTGGT1_202190_4	403	125	1	2	286	0	0	0	305	280	286	535	344
sgTGGT1_202190_5	299	50	1	1	237	0	0	0	223	0	0	0	1
sgTGGT1_202190_6	317	119	2	1	253	6	3	0	264	7	0	0	0
sgTGGT1_202190_7	345	110	0	2	240	7	0	0	257	166	46	0	100
sgTGGT1_202190_8	889	1214	2172	8	581	0	0	1	639	673	471	816	406
sgTGGT1_202190_9	483	542	1187	4	336	1	0	0	342	26	1	0	0
sgTGGT1_202200_1	542	190	2	2	360	0	5	0	477	21	19	1	6
sgTGGT1_202200_10	1035	1294	2304	6	598	2	0	0	850	67	28	11	189
sgTGGT1_202200_2	318	120	59	0	237	2	17	0	335	0	0	0	0
sgTGGT1_202200_3	489	264	300	5	409	3	0	0	460	30	0	0	0
sgTGGT1_202200_4	458	152	4	1	325	3	3	1	382	0	0	0	0
sgTGGT1_202200_5	489	327	337	2	352	77	153	1	351	8	14	15	50
sgTGGT1_202200_6	773	340	314	4	508	2103	2377	3112	585	120	120	95	129
sgTGGT1_202200_7	685	382	570	3	345	1972	2414	596	353	656	240	1000	368
sgTGGT1_202200_8	467	132	80	1	263	269	271	549	339	92	183	0	138
sgTGGT1_202200_9	420	118	0	3	342	275	443	262	369	10	0	0	0
sgTGGT1_202205_1	853	3766	8003	2003	719	928	1549	1183	828	2868	1832	1657	1904
sgTGGT1_202205_10	310	995	3023	701	278	182	134	114	295	56	45	0	41
sgTGGT1_202205_2	646	1190	4053	940	572	675	724	348	557	1023	1191	1068	1145
sgTGGT1_202205_3	693	3171	11007	5249	451	2590	3257	830	398	392	391	765	603
sgTGGT1_202205_4	1762	1296	2121	3	929	2030	2717	2891	1104	152	25	210	147
sgTGGT1_202205_5	482	363	848	1	241	566	894	0	316	0	23	140	0
sgTGGT1_202205_6	958	754	871	5	677	3955	5969	3113	723	217	205	28	102
sgTGGT1_202205_7	356	93	0	2	259	24	53	0	341	17	0	0	0
sgTGGT1_202205_8	247	444	595	1	152	1796	1863	2255	168	5166	5831	6836	6210
sgTGGT1_202205_9	150	199	60	0	106	0	0	0	82	0	0	0	0
sgTGGT1_202210_1	395	152	158	1	219	2	5	0	246	3	0	0	0
sgTGGT1_202210_10	660	440	992	8	539	2899	3296	2607	594	277	283	18	149
sgTGGT1_202210_2	243	531	1038	0	205	900	1403	552	246	0	1	1	0
sgTGGT1_202210_3	298	410	1679	5	378	355	394	1	415	59	1	0	1
sgTGGT1_202210_4	276	164	114	1	210	3	0	0	262	6	0	0	1
sgTGGT1_202210_5	326	188	2	1	218	0	0	321	220	2774	2914	2661	3161
sgTGGT1_202210_6	430	878	2948	1302	268	1384	1789	0	311	2531	2572	1941	3390
sgTGGT1_202210_7	305	371	776	2072	219	726	1230	1198	247	5	0	0	0
sgTGGT1_202210_8	191	62	286	0	164	1503	1809	1837	218	18	0	0	0
sgTGGT1_202210_9	709	1134	1922	2	485	263	106	191	596	2260	2616	2728	3127
sgTGGT1_202220_1	294	136	0	3	215	0	0	0	276	12	0	0	0
sgTGGT1_202220_10	133	37	0	0	130	14	0	0	132	8	1	0	0
sgTGGT1_202220_2	366	144	1	0	273	0	0	0	267	19	0	1	0
sgTGGT1_202220_3	323	344	803	0	304	0	0	0	353	27	45	4	17
sgTGGT1_202220_4	492	115	161	2	321	2	0	0	405	7	2	0	1
sgTGGT1_202220_5	685	276	5	1	660	48	8	0	836	16	12	2	0
sgTGGT1_202220_6	993	316	2	1	854	10	2	0	1017	24	0	0	0
sgTGGT1_202220_7	490	122	4	1	236	12	1	1	265	0	0	0	0
sgTGGT1_202220_8	522	180	0	0	334	40	3	0	445	0	0	0	0
sgTGGT1_202220_9	756	351	2	2	425	110	32	0	574	17	0	0	0
sgTGGT1_202230_1	466	159	2	1	301	1	0	0	319	17	0	0	0
sgTGGT1_202230_10	122	63	3	1255	107	0	2	0	123	0	0	1	0
sgTGGT1_202230_2	439	170	27	0	460	1	0	0	426	6	0	1	0
sgTGGT1_202230_3	141	48	1	1	138	0	0	0	167	0	0	0	0
sgTGGT1_202230_4	489	115	2	1	404	0	0	0	408	0	0	0	0
sgTGGT1_202230_5	467	1649	1137	1	373	3	6	0	428	8	0	1	0
sgTGGT1_202230_6	614	126	5	3	439	0	0	0	515	21	0	0	0
sgTGGT1_202230_7	352	150	1	1	269	0	0	0	307	0	0	0	0
sgTGGT1_202230_8	326	104	0	0	287	0	0	0	324	0	0	0	0
sgTGGT1_202230_9	1212	493	8	2035	804	80	0	0	854	13	0	0	0
sgTGGT1_202240_1	814	227	3	1	566	0	8	0	747	0	0	1	1
sgTGGT1_202240_10	224	39	0	1	162	0	0	0	154	0	0	0	0
sgTGGT1_202240_2	202	31	0	0	109	0	0	0	132	0	0	0	0
sgTGGT1_202240_3	810	136	49	3	552	4	2	0	656	11	5	2	4
sgTGGT1_202240_4	136	65	0	1	136	317	274	436	177	469	81	1239	118
sgTGGT1_202240_5	691	234	3	0	374	3	2	0	479	61	0	0	0
sgTGGT1_202240_6	341	157	0	3	269	2	6	0	323	145	8	46	0
sgTGGT1_202240_7	212	53	0	0	183	0	0	0	165	0	0	0	0
sgTGGT1_202240_8	255	27	1	0	168	0	6	0	189	9	0	0	0
sgTGGT1_202240_9	494	187	1	1	304	47	70	0	389	0	0	1	0
sgTGGT1_202250_1	1387	1216	936	4	945	644	249	347	1236	1692	466	782	535
sgTGGT1_202250_10	166	33	2	0	120	2	0	0	207	621	443	576	436
sgTGGT1_202250_2	275	97	109	1	213	69	33	3	220	904	658	374	589
sgTGGT1_202250_3	507	134	65	0	382	1	0	0	395	0	0	0	1
sgTGGT1_202250_4	792	1128	1991	10	524	35	32	1	599	1073	548	732	503
sgTGGT1_202250_5	411	291	504	1	374	369	491	547	423	414	311	43	450
sgTGGT1_202250_6	343	891	1083	1507	227	846	828	848	226	208	167	240	291
sgTGGT1_202250_7	411	199	0	1	272	0	0	2	270	0	0	0	0
sgTGGT1_202250_8	555	187	0	0	407	17	0	0	459	109	43	40	104
sgTGGT1_202250_9	252	590	240	451	218	472	271	259	205	64	30	0	7
sgTGGT1_202255_1	446	68	1	1	326	1720	2529	371	354	1	0	0	0
sgTGGT1_202255_10	415	469	322	1	358	463	339	369	464	1171	423	841	684
sgTGGT1_202255_2	542	135	1	1	327	4	0	0	391	2	1	0	0
sgTGGT1_202255_3	861	441	547	3	684	47	62	0	880	1895	1906	1981	2495
sgTGGT1_202255_4	655	400	510	0	442	10	0	0	436	542	501	320	627
sgTGGT1_202255_5	411	848	2565	2	251	1449	2237	2678	358	1883	2262	2058	2242
sgTGGT1_202255_6	547	227	521	1	366	0	0	0	395	27	0	0	0
sgTGGT1_202255_7	244	49	0	1	189	0	0	0	213	0	0	0	0
sgTGGT1_202255_8	333	1281	4682	1090	192	3	9	0	214	5	0	0	0
sgTGGT1_202255_9	300	64	0	0	199	1	0	0	247	16	0	23	0
sgTGGT1_202260_1	1027	215	2	2	621	3	7	0	589	15	0	2	0
sgTGGT1_202260_10	422	83	1	1	229	0	0	0	250	0	0	0	0
sgTGGT1_202260_2	859	1095	2207	5	480	556	1061	0	595	3996	3468	3236	3556
sgTGGT1_202260_3	218	141	235	1	161	2067	3279	1986	186	9	0	0	0
sgTGGT1_202260_4	390	134	0	2	283	56	11	176	298	0	0	33	1
sgTGGT1_202260_5	482	101	1	1	278	0	0	0	273	0	1	1	0
sgTGGT1_202260_6	590	759	763	2	423	28	2	1	542	2369	2100	2732	2149
sgTGGT1_202260_7	320	46	1	0	240	1	3	0	286	43	86	1	91
sgTGGT1_202260_8	654	533	486	2	311	19	5	0	348	5	0	0	1
sgTGGT1_202260_9	574	254	654	1	311	72	70	0	368	3891	3647	2922	4212
sgTGGT1_202280_1	579	2427	5989	1062	489	737	884	705	637	2210	1772	1793	1922
sgTGGT1_202280_10	1024	401	501	4	634	45	14	1	821	22	1	0	0
sgTGGT1_202280_2	788	758	934	4	596	1593	2367	522	696	246	358	418	357
sgTGGT1_202280_3	185	47	1	0	135	0	7	0	189	7311	8549	7969	9906
sgTGGT1_202280_4	317	126	0	2	214	141	134	0	225	1228	673	475	493
sgTGGT1_202280_5	218	65	2	0	169	0	3	0	240	111	162	51	89
sgTGGT1_202280_6	536	273	2	1	435	657	305	239	545	0	0	0	0
sgTGGT1_202280_7	691	1357	3521	2747	478	112	77	0	526	2515	2516	1186	2625
sgTGGT1_202280_8	305	121	115	0	209	4	0	0	225	0	0	0	0
sgTGGT1_202280_9	386	292	118	2	245	95	79	0	331	12	0	0	0
sgTGGT1_202285_1	438	141	79	0	345	31	21	0	348	6	0	0	0
sgTGGT1_202285_10	657	1459	3426	7	377	9	0	0	547	1779	744	834	476
sgTGGT1_202285_2	1069	2429	5170	9	706	4	3	0	923	2739	2588	1007	2399
sgTGGT1_202285_3	538	793	1024	2	413	0	0	0	503	1260	473	149	613
sgTGGT1_202285_4	7	0	0	0	2	0	0	0	1	0	0	0	0
sgTGGT1_202285_5	303	82	81	8573	187	1	6	0	182	154	144	320	164
sgTGGT1_202285_6	807	921	1356	1	418	1	20	0	482	15	0	0	1
sgTGGT1_202285_7	323	424	517	1	227	27	0	0	333	31	0	14	0
sgTGGT1_202285_8	359	174	184	5412	399	1014	868	312	404	1222	647	1255	768
sgTGGT1_202285_9	681	1586	3247	959	454	7	1	0	598	17	0	0	1
sgTGGT1_202290_1	349	105	0	0	270	3	0	0	290	15	0	0	1
sgTGGT1_202290_10	426	84	22	0	330	2	5	0	299	3	0	0	1
sgTGGT1_202290_2	497	99	1	4	606	0	1	0	601	34	0	23	12
sgTGGT1_202290_3	727	249	4	4	460	62	17	0	582	0	0	0	1
sgTGGT1_202290_4	320	54	0	0	140	0	0	0	124	0	0	0	0
sgTGGT1_202290_5	327	81	0	1	235	1	0	0	230	33	0	0	1
sgTGGT1_202290_6	530	200	22	1	425	2	0	1	512	0	0	0	1
sgTGGT1_202290_7	233	102	1	1	152	0	0	0	198	0	0	0	0
sgTGGT1_202290_8	636	154	0	0	429	0	1	0	473	14	0	1	0
sgTGGT1_202290_9	729	246	1	2	485	0	9	0	485	10	0	0	0
sgTGGT1_202300_1	847	608	886	3	547	5	1	0	627	1409	1024	91	1532
sgTGGT1_202300_10	380	263	421	2	206	354	372	1	279	44	32	2	126
sgTGGT1_202300_2	149	31	1	0	100	208	34	0	111	0	0	0	0
sgTGGT1_202300_3	761	119	2	2	429	495	457	689	487	64	0	0	0
sgTGGT1_202300_4	378	365	903	5	207	0	0	0	274	247	99	0	59
sgTGGT1_202300_5	252	153	103	1	151	14	0	0	221	95	15	21	35
sgTGGT1_202300_6	627	1588	3678	1818	475	2601	2983	3048	605	5523	5302	5775	6293
sgTGGT1_202300_7	458	151	156	1	339	643	879	220	427	43	1	0	0
sgTGGT1_202300_8	974	249	2	1	677	781	581	406	697	754	895	1035	1073
sgTGGT1_202300_9	39	22	0	2	7	0	0	0	11	0	0	0	0
sgTGGT1_202310_1	193	20	0	1	146	3	0	0	148	0	0	0	0
sgTGGT1_202310_10	483	102	1	0	335	0	1	0	366	12	0	1	1
sgTGGT1_202310_2	483	126	3	1	351	0	0	0	399	0	0	0	0
sgTGGT1_202310_3	322	81	0	0	233	8	0	0	247	15	0	1	0
sgTGGT1_202310_4	584	192	2	4	430	0	0	0	471	0	0	0	0
sgTGGT1_202310_5	1431	384	7	1	800	8	2	1	920	13	0	1	0
sgTGGT1_202310_6	416	133	1	0	280	4	0	0	336	0	0	1	0
sgTGGT1_202310_7	389	95	4	1	281	6	0	0	369	0	0	0	0
sgTGGT1_202310_8	429	116	9	1	379	12	29	1	363	10	0	0	0
sgTGGT1_202310_9	325	77	2	976	286	133	447	475	338	8	0	0	0
sgTGGT1_202340_1	99	22	0	0	45	0	0	0	68	0	0	0	0
sgTGGT1_202340_10	941	369	296	3	682	2	0	0	651	928	800	1220	849
sgTGGT1_202340_2	472	107	0	1	312	0	5	0	338	0	0	1	1
sgTGGT1_202340_3	429	64	0	1	317	0	0	0	379	39	3	52	0
sgTGGT1_202340_4	243	61	1	0	153	0	0	0	171	17	0	0	0
sgTGGT1_202340_5	881	319	81	2	468	6	4	0	680	21	0	0	0
sgTGGT1_202340_6	480	487	1051	1	274	0	0	0	314	3	0	50	0
sgTGGT1_202340_7	237	81	1	0	213	4	0	0	213	215	100	573	31
sgTGGT1_202340_8	415	317	378	1183	236	507	303	1491	354	2	1	0	0
sgTGGT1_202340_9	208	110	1	0	159	0	0	0	239	1	0	0	0
sgTGGT1_202350_1	251	93	0	0	249	89	0	592	235	3	1	0	0
sgTGGT1_202350_10	251	97	0	0	196	0	3	0	212	21	0	0	0
sgTGGT1_202350_2	884	153	2	2	569	4	7	0	678	40	0	0	0
sgTGGT1_202350_3	350	98	1	1	321	0	2	0	331	0	0	0	0
sgTGGT1_202350_4	615	174	3	4	463	0	0	1	594	18	0	1	2
sgTGGT1_202350_5	531	212	1	1	322	1	0	0	371	19	0	0	0
sgTGGT1_202350_6	447	118	1	1301	259	0	13	1	362	8	0	0	0
sgTGGT1_202350_7	433	195	4	1	297	0	0	0	470	0	0	0	1
sgTGGT1_202350_8	1429	420	22	1040	837	8	2	0	1100	22	0	0	0
sgTGGT1_202350_9	527	139	1	3	463	40	9	0	505	14	0	1	0
sgTGGT1_202360_1	197	44	1	1	132	0	0	0	118	0	0	0	1
sgTGGT1_202360_10	64	43	1	0	51	0	1	0	63	0	0	0	0
sgTGGT1_202360_2	812	139	2	4	499	423	510	749	564	969	659	294	916
sgTGGT1_202360_3	277	57	1	0	212	0	6	0	298	1	0	0	1
sgTGGT1_202360_4	556	654	382	0	359	19	6	0	396	9	0	0	0
sgTGGT1_202360_5	331	36	0	0	284	1	0	0	283	963	722	422	977
sgTGGT1_202360_6	204	30	0	0	150	0	0	0	169	24	0	0	0
sgTGGT1_202360_7	1583	1587	903	1262	902	76	130	1	1132	3916	2768	2299	3442
sgTGGT1_202360_8	352	336	460	1013	324	559	558	1404	283	97	78	72	43
sgTGGT1_202360_9	289	362	717	1110	238	1227	1396	500	240	32	50	56	42
sgTGGT1_202370_1	478	147	0	0	333	3	1	0	358	0	0	0	0
sgTGGT1_202370_10	495	87	2	2	396	0	0	0	457	40	0	2	0
sgTGGT1_202370_2	412	93	6	1	373	0	0	0	386	2	1	0	0
sgTGGT1_202370_3	405	43	0	1	263	0	0	0	274	1	0	0	0
sgTGGT1_202370_4	145	22	1	0	112	0	0	0	123	0	1	0	1
sgTGGT1_202370_5	415	143	1	0	326	3	0	0	349	0	0	0	0
sgTGGT1_202370_6	142	62	0	0	105	0	0	0	122	0	0	0	0
sgTGGT1_202370_7	177	91	1	1	159	0	1	0	175	0	0	0	0
sgTGGT1_202370_8	507	116	0	0	346	0	0	0	405	13	0	73	1
sgTGGT1_202370_9	613	158	2	1	510	3	5	0	580	0	0	0	0
sgTGGT1_202375_1	275	43	0	0	237	0	0	0	269	0	0	0	0
sgTGGT1_202375_10	404	411	883	3	291	0	0	0	290	172	54	54	119
sgTGGT1_202375_2	206	16	2	548	158	0	0	0	140	0	1	1	0
sgTGGT1_202375_3	1102	2801	8520	11	753	511	787	610	914	882	958	542	1131
sgTGGT1_202375_4	190	38	1	0	124	1	0	0	119	0	0	0	0
sgTGGT1_202375_5	213	37	2	0	147	0	0	0	169	15	0	0	0
sgTGGT1_202375_6	365	254	243	0	228	0	0	0	259	387	55	0	44
sgTGGT1_202375_7	541	228	251	881	449	5	4	0	592	2371	2246	1554	2578
sgTGGT1_202375_8	513	155	73	1	334	3	5	0	475	162	89	45	73
sgTGGT1_202375_9	1185	764	1420	1003	931	1167	1795	765	1087	246	301	604	405
sgTGGT1_202380_1	356	102	1	2	279	0	0	0	384	7	0	1	0
sgTGGT1_202380_10	468	53	1	0	324	2	4	0	360	6	0	0	0
sgTGGT1_202380_2	402	127	2	1	290	0	0	0	285	0	0	0	0
sgTGGT1_202380_3	302	52	0	0	304	0	0	0	325	0	0	0	0
sgTGGT1_202380_4	403	118	1	2	258	0	18	0	322	11	0	0	0
sgTGGT1_202380_5	196	78	0	0	135	68	283	166	176	57	20	28	29
sgTGGT1_202380_6	285	73	1	0	204	0	0	0	232	14	0	0	1
sgTGGT1_202380_7	280	104	1	0	242	7	0	0	261	6	0	0	0
sgTGGT1_202380_8	879	263	1	3	571	1	1	1	672	17	0	0	0
sgTGGT1_202380_9	1123	225	4	1	708	0	3	1	878	0	0	111	0
sgTGGT1_202390_1	426	399	693	2	306	977	1446	1134	392	8498	8451	4470	9311
sgTGGT1_202390_10	239	53	2	1	137	3	0	0	179	18	0	0	0
sgTGGT1_202390_2	918	903	2169	1	692	692	907	772	873	1951	1897	1247	2136
sgTGGT1_202390_3	715	1633	4396	10	482	2043	2574	1499	594	552	711	124	768
sgTGGT1_202390_4	262	372	163	0	289	900	788	90	283	65	145	0	109
sgTGGT1_202390_5	215	54	2	0	198	0	2	0	199	23	3	0	0
sgTGGT1_202390_6	477	153	149	0	323	49	5	0	327	24	19	0	23
sgTGGT1_202390_7	692	1027	1876	7	455	2336	3179	1640	571	2064	1919	1473	2071
sgTGGT1_202390_8	601	361	129	0	285	69	118	0	363	8	0	0	12
sgTGGT1_202390_9	776	1166	2220	8	483	126	230	0	689	927	953	409	1230
sgTGGT1_202400_1	367	106	1	1	260	3	6	0	284	14	0	1	0
sgTGGT1_202400_10	284	347	326	1147	203	0	0	0	199	5	0	1	0
sgTGGT1_202400_2	2085	4488	11597	2666	1610	2493	2779	2801	1870	6433	6357	5720	7109
sgTGGT1_202400_3	112	40	0	0	81	0	0	0	95	657	411	634	626
sgTGGT1_202400_4	637	818	1763	1087	551	335	443	0	510	93	25	0	0
sgTGGT1_202400_5	646	746	654	1131	487	1148	1777	1539	509	115	28	47	74
sgTGGT1_202400_6	461	401	890	1	343	170	220	0	323	446	405	27	230
sgTGGT1_202400_7	335	67	2	0	281	1	10	0	240	0	1	1	0
sgTGGT1_202400_8	981	932	4043	11	581	830	1053	1042	651	59	0	0	0
sgTGGT1_202400_9	604	1418	4387	1105	481	449	539	152	473	2820	2983	1485	3033
sgTGGT1_202410_1	193	56	1	0	153	0	0	0	178	135	50	0	67
sgTGGT1_202410_10	218	52	0	0	168	1	0	0	202	0	0	0	0
sgTGGT1_202410_2	499	55	1	0	382	0	11	0	455	26	0	0	0
sgTGGT1_202410_3	932	297	3	244	696	264	260	2	780	14	0	2	2
sgTGGT1_202410_4	334	136	2	2	309	914	785	473	316	4	0	0	13
sgTGGT1_202410_5	346	290	117	1	324	554	234	179	387	207	205	3	288
sgTGGT1_202410_6	361	150	284	0	310	0	5	0	397	1868	399	593	438
sgTGGT1_202410_7	411	113	0	1	208	2	0	0	331	0	1	0	0
sgTGGT1_202410_8	85	26	0	1	63	0	0	0	82	0	0	0	0
sgTGGT1_202410_9	667	464	172	1	504	399	321	0	532	18	1	19	0
sgTGGT1_202420_1	209	70	0	0	195	0	0	0	199	1	0	0	0
sgTGGT1_202420_10	213	77	1	0	169	0	0	0	155	94	24	43	49
sgTGGT1_202420_2	142	31	0	1	64	0	0	0	122	0	0	0	0
sgTGGT1_202420_3	610	139	5	1	348	2001	2688	2029	411	385	346	64	497
sgTGGT1_202420_4	249	85	0	0	260	0	1	0	308	0	0	0	0
sgTGGT1_202420_5	785	1203	1156	7	450	506	767	1083	530	589	106	61	267
sgTGGT1_202420_6	211	132	0	0	218	0	0	0	253	0	0	0	0
sgTGGT1_202420_7	350	524	355	2	263	0	11	0	282	0	0	0	0
sgTGGT1_202420_8	959	713	713	4	811	256	206	0	795	265	184	395	65
sgTGGT1_202420_9	502	376	312	1	365	0	1	0	498	182	99	46	155
sgTGGT1_202430_1	581	116	1	2	441	0	5	0	427	0	0	0	9
sgTGGT1_202430_10	383	69	1	1	327	2635	2697	1215	372	11	0	0	0
sgTGGT1_202430_2	433	113	2	1	314	0	1	0	417	177	181	200	250
sgTGGT1_202430_3	116	20	1	0	120	4	0	0	148	10	0	0	0
sgTGGT1_202430_4	271	67	1	2	241	0	0	0	277	0	0	0	0
sgTGGT1_202430_5	392	421	679	2	309	175	105	0	408	14	0	0	0
sgTGGT1_202430_6	290	211	57	2	243	1115	1437	896	303	142	69	97	31
sgTGGT1_202430_7	107	319	595	0	69	0	3	0	78	6	0	0	0
sgTGGT1_202430_8	76	26	0	0	37	0	0	0	57	0	0	0	0
sgTGGT1_202430_9	261	102	1	0	229	8	0	0	237	209	262	1	273
sgTGGT1_202440_1	322	112	0	0	193	0	0	0	172	13	0	0	1
sgTGGT1_202440_10	470	252	44	2	464	52	4	0	464	2	1	1	1
sgTGGT1_202440_2	494	167	0	0	343	4	0	0	430	0	0	1	0
sgTGGT1_202440_3	543	159	2	0	354	0	10	0	397	0	0	0	0
sgTGGT1_202440_4	1539	402	8	4	1027	5	0	0	1186	7	3	0	0
sgTGGT1_202440_5	227	246	369	2	165	0	0	0	191	28	0	0	0
sgTGGT1_202440_6	285	154	0	0	230	0	0	0	240	12	0	0	0
sgTGGT1_202440_7	569	211	0	1	431	0	23	1	506	4	0	0	0
sgTGGT1_202440_8	502	185	0	0	337	4	1	0	364	118	6	28	0
sgTGGT1_202440_9	1683	1536	1548	3	1094	1167	1092	919	1414	571	531	155	552
sgTGGT1_202445_1	352	687	1431	1663	290	3	0	0	355	471	271	66	322
sgTGGT1_202445_10	374	1463	4293	1547	254	3179	4818	2790	269	12	0	0	1
sgTGGT1_202445_2	280	1497	4958	980	178	778	1386	0	225	178	181	0	174
sgTGGT1_202445_3	520	785	2554	549	372	6	1	0	439	234	248	136	352
sgTGGT1_202445_4	461	1722	3612	2264	387	107	222	1	361	1317	1186	1478	1273
sgTGGT1_202445_5	925	1525	2728	1898	487	1316	1533	837	566	238	142	203	154
sgTGGT1_202445_6	761	656	1398	6	427	143	108	0	430	2388	3123	2315	3423
sgTGGT1_202445_7	370	130	132	1	221	248	287	720	224	128	253	12	103
sgTGGT1_202445_8	687	170	141	1	554	40	89	0	595	52	104	0	14
sgTGGT1_202445_9	664	781	657	1076	370	136	196	0	415	1726	2082	1061	2589
sgTGGT1_202450_1	72	75	146	0	42	0	0	0	48	0	0	0	0
sgTGGT1_202450_10	314	1560	3509	1028	215	102	37	0	254	21	0	3	0
sgTGGT1_202450_2	366	149	0	2	241	1286	1446	1951	291	47	0	18	3
sgTGGT1_202450_3	353	126	2	1	260	1	0	0	286	73	134	34	67
sgTGGT1_202450_4	1022	777	784	1262	669	3010	3843	2845	757	4201	3529	4128	3289
sgTGGT1_202450_5	1641	1807	2300	1037	1113	2292	3314	3789	1233	1277	995	886	1157
sgTGGT1_202450_6	916	356	194	11	584	63	70	0	673	7	20	155	35
sgTGGT1_202450_7	214	461	346	1	155	5	0	0	220	459	279	222	355
sgTGGT1_202450_8	357	327	1	0	232	0	0	0	292	28	0	0	0
sgTGGT1_202450_9	668	111	3	0	496	279	356	1185	603	80	4	1	10
sgTGGT1_202460_1	450	225	1	1	337	0	1	0	382	5	0	0	0
sgTGGT1_202460_10	337	107	0	1	309	0	0	0	394	0	0	0	0
sgTGGT1_202460_2	594	183	2	1	356	2758	1664	3690	417	5	0	19	0
sgTGGT1_202460_3	239	35	2	576	154	0	0	0	196	0	0	0	1
sgTGGT1_202460_4	567	265	2	0	347	4	2	0	434	0	0	0	0
sgTGGT1_202460_5	386	125	0	3	280	2	0	0	375	0	0	0	0
sgTGGT1_202460_6	755	189	2	1	483	8	9	0	563	0	0	0	1
sgTGGT1_202460_7	152	38	0	1	149	0	0	0	124	0	0	0	1
sgTGGT1_202460_8	1658	459	3	4	1064	1014	725	1750	1069	15	0	2	0
sgTGGT1_202460_9	344	56	0	0	264	1	4	0	294	5	0	2	0
sgTGGT1_202470_1	374	75	0	0	254	0	3	0	274	0	0	0	1
sgTGGT1_202470_10	317	88	0	0	198	218	7	0	190	0	0	0	0
sgTGGT1_202470_2	454	138	1	1	323	0	0	0	387	1	0	0	0
sgTGGT1_202470_3	503	117	0	0	316	0	0	0	378	5	0	0	0
sgTGGT1_202470_4	195	89	0	0	128	0	0	0	129	2	0	18	0
sgTGGT1_202470_5	1557	1559	1891	7	1517	532	613	517	1628	442	248	511	184
sgTGGT1_202470_6	654	867	570	855	493	151	109	1	511	321	136	46	67
sgTGGT1_202470_7	333	474	849	2	196	172	140	0	226	0	0	0	0
sgTGGT1_202470_8	1688	552	4	8	979	26	0	0	1261	107	2	194	2
sgTGGT1_202470_9	350	71	1	0	236	4	0	0	277	41	0	0	0
sgTGGT1_202480_1	85	94	0	0	115	272	73	296	95	0	1	0	0
sgTGGT1_202480_10	220	206	408	1	172	36	19	0	231	106	27	183	38
sgTGGT1_202480_2	480	83	1	3	222	0	0	0	529	0	0	0	1
sgTGGT1_202480_3	263	89	0	0	230	0	2	0	239	7	0	1	0
sgTGGT1_202480_4	361	139	2	0	333	0	1	0	399	12	0	0	0
sgTGGT1_202480_5	509	180	62	1	352	6	0	0	434	49	0	0	9
sgTGGT1_202480_6	380	56	1	1	276	10	0	0	355	15	0	0	0
sgTGGT1_202480_7	414	522	816	5	279	89	19	1	396	271	8	24	36
sgTGGT1_202480_8	520	134	0	0	404	10	2	0	394	53	0	0	0
sgTGGT1_202480_9	1151	268	4	3	739	1	0	0	900	0	0	1	0
sgTGGT1_202490_1	151	88	0	0	112	0	0	0	96	178	159	538	151
sgTGGT1_202490_10	756	628	922	6	660	381	103	1	633	333	250	170	223
sgTGGT1_202490_2	310	36	1	1	200	2	0	0	185	0	0	0	0
sgTGGT1_202490_3	439	105	3	2	318	0	0	0	308	0	0	0	0
sgTGGT1_202490_4	671	159	1	4	463	1	0	0	461	11	0	73	0
sgTGGT1_202490_5	352	59	0	0	248	0	0	0	266	44	0	0	0
sgTGGT1_202490_6	285	322	397	1	222	228	240	236	222	314	180	354	167
sgTGGT1_202490_7	289	124	33	2	235	0	0	0	279	15	0	1	5
sgTGGT1_202490_8	400	111	8	0	325	0	2	1	311	0	0	0	1
sgTGGT1_202490_9	851	312	1	4	597	7	2	1	769	7	1	0	0
sgTGGT1_202500_1	657	226	2	2	381	1	0	0	455	6	0	1	0
sgTGGT1_202500_10	824	350	2	2	613	5	0	0	783	12	0	0	1
sgTGGT1_202500_2	926	289	1	4	743	4	3	1	883	36	0	0	0
sgTGGT1_202500_3	600	77	1	0	394	2	0	0	495	1	1	1	1
sgTGGT1_202500_4	398	114	0	0	247	0	0	0	343	15	0	0	0
sgTGGT1_202500_5	321	128	0	76	273	0	0	1	316	0	0	0	0
sgTGGT1_202500_6	660	483	128	2	481	0	1	0	553	10	0	1	0
sgTGGT1_202500_7	525	94	66	1	407	0	15	0	468	16	13	0	0
sgTGGT1_202500_8	584	153	2	1	365	0	1	1	386	0	0	0	1
sgTGGT1_202500_9	1062	278	1	1	753	0	0	0	992	27	0	26	0
sgTGGT1_202510_1	233	59	0	1	123	4	0	0	153	0	0	0	0
sgTGGT1_202510_10	501	2166	4554	9	369	2226	1956	1284	443	2112	1768	2828	1978
sgTGGT1_202510_2	1023	688	1206	4	772	499	595	477	856	28	5	0	0
sgTGGT1_202510_3	144	41	1	0	97	0	0	0	124	0	0	0	0
sgTGGT1_202510_4	434	417	588	5	266	1216	1738	1608	330	51	19	0	22
sgTGGT1_202510_5	839	719	1788	2	523	1970	2494	989	589	186	187	26	223
sgTGGT1_202510_6	148	182	109	0	105	0	0	0	130	73	4	27	0
sgTGGT1_202510_7	1384	320	4	2	957	3	0	0	1141	14	0	0	1
sgTGGT1_202510_8	164	11	2	0	109	0	0	0	120	0	0	0	0
sgTGGT1_202510_9	379	527	1604	3	220	0	0	0	248	118	63	0	74
sgTGGT1_202520_1	353	263	713	1	286	3	0	1	297	70	0	0	18
sgTGGT1_202520_10	365	241	72	2	271	16	9	0	336	0	0	0	0
sgTGGT1_202520_2	230	462	580	1	153	37	6	0	173	35	5	0	19
sgTGGT1_202520_3	412	122	0	1	259	0	0	0	319	0	0	1	0
sgTGGT1_202520_4	307	105	0	0	240	0	0	0	247	0	0	0	0
sgTGGT1_202520_5	220	87	57	2	189	0	0	0	204	1	0	0	0
sgTGGT1_202520_6	442	38	0	0	319	0	7	0	289	101	0	0	0
sgTGGT1_202520_7	393	1033	3258	1176	263	64	33	0	314	982	434	299	252
sgTGGT1_202520_8	341	75	1	2	251	1	0	0	339	588	119	272	76
sgTGGT1_202520_9	218	39	0	1	159	0	0	0	200	0	0	0	1
sgTGGT1_202530_1	79	4	1	1	41	0	0	0	65	8	0	0	0
sgTGGT1_202530_10	96	39	0	0	122	0	0	0	122	0	0	0	0
sgTGGT1_202530_2	434	141	1	1	363	0	12	0	350	11	0	0	0
sgTGGT1_202530_3	293	27	0	1	230	0	0	0	238	16	0	0	0
sgTGGT1_202530_4	952	313	2	2	856	3	0	0	915	22	2	3	17
sgTGGT1_202530_5	93	35	1	1	37	0	1	0	63	0	0	0	0
sgTGGT1_202530_6	731	178	5	0	459	3	3	0	541	8	0	0	1
sgTGGT1_202530_7	581	287	130	4	411	0	2	0	428	15	0	0	11
sgTGGT1_202530_8	102	40	1	1	71	0	0	0	79	0	0	0	0
sgTGGT1_202530_9	1243	443	17	3	777	0	2	1	929	3	0	0	1
sgTGGT1_202540_1	432	185	2	1	321	6	1	0	336	82	3	0	49
sgTGGT1_202540_10	132	4	0	0	91	2	0	0	96	2	0	0	1
sgTGGT1_202540_2	124	24	3	0	118	0	0	0	124	0	0	1	0
sgTGGT1_202540_3	1265	668	173	4	820	20	6	0	1039	163	1	352	34
sgTGGT1_202540_4	868	299	2	4	709	369	4	185	790	13	0	1	0
sgTGGT1_202540_5	172	165	1	0	170	26	0	0	199	0	0	0	0
sgTGGT1_202540_6	135	78	0	1	129	0	0	0	108	0	0	0	0
sgTGGT1_202540_7	480	278	289	1	286	2	0	0	286	184	21	0	43
sgTGGT1_202540_8	315	95	5	0	291	0	0	0	270	15	0	0	0
sgTGGT1_202540_9	158	25	0	0	100	0	0	0	120	7	0	0	0
sgTGGT1_202550_1	678	136	4	3	397	6	15	0	517	24	2	1	0
sgTGGT1_202550_10	922	841	2523	3	699	7742	9246	4711	801	828	223	1261	343
sgTGGT1_202550_2	274	120	108	0	244	0	0	0	261	13	0	0	1
sgTGGT1_202550_3	644	234	4	1	395	286	163	0	444	23	30	1	22
sgTGGT1_202550_4	281	103	65	0	209	0	0	0	217	0	0	0	0
sgTGGT1_202550_5	312	1125	2686	1133	243	2252	2443	880	254	635	649	533	800
sgTGGT1_202550_6	170	56	0	0	153	0	5	0	162	0	0	0	0
sgTGGT1_202550_7	428	196	507	1	366	584	555	414	394	100	39	2	183
sgTGGT1_202550_8	255	490	610	2	245	0	0	0	256	974	614	1950	654
sgTGGT1_202550_9	481	1464	4695	1058	459	68	111	0	504	720	295	637	589
sgTGGT1_202568_1	310	66	0	0	229	0	4	0	271	0	0	1	0
sgTGGT1_202568_10	609	303	3	1	359	0	0	0	389	0	0	0	0
sgTGGT1_202568_2	559	150	1	680	455	3	5	0	484	13	0	0	0
sgTGGT1_202568_3	210	26	0	0	258	60	8	0	233	1	0	0	0
sgTGGT1_202568_4	464	74	0	2	335	2	20	0	410	6	0	1	0
sgTGGT1_202568_5	1019	232	3	2	968	8	0	1	1066	30	0	0	0
sgTGGT1_202568_6	525	157	2	4	405	0	0	0	400	17	0	1	0
sgTGGT1_202568_7	199	43	1	0	129	7	0	0	135	10	0	1	0
sgTGGT1_202568_8	217	89	103	0	163	0	0	0	151	7	0	0	0
sgTGGT1_202568_9	245	123	1	0	167	0	0	1	236	18	2	0	11
sgTGGT1_202572_1	323	91	0	0	224	0	0	0	268	26	5	0	1
sgTGGT1_202572_10	274	160	1	0	243	0	0	0	231	0	0	0	0
sgTGGT1_202572_2	675	132	2	3	456	1	0	0	518	0	0	0	0
sgTGGT1_202572_3	528	205	3	2	351	5	1	1	401	1	0	0	0
sgTGGT1_202572_4	370	350	574	2	278	0	0	0	302	22	0	0	0
sgTGGT1_202572_5	434	142	1	1	296	2	0	0	357	769	499	603	1006
sgTGGT1_202572_6	234	109	0	1	136	4	10	0	150	0	1	0	1
sgTGGT1_202572_7	620	244	4	1	472	0	1	0	622	1431	1047	1088	1486
sgTGGT1_202572_8	485	146	2	0	268	0	3	0	303	0	0	0	0
sgTGGT1_202572_9	271	85	3	0	207	0	0	0	266	4	0	0	0
sgTGGT1_202580_1	374	101	2	0	234	0	6	0	254	48	0	0	1
sgTGGT1_202580_10	366	1300	3959	1	275	0	0	0	856	302	258	57	352
sgTGGT1_202580_2	487	149	2	0	380	0	3	0	447	12	0	0	0
sgTGGT1_202580_3	244	43	1	0	185	661	905	0	194	0	0	0	0
sgTGGT1_202580_4	336	154	2	2	249	0	15	1	279	54	21	0	6
sgTGGT1_202580_5	522	1516	4042	2	333	147	0	0	405	3020	2764	4054	3074
sgTGGT1_202580_6	516	459	818	580	359	10	6	0	452	800	679	1095	557
sgTGGT1_202580_7	174	195	298	1	51	0	0	0	135	0	0	1	0
sgTGGT1_202580_8	162	57	0	0	122	0	0	0	175	4	0	0	0
sgTGGT1_202580_9	302	72	1	25	269	0	0	0	325	87	43	0	24
sgTGGT1_202590_1	813	236	166	2	479	0	22	0	529	0	0	0	0
sgTGGT1_202590_10	211	204	2	4	131	0	2	0	179	3	0	0	0
sgTGGT1_202590_2	707	749	1293	2	540	223	237	0	663	736	441	1122	375
sgTGGT1_202590_3	219	43	0	0	140	0	0	0	170	0	0	0	0
sgTGGT1_202590_4	209	33	0	0	122	3	4	0	164	0	0	0	0
sgTGGT1_202590_5	1133	244	3	4	740	0	5	0	967	3	3	1	0
sgTGGT1_202590_6	396	110	2	1	311	0	0	0	378	19	1	0	0
sgTGGT1_202590_7	375	69	0	2	235	0	0	0	282	22	0	0	0
sgTGGT1_202590_8	531	228	125	1	345	5	0	0	452	2347	1728	1171	1921
sgTGGT1_202590_9	788	1825	4609	12	575	1229	1734	980	586	28	0	1	0
sgTGGT1_202600_1	612	595	243	6	457	536	720	8	523	1730	1832	816	1913
sgTGGT1_202600_10	275	305	458	0	249	1621	1625	1212	287	575	489	385	593
sgTGGT1_202600_2	1062	1620	2505	6	653	169	149	430	806	3024	2921	2627	3513
sgTGGT1_202600_3	548	1170	3144	2507	347	16	46	0	399	1	0	50	0
sgTGGT1_202600_4	483	1083	3222	3	372	2939	5165	2695	413	32	59	45	15
sgTGGT1_202600_5	248	377	88	0	190	0	0	0	213	0	0	1	0
sgTGGT1_202600_6	137	20	0	0	87	0	0	0	113	0	0	0	0
sgTGGT1_202600_7	362	116	0	0	253	0	3	0	294	8	0	1	0
sgTGGT1_202600_8	236	326	1087	454	119	0	0	0	97	0	0	0	0
sgTGGT1_202600_9	795	2418	4833	1242	433	5250	8240	2194	505	826	709	865	1019
sgTGGT1_202610_1	809	836	1577	892	627	288	614	314	738	4138	4279	4490	5119
sgTGGT1_202610_10	1130	590	761	1210	907	74	140	0	863	1305	1370	1820	1659
sgTGGT1_202610_2	145	79	0	1	80	0	0	0	127	0	0	0	0
sgTGGT1_202610_3	638	154	0	3	500	11	0	0	631	23	1	0	7
sgTGGT1_202610_4	965	1003	2117	6	717	264	438	651	935	110	19	1	57
sgTGGT1_202610_5	531	2217	6051	2260	273	97	117	0	332	17	0	0	0
sgTGGT1_202610_6	487	279	33	0	320	23	15	0	387	3593	4413	2822	4541
sgTGGT1_202610_7	928	1709	3092	10	587	3137	4494	2121	712	954	740	687	596
sgTGGT1_202610_8	637	1862	4225	1005	385	180	348	1	479	1857	1536	1845	1534
sgTGGT1_202610_9	316	492	1618	16	243	0	0	0	261	74	178	0	103
sgTGGT1_202620_1	686	2650	4925	1473	410	1031	1166	870	424	1528	743	1086	686
sgTGGT1_202620_10	360	284	462	2	249	0	0	0	340	450	334	783	351
sgTGGT1_202620_2	433	1901	5430	1711	268	49	86	0	342	604	374	1418	371
sgTGGT1_202620_3	717	2590	6561	11	475	1	0	1	487	1682	1509	1427	1771
sgTGGT1_202620_4	1150	4217	8431	1045	901	5208	5013	2815	1103	4387	2294	1955	3001
sgTGGT1_202620_5	202	1574	3841	2436	188	7	45	0	196	556	512	252	487
sgTGGT1_202620_6	856	2190	5872	52	481	195	201	0	565	1735	1361	1310	1676
sgTGGT1_202620_7	188	395	926	2	167	411	577	0	223	583	364	468	383
sgTGGT1_202620_8	163	43	0	0	118	0	0	0	95	31	0	0	0
sgTGGT1_202620_9	140	59	0	0	169	595	465	10	182	90	98	459	128
sgTGGT1_202630_1	516	146	3	0	311	0	0	0	373	0	0	0	0
sgTGGT1_202630_10	401	133	0	1	293	0	19	1	344	3	0	0	1
sgTGGT1_202630_2	636	106	1	1	464	0	0	0	521	27	0	0	0
sgTGGT1_202630_3	434	112	0	0	258	0	0	0	307	2	0	0	0
sgTGGT1_202630_4	1032	314	2	3	604	1	3	0	854	117	47	107	87
sgTGGT1_202630_5	261	41	1	479	183	0	0	0	180	0	0	0	0
sgTGGT1_202630_6	173	266	0	1	138	0	0	0	194	3	0	0	0
sgTGGT1_202630_7	471	117	2	1	350	0	0	0	477	20	0	0	0
sgTGGT1_202630_8	489	127	1	0	314	0	1	0	381	4	0	0	0
sgTGGT1_202630_9	372	101	3	2	267	0	1	0	314	353	205	226	216
sgTGGT1_202640_1	449	97	0	0	260	4	0	0	311	5	0	0	2
sgTGGT1_202640_10	468	179	3	1	263	5	11	0	282	0	0	0	0
sgTGGT1_202640_2	322	73	2	2	240	0	0	0	322	14	0	0	0
sgTGGT1_202640_3	143	34	0	0	96	0	2	0	125	0	0	0	0
sgTGGT1_202640_4	274	96	0	0	181	1	0	0	242	29	4	0	5
sgTGGT1_202640_5	153	60	2	0	116	2	0	0	98	0	0	0	0
sgTGGT1_202640_6	600	302	0	1	369	2	6	0	566	22	18	1	10
sgTGGT1_202640_7	146	1392	4844	9	101	326	114	159	86	3719	3912	2665	4350
sgTGGT1_202640_8	467	165	38	1	390	0	0	0	361	0	0	0	0
sgTGGT1_202640_9	140	63	1	0	166	0	0	0	182	0	0	0	0
sgTGGT1_202650_1	299	108	0	1	210	0	11	0	302	16	0	0	0
sgTGGT1_202650_10	87	40	0	1	80	171	262	0	57	0	0	0	0
sgTGGT1_202650_2	459	257	65	3	388	4	0	0	459	8	0	7	0
sgTGGT1_202650_3	672	156	5	1	422	0	6	1	457	183	18	2	4
sgTGGT1_202650_4	396	263	231	2	375	35	20	126	416	61	21	0	6
sgTGGT1_202650_5	608	166	2	0	230	0	0	0	280	145	47	450	56
sgTGGT1_202650_6	414	134	1	1	318	14	0	1	414	7	1	0	0
sgTGGT1_202650_7	243	62	1	1	174	0	0	0	193	0	0	0	0
sgTGGT1_202650_8	634	213	4	3	470	10	14	0	583	8	26	223	7
sgTGGT1_202650_9	209	37	0	0	160	0	0	0	154	0	0	0	1
sgTGGT1_202680_1	182	24	1	0	173	0	11	1	208	9	0	0	0
sgTGGT1_202680_10	273	111	1	2	176	0	0	0	184	11	0	0	0
sgTGGT1_202680_2	177	23	1	0	142	0	0	0	127	0	0	0	0
sgTGGT1_202680_3	356	87	0	0	233	0	0	0	267	0	0	0	0
sgTGGT1_202680_4	977	312	2	1	627	6	16	0	627	10	1	0	1
sgTGGT1_202680_5	1217	395	5	6	835	7	17	0	1079	8	0	0	0
sgTGGT1_202680_6	364	74	0	0	287	1	3	0	332	4	1	0	0
sgTGGT1_202680_7	102	13	0	0	55	0	0	0	86	0	0	0	0
sgTGGT1_202680_8	955	227	6	2	590	0	18	0	711	3	0	1	3
sgTGGT1_202680_9	1246	367	3	2	879	7	15	0	904	29	0	1	0
sgTGGT1_202690_1	743	181	1	0	550	586	531	0	565	21	0	30	0
sgTGGT1_202690_10	516	282	118	4	296	117	648	65	403	1	0	0	0
sgTGGT1_202690_2	164	326	978	2	121	3	0	0	151	12	0	0	0
sgTGGT1_202690_3	272	54	1	0	211	0	0	0	219	0	0	0	0
sgTGGT1_202690_4	646	140	2	7	511	0	27	0	616	32	0	0	0
sgTGGT1_202690_5	179	72	0	0	95	0	0	0	137	0	0	0	0
sgTGGT1_202690_6	1196	263	3	4	722	7	1	0	956	0	0	1	0
sgTGGT1_202690_7	716	270	3	1	737	1	0	0	887	5	0	0	0
sgTGGT1_202690_8	138	273	50	1	144	0	3	0	158	38	0	0	46
sgTGGT1_202690_9	269	86	0	3	316	4	4	0	371	274	70	113	105
sgTGGT1_202700_1	431	134	1	3	265	0	0	0	421	13	0	0	0
sgTGGT1_202700_10	402	101	0	0	353	0	0	0	430	8	0	1	2
sgTGGT1_202700_2	388	223	0	2	298	5	12	0	306	14	0	0	0
sgTGGT1_202700_3	463	1372	2720	8	454	0	0	0	597	1363	1020	1097	1181
sgTGGT1_202700_4	142	654	1102	925	122	0	0	0	155	0	0	0	0
sgTGGT1_202700_5	522	200	5	0	361	0	0	1	374	390	354	116	389
sgTGGT1_202700_6	136	378	1172	0	102	4	0	0	137	0	0	0	0
sgTGGT1_202700_7	631	217	132	3	419	466	479	1	458	80	61	0	67
sgTGGT1_202700_8	705	191	2	5	526	16	31	0	607	50	9	0	4
sgTGGT1_202700_9	1291	1917	3372	1121	1010	351	678	0	1156	4804	3784	4526	5692
sgTGGT1_202720_1	208	47	2	0	136	0	0	0	167	0	0	1	0
sgTGGT1_202720_10	190	11	1	0	188	15	0	0	232	0	0	0	0
sgTGGT1_202720_2	147	34	1	0	159	1	0	0	142	7	0	0	0
sgTGGT1_202720_3	612	222	2	0	528	4	1	0	581	4	0	1	0
sgTGGT1_202720_4	321	76	0	0	237	1	0	0	303	16	0	0	1
sgTGGT1_202720_5	102	87	1	0	88	0	11	0	68	0	0	0	0
sgTGGT1_202720_6	544	229	3	477	553	7	10	0	551	32	0	39	1
sgTGGT1_202720_7	1295	385	223	3	821	7	0	0	1145	26	1	0	2
sgTGGT1_202720_8	823	207	5	3	549	0	5	0	656	9	0	0	0
sgTGGT1_202720_9	736	203	3	2	566	8	5	0	662	64	18	0	43
sgTGGT1_202730_1	348	124	0	0	205	0	0	0	243	10	0	0	0
sgTGGT1_202730_10	199	108	0	0	164	758	646	596	187	158	131	170	85
sgTGGT1_202730_2	233	71	1	0	192	0	4	0	246	25	5	0	0
sgTGGT1_202730_3	99	23	2	0	102	1	3	1	110	56	20	248	11
sgTGGT1_202730_4	1227	343	1	1	828	2	0	0	1035	14	0	0	1
sgTGGT1_202730_5	581	149	0	0	292	0	1	0	353	17	0	1	0
sgTGGT1_202730_6	179	83	0	0	134	739	1123	1128	153	387	275	809	308
sgTGGT1_202730_7	353	82	3	1	280	1	0	0	377	0	0	0	0
sgTGGT1_202730_8	126	1	0	0	102	0	0	0	83	0	0	0	0
sgTGGT1_202730_9	601	113	3	2	451	853	481	1505	477	20	0	0	0
sgTGGT1_202735_1	313	29	1	1	244	1	0	0	235	1419	1181	1515	1575
sgTGGT1_202735_10	347	228	417	1	300	420	541	398	382	419	296	113	352
sgTGGT1_202735_2	136	103	60	1	118	405	571	0	118	0	0	0	0
sgTGGT1_202735_3	951	874	1350	1	549	6	1	0	706	766	40	0	19
sgTGGT1_202735_4	488	160	6	1	390	1	0	0	637	974	899	1689	1665
sgTGGT1_202735_5	464	140	4	1	275	0	4	0	292	137	17	63	7
sgTGGT1_202735_6	266	67	2	0	92	1284	1035	2967	139	0	0	0	0
sgTGGT1_202735_7	1051	935	1135	2	665	36	42	0	792	36	0	3	1
sgTGGT1_202735_8	831	786	512	5	618	21	9	0	650	203	106	143	68
sgTGGT1_202735_9	124	37	0	0	78	2	1	0	90	0	0	0	0
sgTGGT1_202740_1	201	59	2	0	162	5	0	0	176	0	0	0	0
sgTGGT1_202740_10	406	99	0	0	245	0	0	0	309	0	0	1	0
sgTGGT1_202740_2	322	34	1	0	214	17	16	0	275	15	0	0	0
sgTGGT1_202740_3	423	89	0	3	284	0	0	0	280	1	0	0	0
sgTGGT1_202740_4	756	343	994	948	690	678	637	687	737	606	686	1363	846
sgTGGT1_202740_5	340	142	3	3	219	1510	1736	1401	236	378	326	10	245
sgTGGT1_202740_6	177	24	0	1	152	7	0	0	193	4311	2058	4794	2600
sgTGGT1_202740_7	191	212	311	1	136	7	10	0	137	14	0	0	0
sgTGGT1_202740_8	1224	784	331	44	762	989	1552	866	933	30	35	23	19
sgTGGT1_202740_9	227	176	42	2	133	0	0	0	146	13	0	0	0
sgTGGT1_202750_1	508	129	2	1	314	0	0	0	345	0	0	0	0
sgTGGT1_202750_10	273	92	0	1	229	3	4	0	278	9	1	0	0
sgTGGT1_202750_2	354	109	0	1	274	0	0	0	266	0	1	0	0
sgTGGT1_202750_3	351	146	2	0	277	0	9	0	302	0	0	0	0
sgTGGT1_202750_4	578	300	1	0	539	1	0	0	650	9	0	0	1
sgTGGT1_202750_5	320	96	0	0	224	0	0	0	250	7	1	0	0
sgTGGT1_202750_6	296	97	0	0	277	0	6	0	330	8	0	1	0
sgTGGT1_202750_7	336	141	1	0	267	0	0	0	309	11	0	0	0
sgTGGT1_202750_8	586	192	2	0	460	1	0	0	578	3	1	3	3
sgTGGT1_202750_9	265	126	3	0	286	0	3	0	339	1	0	1	0
sgTGGT1_202760_1	406	153	33	0	298	514	701	471	341	309	82	586	197
sgTGGT1_202760_10	1263	773	1368	4	973	6	11	0	1104	4897	4572	6957	5119
sgTGGT1_202760_2	296	74	0	0	238	372	410	153	254	147	67	40	174
sgTGGT1_202760_3	107	16	0	0	113	0	0	0	73	241	72	127	76
sgTGGT1_202760_4	351	109	157	0	253	276	62	448	245	670	190	167	194
sgTGGT1_202760_5	585	86	24	3	310	0	18	0	399	11	0	0	0
sgTGGT1_202760_6	375	133	0	1	335	9	0	0	399	17	0	0	0
sgTGGT1_202760_7	366	1224	2830	6	258	2988	5327	2795	286	1151	812	1612	1169
sgTGGT1_202760_8	332	60	1	2	213	0	0	0	284	16	0	0	0
sgTGGT1_202760_9	278	234	54	0	203	0	0	0	229	23	1	0	26
sgTGGT1_202770_1	251	70	0	0	141	0	0	0	138	0	0	0	1
sgTGGT1_202770_10	674	237	1	4	401	400	345	469	556	0	1	0	0
sgTGGT1_202770_2	632	185	0	1	474	268	248	198	504	212	79	106	27
sgTGGT1_202770_3	1105	381	144	3	721	2	4	0	887	19	0	20	0
sgTGGT1_202770_4	561	127	2	3	412	0	0	0	384	0	1	0	0
sgTGGT1_202770_5	425	111	0	2	355	2	5	0	449	0	0	0	0
sgTGGT1_202770_6	646	198	1	3	559	0	0	0	652	0	0	0	0
sgTGGT1_202770_7	486	67	2	1	385	0	0	0	480	0	0	0	1
sgTGGT1_202770_8	267	31	0	3	205	0	0	0	297	1	0	0	0
sgTGGT1_202770_9	284	35	1	0	188	0	6	0	211	7	0	0	0
sgTGGT1_202780_1	84	111	474	1	81	0	0	0	86	14	10	0	4
sgTGGT1_202780_10	341	70	1	0	293	0	0	0	363	0	0	1	0
sgTGGT1_202780_2	75	41	0	0	74	13	0	0	68	5	1	0	0
sgTGGT1_202780_3	373	494	946	1	274	194	251	1	319	4	0	0	1
sgTGGT1_202780_4	216	308	184	0	185	2224	3090	1083	198	93	26	0	10
sgTGGT1_202780_5	683	341	253	1009	497	395	541	223	659	4135	4033	3917	4427
sgTGGT1_202780_6	944	1746	4581	876	803	61	130	262	906	2130	1442	908	1381
sgTGGT1_202780_7	332	89	22	1	291	80	47	1	325	1456	1294	1227	1143
sgTGGT1_202780_8	387	180	2	0	348	238	166	816	456	825	430	1293	445
sgTGGT1_202780_9	373	75	4	0	173	691	1166	1303	176	356	340	97	291
sgTGGT1_202790_1	591	268	195	2	385	3	14	0	484	69	26	0	34
sgTGGT1_202790_10	319	85	1	0	199	0	0	0	196	0	0	219	0
sgTGGT1_202790_2	774	174	1	2	534	10	4	0	657	8	0	0	1
sgTGGT1_202790_3	271	74	2	1	234	0	0	0	550	0	0	1	0
sgTGGT1_202790_4	691	411	171	1	470	408	193	1308	553	508	335	648	419
sgTGGT1_202790_5	183	52	1	0	181	0	0	0	205	50	52	0	11
sgTGGT1_202790_6	546	304	270	2	411	667	812	638	446	673	457	184	438
sgTGGT1_202790_7	663	1456	5470	10	418	1956	2815	2866	445	2353	1582	2117	1684
sgTGGT1_202790_8	139	201	225	1	104	29	0	0	113	3607	2362	4083	2251
sgTGGT1_202790_9	501	149	88	2	319	0	0	0	399	1191	447	1023	541
sgTGGT1_202800_1	208	13	0	0	130	0	4	0	168	0	0	0	0
sgTGGT1_202800_10	309	146	2	0	253	3	0	1	240	7	0	0	0
sgTGGT1_202800_2	137	36	0	0	93	0	0	0	80	8	0	0	0
sgTGGT1_202800_3	367	82	1	2	264	0	0	0	318	11	0	0	0
sgTGGT1_202800_4	624	134	1	0	420	4	0	0	460	0	0	0	0
sgTGGT1_202800_5	166	88	1	0	116	5	0	0	142	24	0	0	0
sgTGGT1_202800_6	262	95	3	1	194	61	8	0	213	0	1	0	0
sgTGGT1_202800_7	205	58	2	0	176	3	0	0	191	408	212	30	254
sgTGGT1_202800_8	333	141	1	1	249	1	0	0	271	23	0	0	0
sgTGGT1_202800_9	192	30	0	1	130	5	0	0	161	0	0	0	0
sgTGGT1_202810_1	116	9	0	0	100	0	0	0	112	0	0	0	0
sgTGGT1_202810_10	1897	566	7	4	1225	6	5	1	1530	19	1	0	1
sgTGGT1_202810_2	169	99	166	97	130	2	1	0	146	7	0	0	0
sgTGGT1_202810_3	251	50	0	0	184	0	0	0	194	0	0	1	0
sgTGGT1_202810_4	1450	427	259	2	977	1	9	1	1114	36	0	2	0
sgTGGT1_202810_5	403	76	0	2	111	0	0	0	120	0	0	0	0
sgTGGT1_202810_6	391	138	1	1	214	4	0	0	389	50	0	0	10
sgTGGT1_202810_7	1563	409	7	3	933	132	38	915	1028	261	22	23	14
sgTGGT1_202810_8	361	164	1	1	290	0	2	0	313	152	47	533	98
sgTGGT1_202810_9	545	118	0	1	418	4	8	0	548	41	46	11	26
sgTGGT1_202820_1	369	126	1	2	290	0	0	0	420	0	0	0	1
sgTGGT1_202820_10	500	842	1930	8	338	0	0	0	384	37	171	2	42
sgTGGT1_202820_2	721	180	1	0	502	2	14	0	623	17	0	75	0
sgTGGT1_202820_3	433	112	0	2	331	3	6	0	344	9	0	1	0
sgTGGT1_202820_4	574	117	0	1	256	40	0	0	303	2	0	0	0
sgTGGT1_202820_5	223	54	0	0	180	0	0	0	198	0	0	0	0
sgTGGT1_202820_6	475	153	2	2	361	3	0	0	439	42	1	0	0
sgTGGT1_202820_7	1123	376	5	2	866	0	0	1	1010	33	0	0	1
sgTGGT1_202820_8	801	282	95	33	411	10	3	0	466	2	0	0	0
sgTGGT1_202820_9	333	96	1	0	190	0	9	0	202	0	0	0	1
sgTGGT1_202830_1	346	803	1651	2	228	649	671	770	258	58	5	66	15
sgTGGT1_202830_10	447	873	1627	5	306	55	39	0	356	721	681	423	636
sgTGGT1_202830_2	258	147	27	1	187	3	0	0	193	22	0	0	0
sgTGGT1_202830_3	776	2041	5531	5	534	77	89	927	669	526	202	288	323
sgTGGT1_202830_4	386	1591	4734	1192	258	189	290	0	285	61	37	60	36
sgTGGT1_202830_5	188	99	35	0	129	0	0	0	166	1617	923	933	992
sgTGGT1_202830_6	404	222	580	1061	254	0	0	0	335	297	322	26	307
sgTGGT1_202830_7	570	1742	7128	1055	345	1337	2025	2	377	201	115	118	78
sgTGGT1_202830_8	295	279	1185	1	224	22	0	0	272	207	363	1	153
sgTGGT1_202830_9	598	304	1453	1025	484	5	3	0	482	2876	2950	3349	3195
sgTGGT1_202840_1	1489	468	3	7	1052	431	116	1	1437	29	4	1	0
sgTGGT1_202840_10	1039	288	43	709	586	12	5	0	610	23	0	0	0
sgTGGT1_202840_2	2118	537	5	618	1595	52	256	76	1827	3	1	1	4
sgTGGT1_202840_3	834	191	2	0	645	0	1	0	769	6	0	0	1
sgTGGT1_202840_4	682	186	2	1	499	0	0	0	657	0	0	1	0
sgTGGT1_202840_5	895	222	3	2	695	2	0	0	806	6	0	0	1
sgTGGT1_202840_6	624	180	0	3	480	0	0	0	509	26	0	1	0
sgTGGT1_202840_7	1175	312	4	5	761	3	10	0	917	31	1	0	3
sgTGGT1_202840_8	1192	329	2	1	841	9	0	0	1119	16	0	10	0
sgTGGT1_202840_9	1334	401	4	6	1033	2	0	1	1120	10	0	0	1
sgTGGT1_202850_1	249	60	2	0	198	0	0	0	221	0	0	0	0
sgTGGT1_202850_10	289	106	0	1	197	8	0	0	188	8	0	0	0
sgTGGT1_202850_2	280	84	0	2	177	0	0	0	207	20	0	0	0
sgTGGT1_202850_3	122	68	1	1	102	0	0	0	122	3	0	0	0
sgTGGT1_202850_4	587	203	2	1	430	29	0	131	451	1589	2116	1818	2025
sgTGGT1_202850_5	271	35	2	0	188	0	5	0	233	8	0	0	0
sgTGGT1_202850_6	1072	342	2	0	743	28	4	0	828	18	0	0	5
sgTGGT1_202850_7	279	116	1	2	196	3	0	0	230	16	0	1	0
sgTGGT1_202850_8	606	89	268	1	475	184	37	0	536	54	0	1	0
sgTGGT1_202850_9	2184	1012	8	4	1599	21	5	0	1899	81	0	0	4
sgTGGT1_202870_1	527	200	134	0	458	2	1	0	456	40	0	0	0
sgTGGT1_202870_10	697	115	4	1	516	16	1	1	627	0	0	35	1
sgTGGT1_202870_2	1510	623	11	836	1291	462	664	188	1591	196	146	536	191
sgTGGT1_202870_3	185	41	0	0	160	0	0	0	160	23	0	0	0
sgTGGT1_202870_4	212	184	0	1	186	279	514	0	228	33	92	335	48
sgTGGT1_202870_5	547	149	3	0	361	39	0	0	483	0	1	0	0
sgTGGT1_202870_6	246	147	2	1	248	0	12	0	330	0	0	0	1
sgTGGT1_202870_7	579	209	5	0	379	2	4	0	470	0	1	0	0
sgTGGT1_202870_8	420	121	1	0	400	3	1	0	468	5	0	1	1
sgTGGT1_202870_9	1303	902	1429	6	897	6	1	707	1070	59	0	0	1
sgTGGT1_202880_1	978	345	2	2	653	3	4	1	830	0	1	0	0
sgTGGT1_202880_10	1041	222	3	3	641	0	17	0	809	43	0	0	0
sgTGGT1_202880_2	476	113	1	1	280	0	0	0	305	0	0	0	0
sgTGGT1_202880_3	126	0	0	0	89	0	0	0	98	0	0	0	0
sgTGGT1_202880_4	246	75	2	0	175	0	0	0	166	1	0	1	0
sgTGGT1_202880_5	488	93	3	0	355	0	0	1	345	0	0	0	0
sgTGGT1_202880_6	647	80	2	3	437	9	0	0	562	16	0	0	0
sgTGGT1_202880_7	501	111	1	1	384	6	6	0	465	0	1	0	0
sgTGGT1_202880_8	278	101	0	0	269	9	0	0	289	0	0	0	8
sgTGGT1_202880_9	316	72	0	3	180	4	0	0	211	4	0	1	0
sgTGGT1_202890_1	653	953	1620	7	564	12	0	0	574	2783	1807	785	1928
sgTGGT1_202890_10	286	56	1	1	283	0	0	0	289	0	0	0	0
sgTGGT1_202890_2	368	58	0	1	251	0	0	0	281	7	1	0	0
sgTGGT1_202890_3	1234	392	4	8	907	0	0	0	1127	23	0	0	1
sgTGGT1_202890_4	290	188	120	1000	231	51	37	542	299	171	26	0	3
sgTGGT1_202890_5	124	26	0	0	108	0	0	0	86	0	0	0	1
sgTGGT1_202890_6	660	984	1618	1282	468	180	301	455	534	590	454	193	525
sgTGGT1_202890_7	191	349	294	1	178	0	13	0	227	6	1	1	0
sgTGGT1_202890_8	416	238	133	1	284	0	0	0	332	0	0	0	0
sgTGGT1_202890_9	265	54	1	1	220	1	2	0	212	5	0	0	0
sgTGGT1_202900_1	465	703	1319	1127	429	629	398	801	484	2115	579	5675	606
sgTGGT1_202900_10	812	350	120	6	568	18	5	0	595	402	16	1733	12
sgTGGT1_202900_2	683	588	1259	1	431	0	0	0	580	1762	1102	3799	1277
sgTGGT1_202900_3	718	602	795	3	618	56	11	80	626	311	13	1002	0
sgTGGT1_202900_4	354	454	103	1	349	168	52	0	355	135	94	130	105
sgTGGT1_202900_5	425	210	0	1	285	0	5	0	294	166	0	456	28
sgTGGT1_202900_6	698	397	198	0	417	0	0	0	489	63	9	414	1
sgTGGT1_202900_7	399	501	964	2	261	4	0	0	309	24	0	0	0
sgTGGT1_202900_8	593	311	193	0	421	14	11	0	503	1004	238	3590	139
sgTGGT1_202900_9	277	189	29	2	220	92	61	1	284	1589	1116	3587	1080
sgTGGT1_202910_1	494	195	1	0	414	13	0	0	485	339	76	730	117
sgTGGT1_202910_10	146	81	239	1	114	0	0	0	105	0	0	0	0
sgTGGT1_202910_2	374	538	384	0	290	41	8	0	311	25	50	0	25
sgTGGT1_202910_3	1037	1308	3520	7	749	1425	1659	1119	828	1053	889	726	1206
sgTGGT1_202910_4	696	156	1	3	542	207	163	1	579	9	0	0	0
sgTGGT1_202910_5	661	167	3	3	566	428	194	1339	682	24	0	0	0
sgTGGT1_202910_6	429	1132	1738	4	285	1464	2255	944	377	1311	539	409	1175
sgTGGT1_202910_7	328	486	2244	4	205	3	0	0	209	0	0	0	0
sgTGGT1_202910_8	336	410	485	1007	291	214	267	0	276	8	1	3	1
sgTGGT1_202910_9	291	277	60	2	178	0	0	0	183	213	100	1	29
sgTGGT1_202920_1	337	80	0	1	187	2	0	0	242	0	0	0	0
sgTGGT1_202920_10	177	18	2	0	149	0	6	0	127	10	0	0	0
sgTGGT1_202920_2	1140	378	1	1	849	0	13	0	920	36	0	0	0
sgTGGT1_202920_3	778	148	1	2	474	0	15	0	513	10	0	94	0
sgTGGT1_202920_4	400	95	2	1	274	0	12	0	278	2	0	0	1
sgTGGT1_202920_5	114	50	0	1	85	0	0	0	94	0	0	0	0
sgTGGT1_202920_6	720	194	2	5	560	5	1	0	542	1681	1599	282	2024
sgTGGT1_202920_7	844	337	3	1	457	0	10	0	575	21	0	1	0
sgTGGT1_202920_8	549	166	3	0	354	0	0	0	376	0	0	0	2
sgTGGT1_202920_9	411	98	0	1	231	0	0	0	291	3	0	0	0
sgTGGT1_202930_1	644	954	2186	3	445	744	788	425	549	3576	3268	2494	3530
sgTGGT1_202930_10	892	314	58	2	735	76	7	0	849	12	0	0	0
sgTGGT1_202930_2	420	1444	2358	1464	313	91	26	0	386	526	236	42	290
sgTGGT1_202930_3	566	1813	3073	2454	302	1285	1754	1713	358	192	120	85	159
sgTGGT1_202930_4	827	785	884	3	430	0	6	0	467	66	37	0	25
sgTGGT1_202930_5	441	2610	5680	2001	289	1485	919	649	335	4081	4636	4838	5302
sgTGGT1_202930_6	621	242	0	2	475	71	87	0	519	22	0	0	1
sgTGGT1_202930_7	851	1905	4189	1102	223	6	0	0	203	1406	1037	1515	1506
sgTGGT1_202930_8	1253	645	947	5	686	1492	2199	4205	848	360	386	448	269
sgTGGT1_202930_9	503	691	1243	1	344	13	0	0	396	722	879	864	870
sgTGGT1_202940_1	491	127	1	0	380	0	2	0	443	0	0	0	0
sgTGGT1_202940_10	286	61	1	2	166	2	0	0	201	157	14	0	13
sgTGGT1_202940_2	201	72	1	0	112	0	0	0	127	4	0	0	0
sgTGGT1_202940_3	361	506	658	3551	281	1331	2124	713	338	0	0	0	0
sgTGGT1_202940_4	387	589	990	0	276	7	0	0	348	37	13	0	41
sgTGGT1_202940_5	639	2632	5640	3700	460	2691	2832	3156	653	759	416	251	360
sgTGGT1_202940_6	287	133	1	2	226	0	0	0	238	27	0	0	0
sgTGGT1_202940_7	782	151	2	1	461	85	48	0	536	26	1	0	0
sgTGGT1_202940_8	1197	3768	9656	514	915	1971	2811	797	1054	10824	5830	8007	6266
sgTGGT1_202940_9	167	7	1	1	129	0	0	1	147	0	1	0	0
sgTGGT1_202950_1	409	128	0	1	256	0	0	0	306	81	0	1	0
sgTGGT1_202950_10	112	46	0	0	82	0	0	0	76	9	0	0	0
sgTGGT1_202950_2	954	385	5	2	839	12	14	0	934	40	1	14	0
sgTGGT1_202950_3	927	322	1	1	912	115	0	0	1053	154	1	2	0
sgTGGT1_202950_4	624	287	59	3	566	220	19	0	622	24	0	0	0
sgTGGT1_202950_5	666	155	0	1	448	0	0	0	458	21	0	0	0
sgTGGT1_202950_6	397	143	3	1	278	4	0	0	366	9	0	1	0
sgTGGT1_202950_7	307	46	2	0	180	0	0	0	196	0	0	1	0
sgTGGT1_202950_8	206	37	0	0	192	3	0	0	218	0	0	0	0
sgTGGT1_202950_9	341	164	2	1	303	0	0	0	401	18	0	0	0
sgTGGT1_202960_1	363	114	0	0	220	10	0	0	322	8	1	0	0
sgTGGT1_202960_10	1060	447	2	3	683	70	2	0	800	122	0	0	0
sgTGGT1_202960_2	286	120	0	0	194	0	0	0	214	14	0	2	0
sgTGGT1_202960_3	366	189	1	1	246	0	0	0	289	33	0	0	0
sgTGGT1_202960_4	263	94	1	0	165	1	1	0	188	9	0	0	0
sgTGGT1_202960_5	432	191	1	1	329	26	10	0	406	0	0	0	0
sgTGGT1_202960_6	1165	402	2	2	844	3	19	0	966	55	0	1	0
sgTGGT1_202960_7	192	91	1	0	144	38	7	1	187	0	0	0	0
sgTGGT1_202960_8	181	74	175	0	126	0	5	0	116	0	0	0	1
sgTGGT1_202960_9	171	66	1	1493	119	0	0	0	102	18	7	2	1
sgTGGT1_202970_1	785	631	775	0	503	934	1197	1660	572	798	714	134	690
sgTGGT1_202970_10	306	172	1	1	231	0	7	0	261	2	0	1	0
sgTGGT1_202970_2	1369	622	130	5	1000	511	450	475	1258	694	462	576	741
sgTGGT1_202970_3	392	227	449	1	261	15	12	0	320	3002	2540	942	3864
sgTGGT1_202970_4	115	25	0	0	95	0	0	0	104	1	0	0	0
sgTGGT1_202970_5	1312	522	107	4	991	103	30	40	1043	64	69	1	84
sgTGGT1_202970_6	361	63	1	1	274	126	126	0	329	84	23	0	29
sgTGGT1_202970_7	439	96	0	1	263	0	0	0	340	0	0	0	0
sgTGGT1_202970_8	650	402	945	1080	499	3165	4607	3736	635	382	324	24	197
sgTGGT1_202970_9	1240	1061	1481	3297	734	363	531	1778	925	1124	746	1348	858
sgTGGT1_202975_1	425	750	1648	3	293	584	1027	548	311	1123	1005	747	1053
sgTGGT1_202975_10	96	12	1	0	71	0	0	0	81	8	0	0	0
sgTGGT1_202975_2	381	611	1823	2	254	3	0	0	290	47	0	0	0
sgTGGT1_202975_3	224	287	511	0	210	4	0	0	232	142	74	77	122
sgTGGT1_202975_4	350	119	67	0	193	63	71	702	247	544	681	110	590
sgTGGT1_202975_5	1414	1612	3317	14	913	31	48	0	972	1653	2025	915	2503
sgTGGT1_202975_6	363	262	602	0	279	1	0	0	316	53	13	0	8
sgTGGT1_202975_7	1257	858	1601	876	906	9	0	0	864	400	12	0	35
sgTGGT1_202975_8	376	410	624	2	218	406	597	1030	254	272	314	117	258
sgTGGT1_202975_9	258	594	456	1	217	1849	2835	1397	294	35	0	0	19
sgTGGT1_202980_1	219	39	0	1	209	0	0	0	207	0	10	0	0
sgTGGT1_202980_10	379	95	0	4	282	6	0	0	320	0	0	0	0
sgTGGT1_202980_2	275	93	2	0	225	0	0	0	266	1	0	0	0
sgTGGT1_202980_3	217	116	2	0	144	5	0	0	177	0	0	0	0
sgTGGT1_202980_4	1420	198	5	5	980	7	0	0	911	32	0	1	0
sgTGGT1_202980_5	846	260	1	2	812	1	8	0	805	8	0	1	0
sgTGGT1_202980_6	330	49	1	1	229	0	1	1	295	0	0	0	0
sgTGGT1_202980_7	371	109	2	0	257	0	0	0	295	0	0	0	0
sgTGGT1_202980_8	541	110	0	1	382	0	0	0	454	13	0	0	0
sgTGGT1_202980_9	173	82	0	0	155	0	0	0	150	15	0	1	1
sgTGGT1_202990_1	148	221	174	0	135	0	0	0	144	14	0	0	0
sgTGGT1_202990_10	294	75	1	0	213	21	9	0	213	27	31	0	8
sgTGGT1_202990_2	166	70	0	1	96	0	0	0	130	204	82	0	47
sgTGGT1_202990_3	403	57	0	0	259	0	6	0	235	18	18	113	10
sgTGGT1_202990_4	147	11	1	1	90	5	0	0	126	3	0	0	0
sgTGGT1_202990_5	190	897	1119	0	147	685	1045	420	151	0	0	0	0
sgTGGT1_202990_6	385	45	1	1	275	104	96	835	288	811	514	719	675
sgTGGT1_202990_7	356	301	301	1	203	0	0	0	247	549	529	721	454
sgTGGT1_202990_8	893	667	1435	4	589	0	5	0	636	613	331	800	354
sgTGGT1_202990_9	469	1166	2735	1224	309	9	0	0	313	0	1	0	0
sgTGGT1_203000_1	540	260	164	1	358	776	892	457	428	14	0	0	0
sgTGGT1_203000_10	277	102	70	0	211	0	0	0	217	0	0	0	0
sgTGGT1_203000_2	504	714	1774	6	351	10	0	0	416	0	0	1	0
sgTGGT1_203000_3	403	1055	1608	3	223	4	0	0	295	147	38	19	81
sgTGGT1_203000_4	300	800	2332	7	217	1533	2171	372	239	284	204	153	240
sgTGGT1_203000_5	614	126	0	2	431	5	0	0	500	4984	3854	1727	4259
sgTGGT1_203000_6	529	241	157	1	393	1671	2814	4183	356	2076	2206	752	2606
sgTGGT1_203000_7	458	285	77	1	296	0	0	0	390	115	0	65	0
sgTGGT1_203000_8	526	1068	2017	4	409	2123	2494	2204	526	3315	2024	3685	2223
sgTGGT1_203000_9	787	558	320	0	645	11	4	0	760	1163	404	426	535
sgTGGT1_203010_1	657	267	3	1	449	3	0	0	475	0	0	0	0
sgTGGT1_203010_10	1588	430	8	1	1155	88	24	1	1318	64	0	52	1
sgTGGT1_203010_2	2031	808	489	1642	1238	163	108	1	1297	1878	899	957	862
sgTGGT1_203010_3	1066	648	416	6	795	11	7	0	916	2520	1754	1998	2113
sgTGGT1_203010_4	624	1056	1226	4	474	107	4	0	546	11	0	24	0
sgTGGT1_203010_5	2002	707	6	0	1349	56	0	1	1499	131	2	0	6
sgTGGT1_203010_6	738	209	2	1	571	0	1	0	596	0	0	0	0
sgTGGT1_203010_7	810	383	4	1	529	16	0	0	562	8	0	1	1
sgTGGT1_203010_8	998	469	2	1	575	303	90	412	792	23	0	0	0
sgTGGT1_203010_9	1581	551	2	7	914	0	4	0	1218	57	0	0	3
sgTGGT1_203020_1	1799	532	5	4	1247	14	14	0	1502	30	0	0	10
sgTGGT1_203020_10	672	102	5	2	428	29	0	0	508	9	2	0	0
sgTGGT1_203020_2	730	238	1	4	493	0	0	0	629	21	0	1	4
sgTGGT1_203020_3	276	119	0	1	190	1	0	0	218	11	0	0	1
sgTGGT1_203020_4	517	108	1	0	353	0	0	0	397	51	0	0	0
sgTGGT1_203020_5	898	216	18	1	564	10	17	0	594	36	0	17	1
sgTGGT1_203020_6	233	65	0	0	185	4	1	0	196	6	0	0	0
sgTGGT1_203020_7	175	74	1	1	114	4	7	0	148	8	0	0	0
sgTGGT1_203020_8	62	30	0	0	36	0	0	0	61	0	0	0	0
sgTGGT1_203020_9	263	65	0	632	194	2	1	0	200	7	0	43	1
sgTGGT1_203030_1	759	268	4	530	560	4	0	0	701	0	0	156	0
sgTGGT1_203030_10	1295	578	9	4	1024	18	17	1	1248	19	0	0	0
sgTGGT1_203030_2	561	294	17	0	598	52	4	0	645	39	0	1	0
sgTGGT1_203030_3	1067	918	3	1	784	11	1	0	826	14	0	0	0
sgTGGT1_203030_4	765	515	3	3	743	5	0	0	828	10	0	0	1
sgTGGT1_203030_5	1144	391	5	3	795	73	1	0	874	45	0	1	0
sgTGGT1_203030_6	770	272	1	0	448	3	6	0	533	12	0	2	0
sgTGGT1_203030_7	1210	619	4	6	783	34	20	0	896	59	0	1	0
sgTGGT1_203030_8	1170	740	4	661	712	90	17	0	875	406	347	37	269
sgTGGT1_203030_9	1030	325	32	1	498	1	0	0	514	20	0	0	0
sgTGGT1_203040_1	741	464	409	1	463	273	394	699	622	2	1	1	0
sgTGGT1_203040_10	844	762	1542	797	709	2681	4506	3250	887	47	1	0	0
sgTGGT1_203040_2	735	1722	4460	1076	494	1612	3167	107	519	1990	1663	1226	1634
sgTGGT1_203040_3	900	1321	2655	2091	614	11	2	369	851	11627	13310	12124	14958
sgTGGT1_203040_4	286	910	2285	5	208	164	284	0	296	1931	1343	2239	1458
sgTGGT1_203040_5	1576	2419	4957	19	1241	2522	3941	2987	1473	3780	3706	4317	3778
sgTGGT1_203040_6	546	209	227	1	347	1	3	0	364	5	0	1	0
sgTGGT1_203040_7	1509	1732	3579	2180	1064	55	30	1	1203	2063	2090	1448	1878
sgTGGT1_203040_8	524	2355	6248	969	428	37	22	754	543	6753	6900	5138	7945
sgTGGT1_203040_9	423	1089	4039	10	261	243	528	237	298	3821	3563	3397	3800
sgTGGT1_203050_1	299	273	820	4	187	0	0	0	248	0	0	0	0
sgTGGT1_203050_10	652	268	84	5	393	463	308	298	449	570	406	382	528
sgTGGT1_203050_2	1076	898	1224	5	799	0	10	0	862	624	156	321	241
sgTGGT1_203050_3	1257	2781	5673	1257	836	1197	1686	1706	999	5140	2119	3562	2582
sgTGGT1_203050_4	568	423	810	4	374	3703	6170	2754	370	71	72	468	121
sgTGGT1_203050_5	226	61	1	0	171	0	0	0	171	7	0	0	1
sgTGGT1_203050_6	589	534	1102	2	423	294	302	1	478	639	273	1651	188
sgTGGT1_203050_7	1847	1794	3905	9	1341	5	0	1	1671	1929	2164	2323	2005
sgTGGT1_203050_8	165	51	0	0	105	0	0	0	133	0	0	0	0
sgTGGT1_203050_9	338	806	717	1276	208	60	3	0	255	0	0	0	0
sgTGGT1_203060_1	885	792	11	996	521	379	545	728	532	194	2	363	1
sgTGGT1_203060_10	273	171	0	1	232	0	0	0	258	26	0	0	0
sgTGGT1_203060_2	450	152	2	3	313	57	0	0	388	0	0	1	1
sgTGGT1_203060_3	264	92	1	1	175	0	3	0	184	1	0	0	16
sgTGGT1_203060_4	609	185	0	0	358	15	0	0	439	0	0	0	1
sgTGGT1_203060_5	719	250	6	1173	455	30	0	0	560	6	0	0	0
sgTGGT1_203060_6	592	192	0	2	382	0	0	0	463	26	0	0	0
sgTGGT1_203060_7	130	15	0	0	83	0	2	0	70	0	0	0	0
sgTGGT1_203060_8	570	216	1	3	413	20	0	0	470	20	0	1	0
sgTGGT1_203060_9	1134	751	946	3	887	7	0	0	1059	42	19	0	0
sgTGGT1_203070_1	562	442	448	1092	425	1901	2197	1944	446	234	100	0	229
sgTGGT1_203070_10	262	37	3	0	160	135	325	0	179	7	20	0	0
sgTGGT1_203070_2	872	792	393	4	492	293	354	718	682	5581	5669	4644	5414
sgTGGT1_203070_3	133	23	0	1	105	0	0	0	90	288	244	23	224
sgTGGT1_203070_4	823	393	101	0	458	314	412	0	525	4253	4247	4066	4735
sgTGGT1_203070_5	394	781	2255	6	298	89	122	338	439	7009	6896	6868	7918
sgTGGT1_203070_6	482	1538	3279	18	305	0	1	0	383	61	10	0	21
sgTGGT1_203070_7	639	798	2026	17	369	102	121	0	405	3304	3501	1922	3882
sgTGGT1_203070_8	470	373	1354	3	283	766	778	1620	382	10	0	0	0
sgTGGT1_203070_9	844	802	1779	6	547	3	3	0	581	253	174	436	264
sgTGGT1_203080_1	339	87	2	1	252	3	2	0	274	16	4	2	19
sgTGGT1_203080_10	178	67	0	0	104	193	267	0	134	0	0	0	0
sgTGGT1_203080_2	345	109	1	1	247	0	0	0	242	8	0	0	0
sgTGGT1_203080_3	110	66	1	1	76	0	0	0	102	0	0	0	0
sgTGGT1_203080_4	499	94	0	0	333	0	6	0	480	16	0	0	0
sgTGGT1_203080_5	250	23	0	0	158	0	0	0	153	0	0	0	0
sgTGGT1_203080_6	520	135	3	936	362	4	9	0	337	29	1	3	0
sgTGGT1_203080_7	218	58	0	2	157	0	0	0	218	607	489	139	435
sgTGGT1_203080_8	1254	375	9	1	780	2	0	0	921	21	0	51	1
sgTGGT1_203080_9	444	563	481	2	377	0	0	0	336	33	0	0	0
sgTGGT1_203090_1	1637	827	1126	5	1150	2297	3017	2867	1305	44	18	2	3
sgTGGT1_203090_10	339	161	62	1	237	133	210	0	336	0	0	0	0
sgTGGT1_203090_2	239	19	58	0	180	0	5	0	168	5	0	0	0
sgTGGT1_203090_3	723	319	160	1	542	1071	1408	1	664	202	130	25	240
sgTGGT1_203090_4	225	38	0	0	151	0	0	0	219	0	0	0	0
sgTGGT1_203090_5	417	1768	3210	8	306	394	546	354	346	958	1051	949	1251
sgTGGT1_203090_6	751	294	257	5	528	2813	4305	2693	634	133	1	0	0
sgTGGT1_203090_7	521	2455	5860	2366	345	12	1	0	396	1542	1468	1583	2045
sgTGGT1_203090_8	606	805	1850	5	357	4	0	0	471	324	339	85	523
sgTGGT1_203090_9	485	1378	2904	8	360	471	819	0	372	198	76	32	220
sgTGGT1_203100_1	2127	1949	1151	2562	1441	358	141	1	1602	1082	894	713	927
sgTGGT1_203100_10	615	425	154	2	424	0	0	0	444	438	359	202	471
sgTGGT1_203100_2	984	2021	6265	1283	605	3653	4693	2047	665	7	0	0	4
sgTGGT1_203100_3	538	387	937	1	399	0	0	0	433	288	214	64	257
sgTGGT1_203100_4	792	412	66	282	591	2	4	0	619	706	465	797	544
sgTGGT1_203100_5	699	1726	3202	1077	439	5312	7035	2144	473	34	0	40	4
sgTGGT1_203100_6	1211	755	871	4	781	56	98	0	922	4150	3496	7133	3727
sgTGGT1_203100_7	490	268	305	6	377	4163	4519	6943	392	43	0	1	3
sgTGGT1_203100_8	717	242	39	3	530	0	0	0	650	317	298	559	316
sgTGGT1_203100_9	285	390	942	2	204	2	0	0	220	0	0	0	0
sgTGGT1_203110_1	312	203	162	1	314	22	22	0	320	10	0	1	0
sgTGGT1_203110_10	2903	2773	5772	17	1749	2634	3552	1372	1878	4392	4301	3887	4920
sgTGGT1_203110_2	902	333	623	1	463	13	2	0	559	0	0	0	0
sgTGGT1_203110_3	831	1208	2766	613	465	1161	1561	1789	595	314	216	92	366
sgTGGT1_203110_4	829	387	598	2	555	35	44	0	689	0	0	57	0
sgTGGT1_203110_5	1088	653	677	1	651	146	4	299	720	1707	1717	676	2094
sgTGGT1_203110_6	768	193	49	3	664	729	905	0	738	1044	910	347	1060
sgTGGT1_203110_7	406	58	1	0	253	0	0	0	270	0	0	0	0
sgTGGT1_203110_8	529	173	4	2	408	5	0	0	397	0	1	0	1
sgTGGT1_203110_9	1098	1336	1719	7	665	1528	1403	2	729	4	0	0	0
sgTGGT1_203120_1	277	98	1	1	199	0	0	0	189	3	0	0	0
sgTGGT1_203120_10	367	224	3	0	286	9	0	0	358	0	0	1	0
sgTGGT1_203120_2	830	213	2	4	524	21	12	0	595	12	0	0	15
sgTGGT1_203120_3	464	95	1	1	341	0	0	0	415	10	0	0	0
sgTGGT1_203120_4	562	108	1	0	409	6	13	0	410	0	0	2	0
sgTGGT1_203120_5	151	47	0	0	103	0	6	0	91	11	0	0	0
sgTGGT1_203120_6	867	280	23	2	617	11	10	0	689	61	0	0	1
sgTGGT1_203120_7	133	20	0	0	101	0	0	0	92	0	0	0	0
sgTGGT1_203120_8	463	118	1	2	355	0	0	0	389	10	0	0	0
sgTGGT1_203120_9	307	98	0	0	255	0	1	0	287	7	0	0	0
sgTGGT1_203135_1	187	731	1986	3	102	0	0	0	120	0	0	0	0
sgTGGT1_203135_10	928	1447	2519	2246	698	149	119	0	841	99	5	0	28
sgTGGT1_203135_2	473	808	1705	4	302	0	0	0	293	0	0	0	1
sgTGGT1_203135_3	360	574	506	2090	311	0	0	0	340	214	122	156	71
sgTGGT1_203135_4	210	599	1059	6	202	20	27	0	222	7	0	0	0
sgTGGT1_203135_5	583	149	291	4	376	0	0	0	407	185	172	379	215
sgTGGT1_203135_6	140	28	1	0	125	0	4	0	152	2	0	0	0
sgTGGT1_203135_7	461	142	0	0	310	6	0	0	287	12	0	0	0
sgTGGT1_203135_8	835	191	1	2	666	1	5	0	810	18	0	0	0
sgTGGT1_203135_9	955	1426	3029	916	634	299	183	0	791	2381	2230	1649	1964
sgTGGT1_203150_1	146	15	0	1	137	3	6	0	129	1	0	0	0
sgTGGT1_203150_10	145	52	0	3	129	1	0	2	152	0	0	0	0
sgTGGT1_203150_2	383	294	610	1	390	1540	1138	2061	476	940	415	1702	392
sgTGGT1_203150_3	239	92	0	0	203	261	89	185	185	0	0	0	0
sgTGGT1_203150_4	346	344	245	0	239	3	0	0	260	0	0	0	0
sgTGGT1_203150_5	414	148	85	1	336	0	0	0	341	0	0	0	0
sgTGGT1_203150_6	601	198	1	3	474	460	268	468	521	41	0	0	1
sgTGGT1_203150_7	896	1031	1026	3	706	67	45	0	712	936	591	415	689
sgTGGT1_203150_8	195	50	0	1	119	0	1	0	136	0	0	0	0
sgTGGT1_203150_9	516	271	2	2	242	5	0	0	364	14	0	0	0
sgTGGT1_203160_1	172	37	87	1	121	52	38	0	121	355	89	40	42
sgTGGT1_203160_10	458	869	1584	786	292	671	170	1	396	507	247	196	238
sgTGGT1_203160_2	633	525	108	0	464	8	11	0	453	477	165	168	114
sgTGGT1_203160_3	574	1523	1751	1381	348	0	4	1	376	91	113	72	86
sgTGGT1_203160_4	742	261	1	0	525	481	328	1861	530	2460	1470	2713	1836
sgTGGT1_203160_5	680	1332	2487	11	299	1849	2307	1136	342	32	0	0	13
sgTGGT1_203160_6	401	111	1	1	279	0	6	0	275	365	293	26	445
sgTGGT1_203160_7	366	93	122	1	232	1	0	0	227	1215	768	797	780
sgTGGT1_203160_8	480	990	2048	639	364	2	0	0	348	840	537	360	553
sgTGGT1_203160_9	868	358	147	1	673	2062	2386	801	769	565	485	183	464
sgTGGT1_203170_1	181	100	0	1	123	0	0	0	151	0	0	1	0
sgTGGT1_203170_10	237	38	0	1	170	0	0	0	263	0	0	0	0
sgTGGT1_203170_2	560	189	0	2	396	0	14	0	398	0	0	1	0
sgTGGT1_203170_3	355	71	1	1	278	0	0	0	276	6	0	0	0
sgTGGT1_203170_4	416	100	3	1	264	3	0	0	327	0	0	0	0
sgTGGT1_203170_5	593	156	1	0	339	2	0	0	477	32	1	0	0
sgTGGT1_203170_6	370	79	1	0	249	0	1	0	313	10	0	0	0
sgTGGT1_203170_7	316	77	3	2	231	0	0	0	278	0	0	1	0
sgTGGT1_203170_8	208	49	0	0	184	0	0	0	243	0	0	0	0
sgTGGT1_203170_9	475	156	0	1	338	0	1	0	355	0	0	1	0
sgTGGT1_203175_1	234	57	0	1	240	82	7	0	272	0	0	0	0
sgTGGT1_203175_10	299	866	2042	2	245	2	0	0	253	34	5	0	2
sgTGGT1_203175_2	349	261	1	4	338	141	101	347	402	14	27	0	0
sgTGGT1_203175_3	260	58	4	1076	202	2355	2636	2928	204	10	0	415	1
sgTGGT1_203175_4	504	403	59	2	364	129	12	354	421	49	32	0	2
sgTGGT1_203175_5	364	76	1	0	273	44	11	0	354	26	0	0	0
sgTGGT1_203175_6	606	129	0	1	401	0	5	0	446	22	0	0	21
sgTGGT1_203175_7	668	2141	4905	1213	669	1171	1398	753	926	3325	1957	2227	1712
sgTGGT1_203175_8	405	783	1104	1	332	13	20	0	397	93	34	429	0
sgTGGT1_203175_9	583	133	1	2	386	0	0	0	440	0	1	0	0
sgTGGT1_203180_1	258	23	1	0	272	4	0	0	293	49	8	317	8
sgTGGT1_203180_10	539	728	824	3	379	14	0	0	457	114	87	98	46
sgTGGT1_203180_2	141	81	0	2	107	0	0	0	134	0	0	1	0
sgTGGT1_203180_3	382	411	65	3	253	347	216	0	326	1133	409	599	434
sgTGGT1_203180_4	1039	2309	5374	17026	704	710	1043	992	746	92	1	1	5
sgTGGT1_203180_5	1030	376	2	0	700	34	20	0	763	214	20	14	51
sgTGGT1_203180_6	335	29	0	1	241	0	0	0	239	0	0	0	1
sgTGGT1_203180_7	597	328	320	1	435	372	257	131	477	3	0	0	0
sgTGGT1_203180_8	1095	462	205	2	732	2125	1590	1898	820	276	55	0	85
sgTGGT1_203180_9	447	191	2	1	278	8	0	1	327	30	0	0	8
sgTGGT1_203200_1	141	30	1	0	123	0	0	0	145	7	0	0	0
sgTGGT1_203200_10	241	78	2	1	121	0	0	0	164	222	207	219	84
sgTGGT1_203200_2	292	266	300	0	205	18	2	0	332	386	313	89	343
sgTGGT1_203200_3	1210	510	5	3	782	73	16	0	860	12	0	2	1
sgTGGT1_203200_4	195	54	1	0	108	0	0	0	138	7	0	0	0
sgTGGT1_203200_5	214	80	2	1	202	0	2	0	168	1	0	0	0
sgTGGT1_203200_6	396	137	26	0	295	0	0	0	314	0	0	0	0
sgTGGT1_203200_7	171	26	0	1	130	0	0	0	178	0	0	0	0
sgTGGT1_203200_8	267	125	118	1	158	2	1	0	166	1	0	0	12
sgTGGT1_203200_9	776	197	5	1	458	0	1	0	523	427	204	0	360
sgTGGT1_203220_1	348	143	0	0	231	0	4	0	278	0	0	0	0
sgTGGT1_203220_10	611	120	1	0	376	0	0	0	491	0	0	0	0
sgTGGT1_203220_2	352	42	1	0	237	0	14	0	303	0	0	0	1
sgTGGT1_203220_3	353	39	0	0	265	0	0	0	292	11	1	0	1
sgTGGT1_203220_4	534	190	4	2	368	0	0	0	459	4	0	0	0
sgTGGT1_203220_5	439	46	2	1	315	4	0	1	341	6	0	1	0
sgTGGT1_203220_6	267	58	3	1	199	0	0	0	242	11	0	0	0
sgTGGT1_203220_7	304	33	0	2	222	4	1	0	213	0	0	0	0
sgTGGT1_203220_8	541	195	0	1	358	2	0	0	427	21	0	0	0
sgTGGT1_203220_9	399	145	2	1	323	0	4	0	371	11	0	0	1
sgTGGT1_203230_1	336	234	96	0	282	187	130	1	306	121	32	0	50
sgTGGT1_203230_10	345	1440	3105	8	289	1551	1981	2041	361	1	0	0	0
sgTGGT1_203230_2	1088	1252	2636	3	791	1862	2557	2373	873	68	16	1	8
sgTGGT1_203230_3	917	1083	1158	5	603	4077	5599	1672	678	2897	3125	2332	3169
sgTGGT1_203230_4	536	248	463	0	304	1274	1902	609	376	1448	896	788	921
sgTGGT1_203230_5	267	128	221	1	210	2854	3386	2120	236	0	0	0	0
sgTGGT1_203230_6	720	310	411	25	458	2	5	0	538	18	0	1	0
sgTGGT1_203230_7	354	553	1438	2	243	2	0	0	276	6	0	0	0
sgTGGT1_203230_8	900	936	2083	8	704	1764	2727	863	723	4532	3698	3331	3803
sgTGGT1_203230_9	743	144	2	2	462	2	0	0	583	901	1003	356	926
sgTGGT1_203240_1	1665	938	285	811	1532	1322	401	933	1686	393	76	3	69
sgTGGT1_203240_10	315	158	1	2	183	0	0	0	215	199	80	93	48
[truncated: 79,390 more rows]
