# Supplementary material for: Genetic screens reveal a central role for heme metabolism in artemisinin susceptibility
Source: Nat Commun. 2020 Sep 23;11:4813. doi: 10.1038/s41467-020-18624-0 (PMC7511413; doi:10.1038/s41467-020-18624-0)
Supplement: Supplementary file 6 — Supplementary Data 2 [file 41467_2020_18624_MOESM6_ESM.xlsx]

## Sheet: raw_peak_areas
Filename	sample key	Acq date	palmitate	alpha-lipoic_acid	N-acetylphenylalanine	methylthioadenosine	N-acetylmethionine	phenylacetyl_glutamine	kynurenic_acid	nicotinamide	C5_carnitines	butyryl_carnitine	uracil	adenosine	nicotinic_acid	acetoacetate	N-acetylcysteine	adenine	pyruvate	pantothenic_acid	creatinine	propionylcarnitine	cysteine	uridine	phenylalanine	phenylalanine-13C9-15N	hypoxanthine	3-hydroxybutyrate	cAMP	lactate	kynurenine	leucine_13C6-15N	leucine	cytosine	acetylcarnitine	isoleucine	isoleucine_13C6-15N	inosine	orotate	betaine	tryptophan	methionine	methionine_13C6-15N	Na_acetylglutamine	cytidine	S-methylcysteine	acetylserine	guanine	pseudouridine
20190613_BP815	dKu80_1	2019-06-15 00:04:50	1.66383e+09	NF	152449	671542	2.4883e+06	546710	2.01365e+06	1.53102e+07	1.31816e+08	9.74913e+07	1.63091e+07	1.00228e+08	2.29871e+07	NF	7.37727e+06	2.84077e+07	1.37104e+08	1.59461e+09	1.8081e+07	1.75918e+08	NF	3.45228e+06	3.31695e+08	3.28382e+08	2.20466e+06	1.489e+06	14764.1	7.36412e+08	1.28953e+06	1.31751e+08	2.11392e+08	79329.8	1.29606e+08	2.11799e+08	1.61425e+08	787242	7.75669e+06	3.98519e+07	1.19625e+08	6.21367e+07	845509	2.49056e+07	1.83907e+06	NF	8.39749e+07	8.8108e+06	474962
20190613_BP816	dKu80_2	2019-06-14 22:59:47	3.55627e+09	NF	236595	6.62373e+06	9.05495e+06	597163	561334	3.15756e+07	1.95005e+08	1.3553e+08	1.54035e+07	4.45268e+08	4.32925e+07	NF	NF	2.44009e+07	8.54522e+07	2.21088e+09	8.77359e+07	2.77483e+08	NF	6.16818e+06	3.15546e+08	3.18182e+08	9.60037e+06	NF	428473	1.28296e+09	183178	1.15024e+08	1.72943e+08	412931	1.88441e+08	1.45848e+08	1.32705e+08	8.06206e+06	7.066e+06	3.08121e+07	1.0949e+08	6.08415e+07	5.7738e+06	2.94313e+07	4.86336e+06	NF	7.29302e+07	2.63483e+07	964758
20190613_BP817	dKu80_3	2019-06-15 00:37:22	3.14223e+09	NF	NF	2.83302e+07	1.19962e+07	638139	NF	3.21072e+07	1.772e+08	1.31842e+08	9.48725e+06	3.7727e+08	1.38604e+07	NF	1.48559e+07	NF	5.90214e+07	1.95993e+09	1.16835e+08	2.2047e+08	18415.4	2.37784e+06	1.83277e+08	2.43125e+08	2.48447e+06	911344	419808	9.65382e+08	518839	8.3747e+07	9.99342e+07	209519	1.43452e+08	8.00011e+07	9.47209e+07	1.29431e+06	2.39744e+06	2.05721e+07	7.57999e+07	4.52422e+07	3.18626e+07	2.21601e+07	1.4586e+06	NF	4.84859e+07	1.496e+07	412717
20190613_BP818	dTM14C_1	2019-06-14 23:32:18	4.41031e+09	NF	388047	1.78625e+06	2.72783e+06	1.16571e+06	NF	1.84841e+07	3.07274e+08	2.19873e+08	8.07471e+06	1.33479e+08	2.97238e+07	NF	7.27608e+06	2.89004e+08	3.6308e+08	2.81642e+09	6.24121e+07	4.70808e+08	36872.4	2.36439e+06	NF	NF	4.08877e+06	NF	31787	1.16854e+09	NF	2.11506e+08	NF	263323	NF	3.79471e+08	2.92653e+08	2.58364e+06	2.41319e+07	1.37727e+08	NF	NF	6.53203e+06	NF	NF	NF	1.2673e+08	6.14627e+07	331202
20190620_BP819	dTM14C_2	2019-06-21 00:12:59	1.79153e+09	NF	NF	1.00732e+06	NF	NF	3.37361e+06	2.14538e+07	1.44094e+08	1.09592e+08	5.82948e+06	9.34196e+07	1.9865e+07	NF	NF	2.92794e+08	9.33369e+07	1.0395e+09	7.02898e+07	2.12104e+08	NF	2.36504e+06	2.59502e+08	3.03338e+08	3.21929e+06	NF	107277	3.47392e+08	1.06543e+06	2.26214e+08	3.27041e+08	505799	1.55348e+08	3.44272e+08	3.32514e+08	485867	3.67135e+06	1.95297e+08	5.23948e+07	4.51135e+07	1.04554e+08	6.98618e+07	932902	NF	4.59982e+07	7.9636e+07	48827.7
20190613_BP820	dTM14C_3	2019-06-14 21:54:41	5.288e+09	NF	174026	8.32248e+06	7.50414e+06	886476	3.40133e+06	2.77807e+07	2.93404e+08	2.12572e+08	1.11667e+07	2.09723e+08	2.30816e+07	NF	1.66992e+07	3.47259e+08	3.50844e+08	2.67709e+09	7.39965e+07	4.6672e+08	144131	2.55238e+06	3.71626e+08	5.68082e+08	4.82356e+06	2.37515e+06	128728	1.18359e+09	3.05598e+06	2.3638e+08	2.46782e+08	385980	2.87042e+08	2.61743e+08	3.20067e+08	1.8853e+06	2.37325e+07	1.2246e+08	1.55658e+08	1.03621e+08	NF	4.78429e+07	2.61999e+06	NF	1.25754e+08	6.93202e+07	550376
[truncated: 128 more columns]

## Sheet: isoAAs_normalized, RSQ
Filename	Acq date	palmitate	alpha-lipoic_acid	N-acetylphenylalanine	methylthioadenosine	N-acetylmethionine	phenylacetyl_glutamine	kynurenic_acid	nicotinamide	C5_carnitines	butyryl_carnitine	uracil	adenosine	nicotinic_acid	acetoacetate	N-acetylcysteine	adenine	pyruvate	pantothenic_acid	creatinine	propionylcarnitine	cysteine	uridine	phenylalanine	phenylalanine-13C9-15N	hypoxanthine	3-hydroxybutyrate	cAMP	lactate	kynurenine	leucine_13C6-15N	leucine	cytosine	acetylcarnitine	isoleucine	isoleucine_13C6-15N	inosine	orotate	betaine	tryptophan	methionine	methionine_13C6-15N	Na_acetylglutamine	cytidine	S-methylcysteine	acetylserine	guanine	pseudouridine	pipecolic_acid
20190613_BP815	dKu80_1	3373384050		309086	1.36154e+06	5.04497e+06	1.10844e+06	4.08263e+06	3.10411e+07	2.67254e+08	197661603	3.30664e+07	2.03211e+08	4.66059e+07		1.49573e+07	5.75961e+07	2.77975e+08	3233032206	3.66588e+07	3.56669e+08		6.99942e+06	6.72504e+08	6.65787e+08	4.4699e+06	3.01893e+06	29933.9	1493060478	2.6145e+06	2.67122e+08	4.28593e+08	160840	2.62773e+08	4.29417e+08	3.27285e+08	1.59612e+06	1.57265e+07	8.07989e+07	242537419	1.25981e+08	1.71425e+06	5.04957e+07	3.72868e+06		1.70257e+08	1.78637e+07	962975	4.62381e+06
20190613_BP816	dKu80_2	7435997569		494710	1.38499e+07	1.89335e+07	1.24864e+06	1.17372e+06	6.60231e+07	4.07747e+08	2.83388e+08	3.22079e+07	9.31035e+08	9.05227e+07			5.10212e+07	1.78677e+08	4622845710	183451631	5.80204e+08		1.28974e+07	6.59791e+08	6.65303e+08	2.00739e+07		895918	2682610783	383017	2.40509e+08	3.61615e+08	863419	3.94022e+08	3.04962e+08	2.7748e+08	1.68574e+07	1.47747e+07	6.44268e+07	2.28939e+08	127216787	1.20728e+07	6.15395e+07	1.01691e+07		1.52494e+08	5.5093e+07	2.01726e+06	5.01621e+06
20190613_BP817	dKu80_3	7450470950			6.7173e+07	2.8444e+07	1.51308e+06		7.61285e+07	4.20154e+08	312608397	2.2495e+07	8.94536e+08	3.28641e+07		3.52244e+07		1.39944e+08	4647133403	2.77026e+08	5.2275e+08	43664.4	5.63803e+06	4.34564e+08	576467432	5.89087e+06	2.16087e+06	995397	2288994097	1.23021e+06	1.98571e+08	2.36952e+08	496787	3.40136e+08	1.89689e+08	224590507	3.0689e+06	5.68452e+06	4.87781e+07	179727263	1.07273e+08	7.55487e+07	5.25433e+07	3.45846e+06		1.14964e+08	3.54713e+07	978584	3.89862e+06
20190613_BP818	dTM14C_1	4681779106		411933	1.89621e+06	2.89574e+06	1.23746e+06		1.96219e+07	326188089	2.33407e+08	8.57174e+06	1.41695e+08	3.15534e+07		7.72395e+06	3.06793e+08	385429153	2989779286	6.62539e+07	4.99788e+08	39142.1	2.50993e+06			4.34046e+06		33743.7	1240465872		2.24525e+08		279531		4.02829e+08	3.10667e+08	2.74267e+06	2.56173e+07	1.46205e+08			6.9341e+06				1.34531e+08	6.5246e+07	351589	5.25474e+06
20190620_BP819	dTM14C_2	1489471893			837479			2.80481e+06	1.78366e+07	1.19799e+08	9.11147e+07	4.84661e+06	7.76687e+07	1.65157e+07			2.43428e+08	7.75999e+07	8.64241e+08	5.84387e+07	1.76343e+08		1.96629e+06	2.15749e+08	2.52194e+08	2.6765e+06		89189.8	2.88821e+08	885797	1.88073e+08	271900611	420520	1.29156e+08	2.86227e+08	276451098	403948	3.05235e+06	1.6237e+08	4.35608e+07	3.75072e+07	8.69258e+07	5.80829e+07	775612		3.82427e+07	6.62091e+07	40595.2	3.22208e+06
20190613_BP820	dTM14C_3	4055393156		133462	6.38255e+06	5.75497e+06	679843	2.6085e+06	2.13052e+07	2.25013e+08	1.63023e+08	8.56379e+06	1.60838e+08	1.77014e+07		1.28067e+07	2.66315e+08	269063702	2053071430	5.67483e+07	3.5793e+08	110535	1.95744e+06	2.85002e+08	435664886	3.69921e+06	1.82152e+06	98722.4	907699808	2.34365e+06	1.81281e+08	1.89258e+08	296010	2.20134e+08	200731894	2.45461e+08	1.44585e+06	1.82006e+07	9.39154e+07	1.19375e+08	7.94678e+07		3.6691e+07	2.00929e+06		9.64414e+07	5.3162e+07	422086	3.49889e+06
	RSQ	0.989851	#VALUE!	0.943515	0.825135	0.557494	0.999457	#VALUE!	0.999799	0.996627	0.99728	0.996331	0.99878	0.998622	#VALUE!	0.00667478	0.999561	0.993685	0.998184	0.999386	0.996921	#VALUE!	0.997509	0.997272	0.998239	1	#VALUE!	#VALUE!	0.997019	0.981861	0.998382	0.997803	#VALUE!	0.997745	0.998064	0.998577	0.999375	0.999876	0.998715	0.998657	0.979401	#VALUE!	0.999667	0.993637	#VALUE!	0.999751	0.999748	0.990811	#VALUE!
[truncated: 127 more columns]

## Sheet: RSQ>0.95 filtered
Filename	sample key	palmitate	methylthioadenosine	N-acetylmethionine	nicotinamide	C5_carnitines	butyryl_carnitine	uracil	adenosine	nicotinic_acid	adenine	pyruvate	pantothenic_acid	creatinine	propionylcarnitine	uridine	phenylalanine	hypoxanthine	cAMP	lactate	kynurenine	leucine	acetylcarnitine	isoleucine	inosine	orotate	betaine	tryptophan	methionine	Na_acetylglutamine	cytidine	acetylserine	guanine	pseudouridine	valine	dihydroorotate	guanosine	proline	Ne-acetyllysine	tyrosine	3-ureidopropionate	carnitine	S-adenosylhomocysteine	allantoin	urate	dTMP	histidine	threonine	creatine
20190613_BP815	dKu80_1	1419639994	2.27543e+06	962836	9.04773e+06	6.58209e+07	4.36027e+07	2.51609e+06	9.5286e+07	6.08158e+06	113173789	2.20822e+07	5.32161e+08	1.7672e+07	1.06395e+08	559141	1.54325e+08	1.07622e+06	182098	2.05946e+08	870647	7.97432e+07	8.42065e+07	8.45966e+07	456292	3.34538e+06	3.4216e+07	4.482e+07	2.20331e+07	1.20187e+07	596401	3.69091e+07	5.26441e+07	185625	4.05447e+07	915151	928266	5.08229e+07	5.03089e+06	1.19422e+08	188226	4.11202e+08	1.25228e+06	2.98565e+06	707165	166840	5.39722e+07	1.54961e+07	3018680239
20190613_BP816	dKu80_2	5.84154e+08	2.24943e+06	278430	4.54614e+06	2.08841e+07	1.41644e+07	1.00005e+06	3.05469e+07	3.05154e+06		1.79999e+07	2.45829e+08	4.1216e+06	3.95174e+07	115588	150462698	217858	39645.9	2.13495e+08	904942	6.89728e+07	3.51997e+07	8.69376e+07	147492	2.17882e+06	1.34049e+07	4.18346e+07	1.93593e+07	8.35633e+06	163172	35334264	2.78416e+07	129734	3.53448e+07	847219	310743	2.23036e+07	3.3436e+06	1.23329e+08	105763	2.1681e+08	885780	1.15578e+06	1.06837e+06	140318	1.13096e+08	1.92833e+07	2525542904
20190613_BP817	dKu80_3	1645949530	7.50804e+06	1.56504e+06	1.13418e+07	7.03084e+07	4.83082e+07	2.52367e+06	9.47561e+07	8.7541e+06	6.36987e+07	4.24921e+07	6.19133e+08	1.42192e+07	1.26928e+08	466938	2.431e+08	1.34174e+06	205283	3.37383e+08	1.52093e+06	1.07603e+08	8.61784e+07	1.15257e+08	570276	3.179e+06	2.82207e+07	7.82469e+07	2.77474e+07	1.38314e+07	661872	4.72017e+07	2.01126e+07	218663	4.28893e+07	1.11522e+06	1.17908e+06	5.17026e+07	6.45349e+06	1.88587e+08	246353	3.98263e+08	1.79735e+06	3.41454e+06	988800	428797	8.97288e+07	1.90782e+07	3755674914
20190613_BP818	dTM14C_1	7.02743e+08	7.77091e+06	147158	2.16365e+07	3.46409e+07	2.26572e+07	2.18455e+06	105307271	6.88151e+06	1.05435e+08	3.05657e+06	3.0869e+08	2.04658e+07	5.93064e+07	475995	1.26184e+08	1.54744e+06	69631.2	1.63487e+08		1.08122e+08	5.6309e+07	9.99693e+07	442536	4.89308e+06	4.53008e+07	2.53888e+07	1.41676e+07	1.01861e+07	812254	2.50652e+07	6.05007e+07	240435	4.36984e+07	787033	898375	4.97387e+07	6.6553e+06	9.90798e+07	225842	314928102	1.68925e+06	2.00009e+06	694671	596945	8.87262e+07	1.64097e+07	2089276511
20190620_BP819	dTM14C_2	1173707601	5.17722e+06	2.77595e+06	9.14683e+06	6.75962e+07	4.33448e+07	3.5434e+06	7.50152e+07	5.73281e+06		3.37713e+07	5.48159e+08	8.79494e+06	1.19852e+08	966383	1.56342e+08	1.09947e+06	154274	4.29093e+08	1.15273e+06	8.70522e+07	9.12183e+07	88411064	821511	9.58226e+06	2.39322e+07	5.20348e+07	3.96437e+07	1.40579e+07	954432	6.38679e+07	48499789	233367	3.99996e+07	2.6411e+06	923852	5.9255e+07	6.30123e+06	1.24552e+08	198507	4.13569e+08	2.11626e+06	2.41125e+06	1.44796e+06	431950	127277747	2.1744e+07	6893297554
20190613_BP820	dTM14C_3	9.08757e+08	2.03176e+07		4.25718e+07	8.9413e+07	6.02715e+07	4.16869e+06	1.02409e+08	2.2258e+07	1.69237e+07	2.33988e+07	4.89387e+08	1.86333e+08	1.76808e+08	2.10594e+06	303753748	2.77498e+06	1.15543e+06	4.94297e+08	450841	279465591	1.54709e+08	3.17428e+08	1.61402e+06	5.46298e+06	2.04679e+08	5.2398e+07	6.44708e+07	3.95427e+07	1.78391e+06	3.02461e+07	4.26891e+06	163032	1.17919e+08	316146	2.35661e+06	1.62724e+08	1.28229e+07	1.76388e+08	2.4345e+06	1128491495	3.72183e+06	4.2451e+06	1.0285e+06	2.92704e+06	1.46839e+08	5.12667e+07	8347655076
[truncated: 50 more columns]

## Sheet: good_metabos_factors
Filename	sample key	palmitate	methylthioadenosine	N-acetylmethionine	phenylacetyl_glutamine	nicotinamide	C5_carnitines	butyryl_carnitine	uracil	adenosine	nicotinic_acid	adenine	pyruvate	pantothenic_acid	creatinine	propionylcarnitine	uridine	phenylalanine	hypoxanthine	cAMP	lactate	kynurenine	leucine	cytosine	acetylcarnitine	isoleucine	inosine	orotate	betaine	tryptophan	methionine	Na_acetylglutamine	cytidine	acetylserine	guanine	pseudouridine	valine	dihydroorotate	guanosine	proline	Ne-acetyllysine	tyrosine	3-ureidopropionate	carnitine	S-adenosylhomocysteine	allantoin	urate	dTMP	histidine
20190613_BP815	dKu80_1	1.40528	0.164705	0.394765	2.54028	0.949356	2.06801	2.459	2.79367	0.289275	1.71889	1.08354	5.68108	3.1449	0.874856	2.03175	1.67014	3.32744	1.76672	0.0718575	2.44584	3.43004	3.06817	0.327624	1.00357	3.2088	0.984151	3.43541	1.41836	3.58219	2.45909	2.73161	1.49661	3.24516	0.748121	2.02587	2.40557	3.72987	0.577674	1.35787	2.37762	3.23078	0.462708	1.51996	0.739273	2.18175	1.12577	0.987411	0.531168
20190613_BP816	dKu80_2	3.09769	1.67542	1.48153	2.86158	2.01924	3.15514	3.52548	2.72115	1.32534	3.3386	0.959849	3.65169	4.49682	4.37804	3.3051	3.07745	3.26454	7.9342	2.15068	4.39449	0.502491	2.5887	1.75875	1.50483	2.27882	10.3941	3.22748	1.13096	3.38135	2.48322	3.32903	4.08164	2.90658	2.30726	4.24384	1.87508	1.28109	3.79775	1.83558	2.32212	2.90157	1.02285	2.90886	2.84882	2.91711	1.9508	1.10643	1.43819
20190613_BP817	dKu80_3	3.10372	8.12593	2.22572	3.4676	2.3283	3.25115	3.889	1.90053	1.27339	1.21207		2.86009	4.52045	6.61116	2.97782	1.34529	2.15015	2.32836	2.38949	3.74969	1.61394	1.69627	1.01193	1.29903	1.41744	1.89226	1.24177	0.856263	2.65451	2.09392	2.84238	1.38815	2.19125	1.48551	2.05871	1.00305	1.26082	1.67655	1.01626	2.08458	2.05157	0.436991	2.31888	2.69922	2.99604	2.27924	4.50357	2.07326
20190613_BP818	dTM14C_1	1.95033	0.229384	0.226589	2.83596	0.600112	2.52404	2.9037	0.724199	0.201705	1.16373	5.77161	7.87717	2.90828	1.58114	2.84702	0.598897		1.71556	0.0810029	2.03205			0.569394		3.01012	1.69111	5.59603	2.56652					2.5642	2.73246	0.739659		2.54472	0.695641	2.19527	2.99186	2.77635	1.19722	2.01301	1.34865	1.40868	0.719401	2.82783	0.77209
20190620_BP819	dTM14C_2	0.620484	0.10131			0.545511	0.927003	1.13351	0.409474	0.110563	0.609121	4.57954	1.58594	0.840681	1.39463	1.00453	0.469177	1.06749	1.05789	0.214103	0.473128	1.1621	1.94646	0.856581	0.493265	2.13882	0.249071	0.666776	2.85028	0.643378	0.732125	3.14204	0.311313	0.728918	2.77279	0.0854025	1.97156	0.798945	0.285777	1.09397	1.14291	0.854599	1.66645	1.25475	0.447159	0.860657	0.191483	3.16081	0.614829
20190613_BP820	dTM14C_3	1.68939	0.772098	0.450322	1.55804	0.651595	1.74115	2.02808	0.723527	0.228955	0.652852	5.01011	5.49896	1.9971	1.35429	2.03893	0.467065	1.41014	1.46211	0.236987	1.48694	3.0747	1.35485	0.602961	0.840725	1.49996	0.891498	3.97586	1.64861	1.76312	1.55118	1.98483	0.806483	1.8382	2.22639	0.887968	1.53438	0.886076	0.626949	2.0346	2.42352	1.53767	1.01011	1.52496	1.31747	1.03657	0.71452	3.37036	0.734604
[truncated: 54 more columns]

## Sheet: all_good_metabos_normalized
Filename	sample key	avg factor	palmitate	methylthioadenosine	N-acetylmethionine	phenylacetyl_glutamine	nicotinamide	C5_carnitines	butyryl_carnitine	uracil	adenosine	nicotinic_acid	adenine	pyruvate	pantothenic_acid	creatinine	propionylcarnitine	uridine	phenylalanine	hypoxanthine	cAMP	lactate	kynurenine	leucine	cytosine	acetylcarnitine	isoleucine	inosine	orotate	betaine	tryptophan	methionine	Na_acetylglutamine	cytidine	acetylserine	guanine	pseudouridine	valine	dihydroorotate	guanosine	proline	Ne-acetyllysine	tyrosine	3-ureidopropionate	carnitine	S-adenosylhomocysteine	allantoin	urate	dTMP
20190613_BP815	dKu80_1	1.74304	1935349159	781130	2.89436e+06	635926	1.78086e+07	1.53327e+08	113400731	1.89706e+07	1.16585e+08	2.67383e+07	3.30435e+07	1.59477e+08	1854827695	2.10316e+07	2.04625e+08	4.01565e+06	3.85823e+08	2.56443e+06	17173.4	8.56586e+08	1.49997e+06	2.45889e+08	92275.5	1.50756e+08	246361663	915711	9.02248e+06	4.63552e+07	1.39147e+08	7.22767e+07	2.89699e+07	2.13919e+06	9.76785e+07	1.02486e+07	552470	7.26426e+07	2.10262e+06	1.00552e+06	4.42496e+07	1.06098e+07	2.11844e+08	218265	6.1259e+08	1.11154e+06	5.94349e+06	2.37567e+06	679216
20190613_BP816	dKu80_2	2.35028	3163879533	5.89288e+06	8.05585e+06	531274	2.80916e+07	1.73489e+08	1.20576e+08	1.37039e+07	3.96138e+08	3.85157e+07	2.17086e+07	7.60236e+07	1966935410	7.80553e+07	2.46866e+08	5.48759e+06	280729013	8.54109e+06	381196	1141401308	162966	153860672	367369	167648995	1.29756e+08	7.17251e+06	6.28636e+06	2.74124e+07	9.74095e+07	5.41284e+07	2.61839e+07	4.32675e+06	6.48833e+07	2.3441e+07	858309	4.19933e+07	535590	4.90252e+06	4.4362e+07	7.68486e+06	141100356	357829	8.69456e+08	3.17665e+06	5.89355e+06	3.05307e+06	564442
20190613_BP817	dKu80_3	2.29386	3248003255	2.92838e+07	1.24e+07	659619	3.31879e+07	1.83164e+08	1.3628e+08	9.8066e+06	3.89969e+08	1.4327e+07		6.10081e+07	2025899372	1.20768e+08	2.27891e+08	2.45788e+06	1.89447e+08	2.5681e+06	433939	9.97878e+08	536303	1.03298e+08	216572	1.48281e+08	8.26941e+07	1.33788e+06	2.47815e+06	2.12646e+07	7.83514e+07	4.67651e+07	2.29061e+07	1.5077e+06	5.0118e+07	1.54636e+07	426610	2.30163e+07	540080	2.21749e+06	25164865	7.06841e+06	1.02219e+08	156635	7.10155e+08	3.08387e+06	6.20188e+06	3.65482e+06	2.354e+06
20190613_BP818	dTM14C_1	2.08585	2244543263	909081	1.38828e+06	593265	9.40714e+06	1.56381e+08	111900235	4.10947e+06	6.79314e+07	1.51274e+07	1.47083e+08	1.84783e+08	1433363002	3.17635e+07	2.39609e+08	1.20331e+06		2.08091e+06	16177.4	594705400			134013		1.93125e+08	1.31489e+06	1.22815e+07	7.00938e+07					6.44969e+07	3.12803e+07	168559		1.19875e+06	1.01185e+06	5.97808e+07	1.11565e+07	1.52127e+08	471925	6.77962e+08	1.69449e+06	3.2068e+06	1.26862e+06	1.6255e+06
20190620_BP819	dTM14C_2	1.12832	1320073758	742232			1.5808e+07	1.06174e+08	8.07522e+07	4.2954e+06	6.88354e+07	1.46373e+07	2.15743e+08	6.87745e+07	7.6595e+08	5.17924e+07	1.56287e+08	1.74266e+06	1.91212e+08	2.3721e+06	79046.2	2.55973e+08	785055	2.40977e+08	372694	1.14467e+08	2.53674e+08	358007	2.7052e+06	1.43903e+08	3.86066e+07	3.32415e+07	5.14771e+07	687401	3.38934e+07	5.86791e+07	35978.3	9.19721e+07	695755	768431	5.50718e+07	7.8786e+06	8.65652e+07	1.21434e+06	781209038	1.03861e+06	3.62192e+06	624223	3.35878e+06
20190613_BP820	dTM14C_3	1.57019	2582745750	4.06484e+06	3.66515e+06	432970	1.35686e+07	1.43303e+08	1.03824e+08	5.45399e+06	1.02432e+08	1.12734e+07	1.69607e+08	1.71358e+08	1307533279	3.61411e+07	2.27954e+08	1.24663e+06	1.81508e+08	2.35591e+06	62873	5.78084e+08	1.49259e+06	1.20532e+08	188519	1.40196e+08	1.2784e+08	920814	1.15913e+07	5.98116e+07	7.60258e+07	5.06104e+07	2.33673e+07	1.27965e+06	6.14204e+07	3.38571e+07	268813	5.14354e+07	554489	1.21141e+06	7.36011e+07	1.20051e+07	1.11925e+08	528932	682261887	2.19894e+06	3.13467e+06	1.67381e+06	2.5736e+06
[truncated: 54 more columns]
