# Supplementary material for: Genetic screens reveal a central role for heme metabolism in artemisinin susceptibility
Source: Nat Commun. 2020 Sep 23;11:4813. doi: 10.1038/s41467-020-18624-0 (PMC7511413; doi:10.1038/s41467-020-18624-0)
Supplement: Supplementary file 8 — Supplementary Data 4 [file 41467_2020_18624_MOESM8_ESM.xlsx]

## Sheet: raw_peak_areas
Filename	sample key	palmitate	alpha-lipoic_acid	N-acetylphenylalanine	methylthioadenosine	N-acetylmethionine	phenylacetyl_glutamine	kynurenic_acid	nicotinamide	C5_carnitines	butyryl_carnitine	uracil	adenosine	nicotinic_acid	acetoacetate	N-acetylcysteine	adenine	pyruvate	pantothenic_acid	creatinine	propionylcarnitine	cysteine	uridine	phenylalanine	phenylalanine-13C9-15N	hypoxanthine	3-hydroxybutyrate	cAMP	lactate	kynurenine	leucine_13C6-15N	leucine	cytosine	acetylcarnitine	isoleucine	isoleucine_13C6-15N	inosine	orotate	betaine	tryptophan	methionine	methionine_13C6-15N	Na_acetylglutamine	cytidine	S-methylcysteine	acetylserine	guanine	pseudouridine	pipecolic_acid
20190304_BP564	ku80	1.19234e+09	NF	NF	5.89149e+06	2.69038e+06	14889.6	NF	1.35778e+07	9.50009e+07	5.48028e+07	5.64499e+07	4.66362e+07	2.99975e+07	NF	NF	7.46594e+07	4.10054e+07	2.33273e+08	3.34025e+07	1.5467e+08	74605.6	1.43193e+06	1.97857e+08	1.90651e+08	4.76914e+06	997715	320118	1.16636e+09	1.21289e+06	9.37681e+07	1.56359e+08	106252	5.47891e+08	1.12887e+08	1.03965e+08	1.22807e+06	194782	6.89914e+07	5.61319e+07	7.92687e+07	1.27035e+08	1.22664e+07	4.56145e+06	NF	2.27567e+07	2.49977e+07	679902	1.54142e+06
20190304_BP565	ku80	1.7958e+09	NF	NF	5.62643e+06	1.97524e+06	NF	29337.2	1.58908e+07	6.08029e+07	3.23366e+07	4.21871e+07	1.58958e+07	1.30756e+07	NF	NF	2.36882e+08	2.54924e+07	1.56278e+08	3.23529e+07	1.05723e+08	58486.6	524766	2.18977e+08	2.48471e+08	3.09276e+06	544909	135049	7.61491e+08	810363	1.16091e+08	1.61417e+08	54122.6	3.65118e+08	1.38038e+08	1.18136e+08	450975	NF	4.62997e+07	3.72746e+07	6.62039e+07	1.32292e+08	8.28302e+06	1.94696e+06	NF	1.51814e+07	1.59816e+08	351620	1.30442e+06
20190304_BP566	ku80	1.8783e+08	NF	39226.7	1.07193e+07	1.29958e+06	NF	40874.3	1.12885e+08	4.62154e+07	2.95944e+07	9.07311e+07	5.29511e+07	3.55448e+07	NF	NF	1.63069e+07	4.1323e+07	3.2854e+08	7.70647e+07	9.70097e+07	141676	1.18639e+06	8.7401e+08	1.36135e+08	1.60811e+07	786406	856257	1.58483e+09	897991	7.08311e+07	7.27393e+08	280196	3.70029e+08	7.55753e+08	8.20675e+07	3.31331e+06	NF	8.40386e+07	1.31509e+08	3.3289e+08	9.6881e+07	9.88342e+06	4.11294e+06	NF	1.22493e+07	1.27823e+07	1.96649e+06	1.4643e+06
20190304_BP567	ku80	1.55277e+09	NF	NF	8.52747e+06	2.25923e+06	NF	15658.6	4.67535e+07	7.94961e+07	4.06848e+07	8.25937e+07	2.90256e+07	2.27861e+07	NF	NF	8.558e+06	8.38552e+06	2.23817e+08	3.35774e+07	9.79059e+07	NF	750006	1.9124e+08	5.79636e+07	6.97259e+06	487788	9040.26	1.2715e+09	47616	2.17597e+07	1.02816e+08	65688.1	3.01011e+08	9.08799e+07	2.09801e+07	1.02042e+06	NF	1.2844e+07	5.44325e+07	4.07743e+07	2.38098e+07	2.9551e+06	1.33538e+06	NF	7.89865e+06	1.42029e+07	675403	1.39042e+06
20190304_BP568	SA	1.63607e+09	NF	NF	1.05603e+07	2.76341e+06	18280.5	NF	2.3041e+07	1.96406e+08	7.46845e+07	9.40414e+06	3.82125e+07	1.13653e+07	NF	NF	2.25137e+08	2.24348e+07	2.08524e+08	5.55398e+07	2.8469e+08	234954	841298	2.24522e+08	2.66387e+08	3.67979e+06	480870	664439	2.87841e+08	1.34324e+06	1.42954e+08	1.23954e+08	130221	7.06324e+08	1.2888e+08	1.559e+08	260536	NF	1.55952e+08	4.47385e+07	4.70438e+07	1.53043e+08	1.22595e+07	5.13973e+06	NF	2.90191e+07	8.5148e+07	643380	2.95453e+06
20190304_BP569	SA	3.1062e+08	NF	19631.4	1.57275e+06	431344	NF	NF	7.07805e+06	2.2306e+07	8.20043e+06	1.34048e+06	8.25169e+06	1.69269e+06	NF	NF	7.95887e+06	4.07498e+06	3.42994e+07	7.0521e+06	3.45827e+07	30517.2	107577	4.60525e+07	7.01574e+07	1.28729e+06	NF	125941	4.40406e+07	179520	3.46997e+07	2.68602e+07	98823.3	8.77141e+07	2.91897e+07	3.89686e+07	8207.65	14656.6	2.66426e+07	8.0551e+06	1.06661e+07	4.40151e+07	2.00661e+06	1.22273e+06	NF	8.11589e+06	4.99493e+06	248333	1.4436e+06
20190304_BP570	SA	7.26252e+08	NF	44651.4	9.93621e+06	828538	19214	NF	1.62025e+07	9.72752e+07	3.87626e+07	1.0952e+07	3.25785e+07	6.77155e+06	NF	NF	1.14975e+07	1.21643e+07	1.49488e+08	2.54113e+07	1.48571e+08	200990	461336	1.54964e+08	1.7685e+08	2.3313e+06	200991	787342	1.88423e+08	645615	9.29887e+07	7.38225e+07	193797	3.33644e+08	8.04834e+07	1.02328e+08	242248	25957	9.61993e+07	3.14044e+07	2.6149e+07	9.13314e+07	5.73495e+06	2.75209e+06	NF	1.06384e+07	5.20074e+06	820214	2.74569e+06
20190304_BP571	SA	1.69905e+09	NF	NF	9.92841e+06	1.12538e+06	22320.5	NF	3.21443e+07	2.00519e+08	7.5294e+07	2.34269e+07	6.99594e+07	1.32217e+07	NF	NF	2.44262e+08	1.57569e+07	2.51026e+08	9.99783e+07	3.10031e+08	376418	1.41137e+06	3.13401e+08	2.86754e+08	4.56374e+06	616606	1.05344e+06	3.7697e+08	2.93106e+06	1.45137e+08	1.41925e+08	186094	6.7394e+08	1.53708e+08	1.6024e+08	687074	191236	1.68986e+08	5.5336e+07	5.35705e+07	1.44924e+08	1.14697e+07	6.35152e+06	NF	2.95109e+07	1.13256e+08	1.56965e+06	1.62423e+06
20190304_BP572	NaFAc	2.87931e+08	NF	13880	4.72451e+06	301140	NF	NF	4.70347e+06	2.11402e+07	8.71059e+06	1.35242e+06	6.073e+06	1.4976e+06	NF	NF	3.11789e+06	3.94296e+06	4.35094e+07	8.68274e+06	3.4537e+07	NF	92108.1	3.76454e+07	4.45977e+07	813137	NF	37993	3.45057e+07	NF	2.15105e+07	2.16769e+07	36317.8	9.9188e+07	2.55691e+07	2.53455e+07	26011.4	NF	1.5286e+07	7.86113e+06	8.03253e+06	2.44521e+07	1.47149e+06	643696	NF	6.43432e+06	2.41715e+06	133351	308932
20190304_BP573	NaFAc	3.40582e+08	NF	59350.4	1.44078e+06	428886	NF	NF	5.39506e+06	2.69411e+07	1.08983e+07	1.09221e+06	9.11306e+06	1.47356e+06	NF	NF	4.20172e+06	6.34899e+06	4.49763e+07	5.86013e+06	3.75286e+07	4919.89	181088	4.8512e+07	4.88087e+07	740176	253743	82494.1	2.58219e+07	126464	2.23211e+07	3.0102e+07	76927	8.91455e+07	3.24787e+07	2.44659e+07	49348.1	750832	2.29048e+07	1.02505e+07	1.19413e+07	2.78227e+07	1.60496e+06	851106	NF	7.66909e+06	3.04395e+06	159091	373143
20190304_BP574	NaFAc	1.63541e+09	NF	NF	1.4007e+07	7.47662e+06	24316.2	NF	5.7756e+07	1.86594e+08	7.56766e+07	3.2252e+06	8.97758e+07	1.20104e+07	NF	NF	2.11694e+07	2.16022e+07	3.56466e+08	4.91261e+07	3.17769e+08	638061	502256	3.76461e+08	3.32137e+08	5.79229e+06	779982	1.95662e+06	2.17845e+08	997581	1.66479e+08	2.68003e+08	221951	6.89244e+08	2.95341e+08	1.8529e+08	713173	NF	1.86416e+08	5.9602e+07	1.08894e+08	2.04775e+08	1.84919e+07	5.61793e+06	NF	4.72661e+07	1.00993e+07	641918	5.04978e+06
20190304_BP575	NaFAc	8.89313e+08	NF	40699.8	9.27409e+06	3.23835e+06	16530.8	NF	1.70344e+07	9.53411e+07	3.5364e+07	1.41696e+06	2.54677e+07	4.76788e+06	NF	NF	1.39725e+07	9.14921e+06	1.43979e+08	2.37722e+07	1.35226e+08	121368	30102.7	1.15682e+08	1.78782e+08	2.01426e+06	420685	342895	7.82802e+07	83441.7	8.37218e+07	7.56466e+07	135634	2.71621e+08	8.65981e+07	9.51845e+07	242670	26862.8	5.85906e+07	2.16092e+07	2.45523e+07	8.51668e+07	7.2287e+06	2.19045e+06	NF	2.81191e+07	6.44715e+06	103632	607903
20190304_BP576	2DG	1.61149e+08	NF	24880.8	3.08006e+06	520607	NF	NF	7.65878e+06	1.332e+07	8.08293e+06	2.4376e+06	1.19365e+07	6.46503e+06	NF	NF	3.24134e+06	2.82275e+06	4.95533e+07	1.24459e+07	2.32066e+07	NF	83106.3	5.41831e+07	2.64342e+07	1.48708e+06	NF	36957.6	9.56854e+07	23481.3	1.23439e+07	3.33786e+07	44655.1	8.0573e+07	3.09918e+07	1.26907e+07	82719.9	NF	8.29445e+06	1.21238e+07	1.28566e+07	1.44645e+07	2.35542e+06	828951	NF	6.45229e+06	2.48491e+06	171208	1.19392e+06
20190304_BP577	2DG	3.94671e+08	NF	NF	7.60223e+06	711777	NF	NF	1.06097e+07	2.99446e+07	1.67685e+07	5.20782e+06	1.98839e+07	1.30725e+07	NF	NF	7.2243e+06	3.10169e+06	9.8283e+07	2.0986e+07	4.69941e+07	6787.77	385922	8.68241e+07	6.03227e+07	2.12411e+06	NF	174448	1.6583e+08	28321.6	2.58128e+07	4.35501e+07	156450	1.6317e+08	4.27043e+07	2.68225e+07	206659	NF	1.59941e+07	2.13281e+07	1.53278e+07	2.56632e+07	3.71637e+06	1.86143e+06	NF	9.60729e+06	7.44165e+06	373729	533846
20190304_BP578	2DG	7.82786e+08	NF	16596.7	2.08018e+07	2.42826e+06	NF	NF	1.61536e+07	7.53837e+07	4.25211e+07	2.455e+07	8.49395e+07	2.88855e+07	NF	NF	1.72264e+07	2.15535e+07	2.22358e+08	5.77118e+07	1.22667e+08	57537.5	1.06595e+06	1.64111e+08	1.3761e+08	4.68077e+06	606686	576989	6.30717e+08	88440.4	6.43563e+07	9.95102e+07	137078	4.39716e+08	7.85422e+07	6.8688e+07	1.19686e+06	13281.8	4.18839e+07	3.92192e+07	4.56544e+07	7.9312e+07	1.01989e+07	4.62535e+06	NF	1.69784e+07	1.15651e+07	652888	1.54091e+06
20190304_BP579	2DG	9.37274e+08	NF	48399	2.70407e+07	3.18453e+06	47112.1	NF	2.04091e+07	9.45879e+07	5.61523e+07	3.04886e+07	1.03507e+08	3.58314e+07	NF	NF	2.18181e+07	2.49356e+07	2.72492e+08	7.4731e+07	1.54437e+08	48877.7	1.28385e+06	2.05582e+08	1.70642e+08	5.86094e+06	844310	683382	7.83052e+08	60366.6	8.0464e+07	1.27021e+08	184491	5.82789e+08	1.01059e+08	8.67067e+07	1.54502e+06	62821.7	5.56746e+07	4.90788e+07	5.91221e+07	1.01022e+08	1.23219e+07	4.98215e+06	NF	1.84178e+07	1.26397e+07	898761	3.81431e+06
[truncated: 125 more columns]

## Sheet: isoAAs_normalized, RSQ
Filename	sample key	palmitate	alpha-lipoic_acid	N-acetylphenylalanine	methylthioadenosine	N-acetylmethionine	phenylacetyl_glutamine	kynurenic_acid	nicotinamide	C5_carnitines	butyryl_carnitine	uracil	adenosine	nicotinic_acid	acetoacetate	N-acetylcysteine	adenine	pyruvate	pantothenic_acid	creatinine	propionylcarnitine	cysteine	uridine	phenylalanine	phenylalanine-13C9-15N	hypoxanthine	3-hydroxybutyrate	cAMP	lactate	kynurenine	leucine_13C6-15N	leucine	cytosine	acetylcarnitine	isoleucine	isoleucine_13C6-15N	inosine	orotate	betaine	tryptophan	methionine	methionine_13C6-15N	Na_acetylglutamine	cytidine	S-methylcysteine	acetylserine	guanine	pseudouridine	pipecolic_acid
20190304_BP564	ku80	8.56471e+08	#VALUE!	#VALUE!	4.23191e+06	1.93253e+06	10695.3	#VALUE!	9.75304e+06	6.824e+07	3.93653e+07	4.05485e+07	3.34992e+07	2.15475e+07	#VALUE!	#VALUE!	5.36285e+07	2.94545e+07	1.67562e+08	2.39933e+07	1.11101e+08	53589.9	1.02857e+06	1.42123e+08	1.36947e+08	3.42572e+06	716668	229943	8.37807e+08	871227	6.73545e+07	1.12314e+08	76322	3.93555e+08	8.10877e+07	7.46787e+07	882137	139914	4.95572e+07	4.03201e+07	5.69394e+07	9.12501e+07	8.81105e+06	3.27653e+06	#VALUE!	1.63464e+07	1.79561e+07	488380	1.10722e+06
20190304_BP565	ku80	9.72718e+08	#VALUE!	#VALUE!	3.04763e+06	1.06991e+06	#VALUE!	15890.9	8.60747e+06	3.29347e+07	1.75155e+07	2.28512e+07	8.61018e+06	7.08258e+06	#VALUE!	#VALUE!	1.2831e+08	1.38083e+07	8.465e+07	1.75244e+07	5.72661e+07	31680	284247	1.18612e+08	1.34588e+08	1.67523e+06	295157	73151.1	4.12472e+08	438944	6.28821e+07	8.74335e+07	29316.2	1.97771e+08	7.47702e+07	6.39899e+07	244277	#VALUE!	2.50789e+07	2.01903e+07	3.58602e+07	7.16575e+07	4.48661e+06	1.0546e+06	#VALUE!	8.22322e+06	8.65666e+07	190460	706559
20190304_BP566	ku80	1.47229e+08	#VALUE!	30747.4	8.40217e+06	1.01866e+06	#VALUE!	32038.9	8.8484e+07	3.62254e+07	2.31972e+07	7.11185e+07	4.15051e+07	2.78614e+07	#VALUE!	#VALUE!	1.2782e+07	3.23906e+07	2.57523e+08	6.04063e+07	7.604e+07	111051	929937	6.85083e+08	1.06708e+08	1.2605e+07	616416	671167	1.24225e+09	703881	5.55202e+07	5.70159e+08	219628	2.90043e+08	5.92388e+08	6.43277e+07	2.5971e+06	#VALUE!	6.58727e+07	1.03082e+08	2.60932e+08	7.59391e+07	7.74701e+06	3.22388e+06	#VALUE!	9.60147e+06	1.00193e+07	1.54141e+06	1.14778e+06
20190304_BP567	ku80	7.99215e+09	#VALUE!	#VALUE!	4.38912e+07	1.16283e+07	#VALUE!	80595.5	2.40642e+08	4.09169e+08	2.09406e+08	4.25113e+08	1.49396e+08	1.17281e+08	#VALUE!	#VALUE!	4.40484e+07	4.31606e+07	1.152e+09	1.72824e+08	5.03925e+08	#VALUE!	3.86031e+06	9.84321e+08	2.98341e+08	3.58881e+07	2.51066e+06	46530.6	6.54445e+09	245081	1.11998e+08	5.29197e+08	338099	1.54932e+09	4.67762e+08	1.07986e+08	5.25213e+06	#VALUE!	6.61086e+07	2.80166e+08	2.09867e+08	1.2255e+08	1.521e+07	6.87327e+06	#VALUE!	4.06546e+07	7.3103e+07	3.47632e+06	7.15654e+06
20190304_BP568	SA	6.8581e+08	#VALUE!	#VALUE!	4.42665e+06	1.15837e+06	7662.81	#VALUE!	9.6583e+06	8.23294e+07	3.13062e+07	3.94203e+06	1.60179e+07	4.76411e+06	#VALUE!	#VALUE!	9.43729e+07	9.40422e+06	8.74089e+07	2.32812e+07	1.19336e+08	98488	352655	9.41152e+07	1.11664e+08	1.54249e+06	201571	278519	1.20657e+08	563060	5.99233e+07	5.19591e+07	54586.2	2.96077e+08	5.40238e+07	6.53501e+07	109211	#VALUE!	6.5372e+07	1.87535e+07	1.97198e+07	6.41524e+07	5.13893e+06	2.15447e+06	#VALUE!	1.21642e+07	3.56923e+07	269692	1.23848e+06
20190304_BP569	SA	3.24609e+08	#VALUE!	20515.5	1.64358e+06	450770	#VALUE!	#VALUE!	7.39682e+06	2.33106e+07	8.56974e+06	1.40085e+06	8.62331e+06	1.76893e+06	#VALUE!	#VALUE!	8.31731e+06	4.2585e+06	3.58442e+07	7.3697e+06	3.61402e+07	31891.6	112422	4.81265e+07	7.33171e+07	1.34526e+06	#VALUE!	131613	4.6024e+07	187604	3.62624e+07	2.80699e+07	103274	9.16644e+07	3.05043e+07	4.07236e+07	8577.29	15316.7	2.78425e+07	8.41787e+06	1.11465e+07	4.59974e+07	2.09698e+06	1.27779e+06	#VALUE!	8.4814e+06	5.21988e+06	259517	1.50861e+06
20190304_BP570	SA	3.75458e+08	#VALUE!	23083.9	5.13683e+06	428338	9933.29	#VALUE!	8.37639e+06	5.02894e+07	2.00395e+07	5.66199e+06	1.68424e+07	3.50076e+06	#VALUE!	#VALUE!	5.94397e+06	6.28872e+06	7.72822e+07	1.31372e+07	7.68086e+07	103908	238502	8.01132e+07	9.14282e+07	1.20524e+06	103909	407041	9.7411e+07	333770	4.80734e+07	3.81648e+07	100190	1.72488e+08	4.16084e+07	5.29016e+07	125237	13419.3	4.97332e+07	1.62355e+07	1.35185e+07	4.72166e+07	2.96486e+06	1.42278e+06	#VALUE!	5.49985e+06	2.68868e+06	424035	1.41947e+06
20190304_BP571	SA	6.51607e+08	#VALUE!	#VALUE!	3.80767e+06	431599	8560.2	#VALUE!	1.23278e+07	7.69017e+07	2.88762e+07	8.98451e+06	2.68303e+07	5.07069e+06	#VALUE!	#VALUE!	9.36778e+07	6.04297e+06	9.62716e+07	3.8343e+07	1.18901e+08	144361	541280	1.20193e+08	1.09974e+08	1.75025e+06	236476	404008	1.44573e+08	1.1241e+06	5.56619e+07	5.443e+07	71369.4	2.58465e+08	5.89489e+07	6.14541e+07	263502	73341.4	6.48082e+07	2.12221e+07	2.0545e+07	5.55803e+07	4.39877e+06	2.43589e+06	#VALUE!	1.13178e+07	4.34352e+07	601980	622914
20190304_BP572	NaFAc	6.02235e+08	#VALUE!	29031.3	9.88177e+06	629863	#VALUE!	#VALUE!	9.83775e+06	4.42167e+07	1.8219e+07	2.82872e+06	1.27023e+07	3.13238e+06	#VALUE!	#VALUE!	6.52137e+06	8.24708e+06	9.1004e+07	1.81608e+07	7.22374e+07	#VALUE!	192653	7.8739e+07	9.32803e+07	1.70075e+06	#VALUE!	79466	7.2172e+07	#VALUE!	4.49913e+07	4.53393e+07	75962.1	2.07461e+08	5.34803e+07	5.30126e+07	54405.2	#VALUE!	3.19721e+07	1.64423e+07	1.68008e+07	5.11438e+07	3.07777e+06	1.34635e+06	#VALUE!	1.3458e+07	5.0557e+06	278917	646161
20190304_BP573	NaFAc	7.2693e+08	#VALUE!	126676	3.07516e+06	915403	#VALUE!	#VALUE!	1.15151e+07	5.75023e+07	2.32611e+07	2.33118e+06	1.94507e+07	3.14513e+06	#VALUE!	#VALUE!	8.96803e+06	1.35511e+07	9.59963e+07	1.25077e+07	8.01e+07	10500.9	386509	1.03543e+08	1.04176e+08	1.57981e+06	541582	176073	5.51136e+07	269922	4.76415e+07	6.4249e+07	164191	1.9027e+08	6.93218e+07	5.22193e+07	105327	1.60256e+06	4.88873e+07	2.18785e+07	2.54872e+07	5.93841e+07	3.42559e+06	1.81658e+06	#VALUE!	1.63687e+07	6.49693e+06	339560	796427
20190304_BP574	NaFAc	5.12613e+08	#VALUE!	#VALUE!	4.39046e+06	2.34352e+06	7621.83	#VALUE!	1.81034e+07	5.84872e+07	2.37206e+07	1.01093e+06	2.81399e+07	3.76462e+06	#VALUE!	#VALUE!	6.63548e+06	6.77112e+06	1.11733e+08	1.53984e+07	9.96034e+07	199998	157430	1.18e+08	1.04107e+08	1.81557e+06	244483	613295	6.82828e+07	312688	5.21822e+07	8.40046e+07	69569.7	2.16041e+08	9.25736e+07	5.80785e+07	223541	#VALUE!	5.84314e+07	1.8682e+07	3.41323e+07	6.4186e+07	5.79621e+06	1.76092e+06	#VALUE!	1.48154e+07	3.1656e+06	201207	1.58284e+06
20190304_BP575	NaFAc	6.08796e+08	#VALUE!	27861.8	6.34875e+06	2.21687e+06	11316.5	#VALUE!	1.16612e+07	6.52675e+07	2.42091e+07	970004	1.74344e+07	3.26394e+06	#VALUE!	#VALUE!	9.56511e+06	6.26326e+06	9.85633e+07	1.62737e+07	9.25712e+07	83084.6	20607.4	7.91922e+07	1.22389e+08	1.3789e+06	287987	234735	5.35882e+07	57121.5	5.73133e+07	5.17853e+07	92850.5	1.85943e+08	5.92823e+07	6.51603e+07	166124	18389.5	4.01093e+07	1.4793e+07	1.68077e+07	5.83025e+07	4.94854e+06	1.49951e+06	#VALUE!	1.92494e+07	4.41352e+06	70942.9	416152
20190304_BP576	2DG	7.48345e+08	#VALUE!	115542	1.43032e+07	2.4176e+06	#VALUE!	#VALUE!	3.55659e+07	6.18557e+07	3.75355e+07	1.13197e+07	5.5431e+07	3.00223e+07	#VALUE!	#VALUE!	1.50521e+07	1.31083e+07	2.30116e+08	5.77965e+07	1.07767e+08	#VALUE!	385930	2.51616e+08	1.22755e+08	6.90571e+06	#VALUE!	171624	4.44344e+08	109043	5.73228e+07	1.55004e+08	207370	3.74165e+08	1.4392e+08	5.89331e+07	384135	#VALUE!	3.85178e+07	5.63007e+07	5.97036e+07	6.71704e+07	1.09381e+07	3.84949e+06	#VALUE!	2.99632e+07	1.15394e+07	795058	5.54435e+06
20190304_BP577	2DG	9.4928e+08	#VALUE!	#VALUE!	1.82852e+07	1.712e+06	#VALUE!	#VALUE!	2.5519e+07	7.20242e+07	4.03324e+07	1.25261e+07	4.78257e+07	3.14427e+07	#VALUE!	#VALUE!	1.73762e+07	7.46033e+06	2.36395e+08	5.04764e+07	1.13032e+08	16326.3	928238	2.08834e+08	1.45091e+08	5.10902e+06	#VALUE!	419592	3.98863e+08	68120.5	6.20861e+07	1.04749e+08	376300	3.92464e+08	1.02714e+08	6.45148e+07	497066	#VALUE!	3.84697e+07	5.12993e+07	3.68671e+07	6.17264e+07	8.93878e+06	4.4772e+06	#VALUE!	2.31079e+07	1.7899e+07	898910	1.28403e+06
20190304_BP578	2DG	7.85413e+08	#VALUE!	16652.4	2.08716e+07	2.43641e+06	#VALUE!	#VALUE!	1.62078e+07	7.56367e+07	4.26638e+07	2.46324e+07	8.52246e+07	2.89824e+07	#VALUE!	#VALUE!	1.72842e+07	2.16258e+07	2.23104e+08	5.79054e+07	1.23079e+08	57730.6	1.06953e+06	1.64662e+08	1.38072e+08	4.69648e+06	608722	578925	6.32834e+08	88737.3	6.45723e+07	9.98442e+07	137538	4.41192e+08	7.88059e+07	6.89185e+07	1.20088e+06	13326.4	4.20244e+07	3.93508e+07	4.58076e+07	7.95782e+07	1.02331e+07	4.64088e+06	#VALUE!	1.70354e+07	1.16039e+07	655079	1.54608e+06
20190304_BP579	2DG	7.73129e+08	#VALUE!	39922.8	2.23051e+07	2.62683e+06	38861.4	#VALUE!	1.68349e+07	7.80227e+07	4.63183e+07	2.51491e+07	8.53799e+07	2.95563e+07	#VALUE!	#VALUE!	1.79971e+07	2.05687e+07	2.24771e+08	6.16434e+07	1.27391e+08	40317.8	1.05901e+06	1.69579e+08	1.40757e+08	4.83451e+06	696446	563701	6.45916e+08	49794.6	6.63723e+07	1.04776e+08	152181	4.80725e+08	8.33605e+07	7.15217e+07	1.27444e+06	51819.7	4.59243e+07	4.04836e+07	4.8768e+07	8.33301e+07	1.0164e+07	4.10963e+06	#VALUE!	1.51923e+07	1.04261e+07	741361	3.14631e+06
CV_1		0.12867	#VALUE!	#VALUE!	0.0776385	0.180925	#VALUE!	#VALUE!	0.0757062	0.191167	0.164716	0.0619202	0.0322872	0.0509455	#VALUE!	#VALUE!	0.06074	0.0322901	0.114097	0.104167	0.166232	0.566014	0.0550408	0.055907	0.0824493	0.0250406	#VALUE!	0.22886	0.0907528	0.319423	0.0776249	0.0462842	0.41833	0.141328	0.0272261	0.0559225	0.0819062	#VALUE!	0.0973035	0.0555147	0.0804965	0.0699184	0.0185249	0.0563605	#VALUE!	0.229026	0.12693	0.112217	#VALUE!
RSQ_1	1	0.9263	#VALUE!	#VALUE!	0.978781	0.983408	#VALUE!	#VALUE!	0.978613	0.96597	0.968003	0.983069	0.993278	0.986466	#VALUE!	#VALUE!	0.987635	0.986416	0.975803	0.996058	0.972126	#VALUE!	#VALUE!	0.984711	0.981541	0.868851	#VALUE!	#VALUE!	0.983665	#VALUE!	0.98546	0.98365	#VALUE!	0.978956	0.989094	0.984852	#VALUE!	#VALUE!	0.985023	0.975686	0.993146	0.990492	0.998721	0.997114	#VALUE!	0.995613	0.999918	0.9879	#VALUE!
[truncated: 125 more columns]

## Sheet: RSQ>0.95 filtered
Filename		palmitate	methylthioadenosine	N-acetylmethionine	nicotinamide	C5_carnitines	butyryl_carnitine	uracil	adenosine	nicotinic_acid	adenine	pyruvate	pantothenic_acid	creatinine	propionylcarnitine	phenylalanine	phenylalanine-13C9-15N	hypoxanthine	lactate	leucine_13C6-15N	leucine	acetylcarnitine	isoleucine	isoleucine_13C6-15N	betaine	tryptophan	methionine	methionine_13C6-15N	Na_acetylglutamine	cytidine	acetylserine	guanine	pseudouridine	valine	valine-13C5-15N	guanosine	proline_13C5-15N	proline	tyrosine_13C9-15N	tyrosine	3-ureidopropionate	carnitine	allantoin	dTMP	histidine	threonine_13C4-15N	threonine	creatine	histidine_13C6-15N3
20190304_BP564	ku80	8.56471e+08	4.23191e+06	1.93253e+06	9.75304e+06	6.824e+07	3.93653e+07	4.05485e+07	3.34992e+07	2.15475e+07	5.36285e+07	2.94545e+07	1.67562e+08	2.39933e+07	1.11101e+08	1.42123e+08	1.36947e+08	3.42572e+06	8.37807e+08	6.73545e+07	1.12314e+08	3.93555e+08	8.10877e+07	7.46787e+07	4.95572e+07	4.03201e+07	5.69394e+07	9.12501e+07	8.81105e+06	3.27653e+06	1.63464e+07	1.79561e+07	488380	3.89028e+07	2.45502e+07	3.99265e+06	9.54154e+07	1.02663e+08	5.71882e+07	7.69377e+07	1.62251e+06	2.74082e+08	5.39586e+06	4.18136e+06	4.43348e+07	9.16405e+06	1.66853e+07	5.19432e+09	3.45592e+07
20190304_BP565	ku80	9.72718e+08	3.04763e+06	1.06991e+06	8.60747e+06	3.29347e+07	1.75155e+07	2.28512e+07	8.61018e+06	7.08258e+06	1.2831e+08	1.38083e+07	8.465e+07	1.75244e+07	5.72661e+07	1.18612e+08	1.34588e+08	1.67523e+06	4.12472e+08	6.28821e+07	8.74335e+07	1.97771e+08	7.47702e+07	6.39899e+07	2.50789e+07	2.01903e+07	3.58602e+07	7.16575e+07	4.48661e+06	1.0546e+06	8.22322e+06	8.65666e+07	190460	3.76324e+07	2.24385e+07	1.37067e+06	8.82366e+07	4.20323e+07	5.57213e+07	5.70516e+07	714820	1.5067e+08	3.52204e+06	1.03527e+06	3.13563e+07	8.45479e+06	1.39679e+07	2.39426e+09	3.8216e+07
20190304_BP566	ku80	1.47229e+08	8.40217e+06	1.01866e+06	8.8484e+07	3.62254e+07	2.31972e+07	7.11185e+07	4.15051e+07	2.78614e+07	1.2782e+07	3.23906e+07	2.57523e+08	6.04063e+07	7.604e+07	6.85083e+08	1.06708e+08	1.2605e+07	1.24225e+09	5.55202e+07	5.70159e+08	2.90043e+08	5.92388e+08	6.43277e+07	6.58727e+07	1.03082e+08	2.60932e+08	7.59391e+07	7.74701e+06	3.22388e+06	9.60147e+06	1.00193e+07	1.54141e+06	2.57378e+08	2.27337e+07	4.3912e+06	1.02769e+08	1.66406e+08	4.42743e+07	3.14092e+08	2.0326e+06	2.59796e+08	6.01319e+06	3.42735e+06	1.43881e+08	5.13999e+06	6.25938e+07	2.0231e+09	3.30666e+07
20190304_BP567	ku80	7.99215e+09	4.38912e+07	1.16283e+07	2.40642e+08	4.09169e+08	2.09406e+08	4.25113e+08	1.49396e+08	1.17281e+08	4.40484e+07	4.31606e+07	1.152e+09	1.72824e+08	5.03925e+08	9.84321e+08	2.98341e+08	3.58881e+07	6.54445e+09	1.11998e+08	5.29197e+08	1.54932e+09	4.67762e+08	1.07986e+08	6.61086e+07	2.80166e+08	2.09867e+08	1.2255e+08	1.521e+07	6.87327e+06	4.06546e+07	7.3103e+07	3.47632e+06	1.48656e+08	2.59449e+07	1.26081e+07	6.96094e+07	1.12374e+08	8.4452e+07	3.25559e+08	2.14415e+06	7.62689e+08	3.19503e+07	1.20464e+06	6.73762e+07	4.504e+06	3.1213e+07	6.01587e+09	2.43161e+07
20190304_BP568	SA	6.8581e+08	4.42665e+06	1.15837e+06	9.6583e+06	8.23294e+07	3.13062e+07	3.94203e+06	1.60179e+07	4.76411e+06	9.43729e+07	9.40422e+06	8.74089e+07	2.32812e+07	1.19336e+08	9.41152e+07	1.11664e+08	1.54249e+06	1.20657e+08	5.99233e+07	5.19591e+07	2.96077e+08	5.40238e+07	6.53501e+07	6.5372e+07	1.87535e+07	1.97198e+07	6.41524e+07	5.13893e+06	2.15447e+06	1.21642e+07	3.56923e+07	269692	2.15504e+07	2.28537e+07	1.94945e+06	9.82415e+07	2.54825e+07	4.83376e+07	6.06603e+07	1.53279e+06	3.90576e+08	3.95468e+06	1.00934e+06	4.9862e+07	8.85936e+06	1.05727e+07	4.27733e+09	4.4858e+07
20190304_BP569	SA	3.24609e+08	1.64358e+06	450770	7.39682e+06	2.33106e+07	8.56974e+06	1.40085e+06	8.62331e+06	1.76893e+06	8.31731e+06	4.2585e+06	3.58442e+07	7.3697e+06	3.61402e+07	4.81265e+07	7.33171e+07	1.34526e+06	4.6024e+07	3.62624e+07	2.80699e+07	9.16644e+07	3.05043e+07	4.07236e+07	2.78425e+07	8.41787e+06	1.11465e+07	4.59974e+07	2.09698e+06	1.27779e+06	8.4814e+06	5.21988e+06	259517	1.89599e+07	1.69048e+07	1.11408e+06	6.39619e+07	9.98946e+06	3.23026e+07	2.79616e+07	595483	1.3547e+08	2.65863e+06	357062	5.55986e+07	8.52887e+06	9.20804e+06	1.78396e+09	8.53186e+07
20190304_BP570	SA	3.75458e+08	5.13683e+06	428338	8.37639e+06	5.02894e+07	2.00395e+07	5.66199e+06	1.68424e+07	3.50076e+06	5.94397e+06	6.28872e+06	7.72822e+07	1.31372e+07	7.68086e+07	8.01132e+07	9.14282e+07	1.20524e+06	9.7411e+07	4.80734e+07	3.81648e+07	1.72488e+08	4.16084e+07	5.29016e+07	4.97332e+07	1.62355e+07	1.35185e+07	4.72166e+07	2.96486e+06	1.42278e+06	5.49985e+06	2.68868e+06	424035	1.71988e+07	1.9105e+07	1.99856e+06	8.53783e+07	2.13198e+07	3.81028e+07	4.6675e+07	1.38291e+06	2.54766e+08	3.33336e+06	430064	5.74265e+07	9.41465e+06	9.54518e+06	3.35554e+09	6.51818e+07
20190304_BP571	SA	6.51607e+08	3.80767e+06	431599	1.23278e+07	7.69017e+07	2.88762e+07	8.98451e+06	2.68303e+07	5.07069e+06	9.36778e+07	6.04297e+06	9.62716e+07	3.8343e+07	1.18901e+08	1.20193e+08	1.09974e+08	1.75025e+06	1.44573e+08	5.56619e+07	5.443e+07	2.58465e+08	5.89489e+07	6.14541e+07	6.48082e+07	2.12221e+07	2.0545e+07	5.55803e+07	4.39877e+06	2.43589e+06	1.13178e+07	4.34352e+07	601980	2.78665e+07	2.27807e+07	2.36059e+06	1.00749e+08	3.40349e+07	4.58752e+07	7.13314e+07	1.54293e+06	3.96043e+08	4.25938e+06	724721	5.70827e+07	8.7842e+06	1.27892e+07	4.1027e+09	4.85949e+07
20190304_BP572	NaFAc	6.02235e+08	9.88177e+06	629863	9.83775e+06	4.42167e+07	1.8219e+07	2.82872e+06	1.27023e+07	3.13238e+06	6.52137e+06	8.24708e+06	9.1004e+07	1.81608e+07	7.22374e+07	7.8739e+07	9.32803e+07	1.70075e+06	7.2172e+07	4.49913e+07	4.53393e+07	2.07461e+08	5.34803e+07	5.30126e+07	3.19721e+07	1.64423e+07	1.68008e+07	5.11438e+07	3.07777e+06	1.34635e+06	1.3458e+07	5.0557e+06	278917	2.99272e+07	1.94844e+07	1.60488e+06	6.15192e+07	1.0927e+07	4.27867e+07	4.71337e+07	1.15215e+06	2.51145e+08	2.67915e+06	561932	6.72996e+07	7.70942e+06	9.72029e+06	3.61687e+09	7.53495e+07
20190304_BP573	NaFAc	7.2693e+08	3.07516e+06	915403	1.15151e+07	5.75023e+07	2.32611e+07	2.33118e+06	1.94507e+07	3.14513e+06	8.96803e+06	1.35511e+07	9.59963e+07	1.25077e+07	8.01e+07	1.03543e+08	1.04176e+08	1.57981e+06	5.51136e+07	4.76415e+07	6.4249e+07	1.9027e+08	6.93218e+07	5.22193e+07	4.88873e+07	2.18785e+07	2.54872e+07	5.93841e+07	3.42559e+06	1.81658e+06	1.63687e+07	6.49693e+06	339560	4.02933e+07	2.09488e+07	2.14004e+06	7.73173e+07	1.65247e+07	4.15206e+07	5.41133e+07	1.30594e+06	2.21634e+08	3.86883e+06	2.3064e+06	7.65872e+07	8.68044e+06	1.59833e+07	4.28541e+09	6.54478e+07
20190304_BP574	NaFAc	5.12613e+08	4.39046e+06	2.34352e+06	1.81034e+07	5.84872e+07	2.37206e+07	1.01093e+06	2.81399e+07	3.76462e+06	6.63548e+06	6.77112e+06	1.11733e+08	1.53984e+07	9.96034e+07	1.18e+08	1.04107e+08	1.81557e+06	6.82828e+07	5.21822e+07	8.40046e+07	2.16041e+08	9.25736e+07	5.80785e+07	5.84314e+07	1.8682e+07	3.41323e+07	6.4186e+07	5.79621e+06	1.76092e+06	1.48154e+07	3.1656e+06	201207	4.34985e+07	2.26545e+07	1.67385e+06	9.99141e+07	1.53587e+07	4.51917e+07	6.56021e+07	1.64391e+06	3.8384e+08	3.01545e+06	2.28093e+06	6.41688e+07	7.81149e+06	1.85595e+07	2.86504e+09	4.63036e+07
20190304_BP575	NaFAc	6.08796e+08	6.34875e+06	2.21687e+06	1.16612e+07	6.52675e+07	2.42091e+07	970004	1.74344e+07	3.26394e+06	9.56511e+06	6.26326e+06	9.85633e+07	1.62737e+07	9.25712e+07	7.91922e+07	1.22389e+08	1.3789e+06	5.35882e+07	5.73133e+07	5.17853e+07	1.85943e+08	5.92823e+07	6.51603e+07	4.01093e+07	1.4793e+07	1.68077e+07	5.83025e+07	4.94854e+06	1.49951e+06	1.92494e+07	4.41352e+06	70942.9	2.39076e+07	2.28917e+07	1.50257e+06	7.86846e+07	9.87256e+06	4.73159e+07	4.19196e+07	1.13692e+06	2.73046e+08	3.35652e+06	1.00969e+06	5.61002e+07	9.76797e+06	1.24076e+07	3.85626e+09	5.67334e+07
20190304_BP576	2DG	7.48345e+08	1.43032e+07	2.4176e+06	3.55659e+07	6.18557e+07	3.75355e+07	1.13197e+07	5.5431e+07	3.00223e+07	1.50521e+07	1.31083e+07	2.30116e+08	5.77965e+07	1.07767e+08	2.51616e+08	1.22755e+08	6.90571e+06	4.44344e+08	5.73228e+07	1.55004e+08	3.74165e+08	1.4392e+08	5.89331e+07	3.85178e+07	5.63007e+07	5.97036e+07	6.71704e+07	1.09381e+07	3.84949e+06	2.99632e+07	1.15394e+07	795058	6.70782e+07	2.04458e+07	3.19819e+06	6.56986e+07	3.46258e+07	4.78994e+07	1.1684e+08	1.15261e+06	3.02607e+08	6.33594e+06	841918	1.07142e+08	7.87992e+06	2.48446e+07	4.80585e+09	7.22519e+07
20190304_BP577	2DG	9.4928e+08	1.82852e+07	1.712e+06	2.5519e+07	7.20242e+07	4.03324e+07	1.25261e+07	4.78257e+07	3.14427e+07	1.73762e+07	7.46033e+06	2.36395e+08	5.04764e+07	1.13032e+08	2.08834e+08	1.45091e+08	5.10902e+06	3.98863e+08	6.20861e+07	1.04749e+08	3.92464e+08	1.02714e+08	6.45148e+07	3.84697e+07	5.12993e+07	3.68671e+07	6.17264e+07	8.93878e+06	4.4772e+06	2.31079e+07	1.7899e+07	898910	4.66927e+07	1.99886e+07	3.99142e+06	7.20328e+07	3.03826e+07	5.45593e+07	1.00947e+08	1.54187e+06	3.13403e+08	9.15364e+06	795640	8.7964e+07	7.36639e+06	1.69898e+07	4.17753e+09	7.17459e+07
20190304_BP578	2DG	7.85413e+08	2.08716e+07	2.43641e+06	1.62078e+07	7.56367e+07	4.26638e+07	2.46324e+07	8.52246e+07	2.89824e+07	1.72842e+07	2.16258e+07	2.23104e+08	5.79054e+07	1.23079e+08	1.64662e+08	1.38072e+08	4.69648e+06	6.32834e+08	6.45723e+07	9.98442e+07	4.41192e+08	7.88059e+07	6.89185e+07	4.20244e+07	3.93508e+07	4.58076e+07	7.95782e+07	1.02331e+07	4.64088e+06	1.70354e+07	1.16039e+07	655079	3.30136e+07	2.23835e+07	5.1977e+06	9.1209e+07	6.37727e+07	5.38218e+07	8.34857e+07	1.70917e+06	3.42078e+08	8.1053e+06	2.97483e+06	6.80223e+07	8.46874e+06	1.57245e+07	4.42712e+09	5.83591e+07
20190304_BP579	2DG	7.73129e+08	2.23051e+07	2.62683e+06	1.68349e+07	7.80227e+07	4.63183e+07	2.51491e+07	8.53799e+07	2.95563e+07	1.79971e+07	2.05687e+07	2.24771e+08	6.16434e+07	1.27391e+08	1.69579e+08	1.40757e+08	4.83451e+06	6.45916e+08	6.63723e+07	1.04776e+08	4.80725e+08	8.33605e+07	7.15217e+07	4.59243e+07	4.04836e+07	4.8768e+07	8.33301e+07	1.0164e+07	4.10963e+06	1.51923e+07	1.04261e+07	741361	3.5584e+07	2.20208e+07	4.92768e+06	9.15678e+07	6.37596e+07	5.47595e+07	8.80469e+07	1.73857e+06	3.46614e+08	8.48521e+06	3.16223e+06	6.21644e+07	8.79249e+06	1.61735e+07	4.49136e+09	5.15288e+07
[truncated: 43 more columns]

## Sheet: good_metabos_factors
Filename	sample key	palmitate	methylthioadenosine	N-acetylmethionine	nicotinamide	C5_carnitines	butyryl_carnitine	uracil	adenosine	nicotinic_acid	adenine	pyruvate	pantothenic_acid	creatinine	propionylcarnitine	phenylalanine	hypoxanthine	lactate	leucine	acetylcarnitine	isoleucine	betaine	tryptophan	methionine	Na_acetylglutamine	cytidine	acetylserine	guanine	pseudouridine	valine	guanosine	proline	tyrosine	3-ureidopropionate	carnitine	allantoin	dTMP	histidine	threonine	creatine	alanine	glycerophosphocholine	hydroxyproline	glucose	hypotaurine	AMP	taurine	glutamine	asparagine
20190304_BP564	ku80	0.773652	0.389032	0.925292	0.294159	0.844807	0.992608	0.982416	0.820917	1.07006	1.58758	1.94416	0.819823	0.593305	0.928113	0.659722	0.626717	1.1344	0.823765	1.09747	0.622389	1.04508	0.840421	0.997949	1.30081	1.15933	1.00024	0.832067	0.695647	0.700841	1.18254	2.16268	0.779927	1.13119	0.866927	0.813798	2.54346	0.647006	0.898937	1.34759	1.43651	0.785355	1.35076	0.147218	0.996846	1.70759	0.813234	0.483967	1.29054
20190304_BP565	ku80	0.878658	0.280163	0.512273	0.259608	0.40773	0.441659	0.553643	0.210998	0.351726	3.7984	0.911423	0.414162	0.433342	0.478389	0.550587	0.306475	0.558491	0.641279	0.551505	0.573899	0.528874	0.420841	0.628504	0.662375	0.373146	0.503182	4.01141	0.27129	0.677955	0.405964	0.885443	0.578339	0.498364	0.476571	0.53119	0.629743	0.457604	0.752533	0.621155	0.671891	0.414834	0.567245	0.266021	0.0322751	0.407994	0.505558	0.696349	0.647513
20190304_BP566	ku80	0.132992	0.772396	0.487732	2.66874	0.448468	0.584924	1.72307	1.01711	1.38362	0.378389	2.13796	1.25997	1.49372	0.635222	3.1801	2.30602	1.68202	4.18182	0.808815	4.54688	1.38915	2.14861	4.57323	1.14372	1.1407	0.587517	0.464282	2.19558	4.6367	1.30058	3.50547	3.18399	1.41711	0.82174	0.906904	2.08481	2.09975	3.3723	0.524863	0.755264	2.25925	0.62138	0.910084	1.95446	1.94782	1.21328	6.55641	1.92766
20190304_BP567	ku80	7.21932	4.03484	5.56762	7.25794	5.06549	5.28023	10.2997	3.66103	5.82424	1.30398	2.84883	5.6363	4.27358	4.20968	4.56914	6.56555	8.86124	3.88139	4.32043	3.59031	1.39413	5.8397	3.67823	2.24551	2.43195	2.48767	3.38752	4.95166	2.67807	3.73423	2.36724	3.30023	1.49488	2.4124	4.81871	0.732766	0.983266	1.68163	1.56073	1.81354	0.503981	1.23501	2.13697	1.10787	0.81358	2.46721	1.20265	0.918358
20190304_BP568	SA	0.619493	0.406933	0.554624	0.291302	1.01923	0.789396	0.0955081	0.392528	0.236589	2.79375	0.62073	0.42766	0.575695	0.996909	0.436875	0.282191	0.163371	0.381093	0.82564	0.41466	1.37859	0.390892	0.34562	0.75868	0.762311	0.744334	1.65395	0.384148	0.388235	0.577383	0.53681	0.61492	1.06864	1.2354	0.596441	0.613968	0.727669	0.569614	1.10969	0.978175	0.982313	1.08675	0.163355	0.687025	0.719278	0.593881	0.333456	0.717943
20190304_BP569	SA	0.29322	0.151091	0.215828	0.223094	0.288584	0.216089	0.0339401	0.211319	0.0878461	0.24622	0.281084	0.175373	0.182238	0.301908	0.223399	0.246109	0.0623169	0.205878	0.255616	0.234136	0.587154	0.17546	0.195359	0.309585	0.452119	0.51898	0.241884	0.369655	0.341566	0.329966	0.210436	0.28345	0.415164	0.428494	0.400971	0.217196	0.811386	0.496092	0.46282	0.481451	0.54721	0.590964	0.386689	0.340097	0.417679	0.547	0.254573	0.520334
20190304_BP570	SA	0.339152	0.472219	0.205088	0.252638	0.62258	0.505302	0.13718	0.412734	0.17385	0.175961	0.41509	0.378114	0.324855	0.641643	0.371879	0.220491	0.131895	0.279919	0.480999	0.319365	1.0488	0.338407	0.236933	0.437713	0.503418	0.336538	0.124591	0.603994	0.309839	0.591928	0.449117	0.47315	0.964147	0.805829	0.502735	0.261602	0.838062	0.514256	0.870543	0.761603	1.37413	0.976809	0.175504	0.680136	0.560193	0.5447	0.29173	0.752058
20190304_BP571	SA	0.588598	0.350033	0.206649	0.371815	0.952038	0.728122	0.217678	0.657493	0.251814	2.77317	0.398869	0.471022	0.948142	0.993274	0.557928	0.320199	0.195753	0.399216	0.720755	0.452462	1.3667	0.442347	0.360082	0.649407	0.861885	0.69254	2.01275	0.857457	0.502021	0.699154	0.716973	0.723095	1.07572	1.25269	0.642395	0.440838	0.833045	0.689032	1.06438	0.980184	1.13454	1.15235	0.171301	0.735218	0.616816	0.682545	0.328386	0.883752
20190304_BP572	NaFAc	0.544	0.908413	0.301577	0.296714	0.5474	0.459398	0.0685346	0.311276	0.155556	0.193054	0.544353	0.44525	0.449079	0.603456	0.3655	0.311144	0.0977215	0.33254	0.578527	0.410489	0.674242	0.342719	0.294459	0.454383	0.476376	0.823499	0.234276	0.397288	0.539143	0.475331	0.230187	0.4778	0.803266	0.794375	0.404066	0.341816	0.982147	0.523691	0.938343	0.844073	0.48258	0.971044	0.389349	0.421727	0.387991	0.616698	0.528547	0.769308
20190304_BP573	NaFAc	0.656637	0.282694	0.438293	0.347303	0.711875	0.586535	0.0564801	0.47665	0.156189	0.265483	0.894448	0.469675	0.309289	0.669138	0.480636	0.289018	0.0746242	0.471233	0.530586	0.53208	1.03096	0.456028	0.446701	0.505732	0.642755	1.00161	0.301062	0.483668	0.725892	0.633834	0.348106	0.548553	0.910484	0.701031	0.583493	1.40295	1.11769	0.861114	1.11178	1.00776	0.572377	1.3521	0.491869	0.528553	1.06133	0.767689	0.756015	1.03913
20190304_BP574	NaFAc	0.463044	0.403607	1.12207	0.546013	0.724068	0.598121	0.0244929	0.689585	0.186953	0.196432	0.446931	0.546669	0.380771	0.832066	0.547749	0.332149	0.0924556	0.61613	0.602453	0.710549	1.23223	0.389403	0.59822	0.855717	0.623062	0.906557	0.146691	0.286598	0.783633	0.495758	0.323543	0.665016	1.14611	1.21409	0.454787	1.38746	0.936457	0.999914	0.743291	0.612924	2.14649	0.687468	0.454414	1.12042	0.653942	0.619234	0.812733	0.463226
20190304_BP575	NaFAc	0.549926	0.583629	1.06143	0.351712	0.808008	0.610438	0.0235014	0.427239	0.16209	0.283159	0.41341	0.482234	0.402415	0.77332	0.367604	0.252262	0.0725589	0.379818	0.518522	0.455022	0.845842	0.30834	0.294581	0.730572	0.530568	1.17788	0.204518	0.101051	0.430699	0.445028	0.207973	0.424944	0.792644	0.863651	0.506227	0.614183	0.818707	0.66847	1.00045	0.814392	0.722208	0.765623	0.302833	0.366908	0.448768	0.455289	0.357042	0.381204
20190304_BP576	2DG	0.675982	1.31487	1.15754	1.07269	0.76577	0.946469	0.274257	1.35837	1.49093	0.445592	0.86522	1.12587	1.42919	0.900262	1.16798	1.26336	0.601646	1.13687	1.0434	1.10466	0.812281	1.17352	1.0464	1.61483	1.36205	1.83346	0.534726	1.13248	1.20843	0.947232	0.729419	1.18443	0.803587	0.957152	0.95558	0.512127	1.56359	1.33853	1.2468	1.33713	0.722983	1.53239	3.42338	1.59072	1.34368	1.88501	1.42831	1.60518
20190304_BP577	2DG	0.857487	1.68093	0.819703	0.769672	0.891655	1.01699	0.303484	1.172	1.56147	0.514393	0.492423	1.1566	1.24818	0.94425	0.969388	0.934668	0.540064	0.768277	1.09443	0.788385	0.811266	1.06927	0.646151	1.31967	1.58416	1.41398	0.829422	1.2804	0.841178	1.18217	0.640034	1.02331	1.07497	0.9913	1.38054	0.483977	1.28372	0.915341	1.0838	1.11348	0.60155	1.17766	2.38806	1.50813	0.948482	1.62753	0.799965	1.56431
20190304_BP578	2DG	0.709465	1.91869	1.16655	0.48884	0.936378	1.07578	0.596798	2.08848	1.43929	0.51167	1.42742	1.09157	1.43188	1.02817	0.764348	0.859197	0.856862	0.732305	1.23031	0.604875	0.88623	0.820218	0.802848	1.51075	1.64207	1.0424	0.537713	0.933092	0.594747	1.53944	1.34342	0.846304	1.19161	1.082	1.22243	1.80955	0.992694	0.847175	1.14855	1.19277	1.34658	0.969976	2.15299	2.02534	2.03107	1.33814	0.580005	1.32535
20190304_BP579	2DG	0.698369	2.05046	1.25772	0.507752	0.965917	1.16793	0.609316	2.09228	1.46779	0.532774	1.35764	1.09972	1.52431	1.06419	0.787171	0.884448	0.874576	0.768473	1.34055	0.639834	0.968471	0.843829	0.854733	1.50055	1.4541	0.929622	0.483135	1.05599	0.641053	1.45947	1.34315	0.892542	1.21211	1.09635	1.27973	1.92354	0.907206	0.871365	1.16521	1.19886	1.40363	0.962483	2.03997	1.90427	1.93379	1.323	0.589861	1.19414
[truncated: 28 more columns]

## Sheet: all_good_metabos_normalized
Filename	sample key	avg factor	palmitate	methylthioadenosine	N-acetylmethionine	nicotinamide	C5_carnitines	butyryl_carnitine	uracil	adenosine	nicotinic_acid	adenine	pyruvate	pantothenic_acid	creatinine	propionylcarnitine	phenylalanine	phenylalanine-13C9-15N	hypoxanthine	lactate	leucine	acetylcarnitine	isoleucine	betaine	tryptophan	methionine	Na_acetylglutamine	cytidine	acetylserine	guanine	pseudouridine	valine	guanosine	proline	tyrosine	3-ureidopropionate	carnitine	allantoin	dTMP	histidine	threonine	creatine	alanine	glycerophosphocholine	hydroxyproline	glucose	hypotaurine	AMP	taurine
20190304_BP564	ku80	1.05112	8.14821e+08	4.02611e+06	1.83855e+06	9.27874e+06	6.49215e+07	3.7451e+07	3.85766e+07	3.18701e+07	2.04997e+07	5.10206e+07	2.80221e+07	1.59414e+08	2.28265e+07	1.05698e+08	1.35211e+08	1.30287e+08	3.25912e+06	7.97064e+08	1.06852e+08	3.74416e+08	7.71444e+07	4.71472e+07	3.83593e+07	5.41704e+07	8.38257e+06	3.11719e+06	1.55515e+07	1.70829e+07	464630	3.7011e+07	3.79849e+06	9.76706e+07	7.31962e+07	1.5436e+06	2.60754e+08	5.13345e+06	3.97802e+06	4.21788e+07	1.58739e+07	4.94172e+09	1.73084e+08	5.27282e+08	4.27426e+07	3.08854e+06	5.4037e+06	6.83937e+07	1.44323e+08
20190304_BP565	ku80	0.693717	1.40218e+09	4.39319e+06	1.54229e+06	1.24078e+07	4.74757e+07	2.52488e+07	3.29402e+07	1.24117e+07	1.02096e+07	1.8496e+08	1.99048e+07	1.22024e+08	2.52616e+07	8.25496e+07	1.7098e+08	1.94009e+08	2.41486e+06	5.94582e+08	1.26036e+08	2.85089e+08	1.07782e+08	3.61514e+07	2.91045e+07	5.16928e+07	6.46749e+06	1.52021e+06	1.18539e+07	1.24787e+08	274549	5.42475e+07	1.97584e+06	6.05899e+07	8.22404e+07	1.03042e+06	2.17192e+08	5.07705e+06	1.49236e+06	4.52005e+07	2.01348e+07	3.45135e+09	1.22663e+08	4.22007e+08	2.71971e+07	8.45624e+06	265093	2.47602e+07	1.35944e+08
20190304_BP566	ku80	1.58484	9.28983e+07	5.3016e+06	642753	5.58316e+07	2.28575e+07	1.4637e+07	4.48743e+07	2.61889e+07	1.758e+07	8.06517e+06	2.04378e+07	1.62491e+08	3.81151e+07	4.79796e+07	4.32273e+08	6.73306e+07	7.95351e+06	7.83837e+08	3.59759e+08	1.83011e+08	3.73785e+08	4.15643e+07	6.50425e+07	1.64643e+08	4.8882e+06	2.0342e+06	6.05833e+06	6.32194e+06	972599	1.624e+08	2.77076e+06	1.04999e+08	1.98185e+08	1.28253e+06	1.63926e+08	3.7942e+06	2.16259e+06	9.07861e+07	3.94954e+07	1.27654e+09	6.03547e+07	1.00602e+09	1.30409e+07	1.26631e+07	7.02676e+06	5.17423e+07	1.42806e+08
20190304_BP567	ku80	2.50227	3.19396e+09	1.75406e+07	4.64711e+06	9.61694e+07	1.63519e+08	8.36865e+07	1.69891e+08	5.97041e+07	4.68697e+07	1.76034e+07	1.72486e+07	4.6038e+08	6.9067e+07	2.01387e+08	3.93371e+08	1.19228e+08	1.43422e+07	2.61541e+09	2.11487e+08	6.19164e+08	1.86935e+08	2.64195e+07	1.11965e+08	8.38706e+07	6.07848e+06	2.74682e+06	1.62471e+07	2.92147e+07	1.38927e+06	5.94085e+07	5.03865e+06	4.49087e+07	1.30106e+08	856882	3.04799e+08	1.27685e+07	481419	2.69261e+07	1.24739e+07	2.40417e+09	9.17887e+07	1.42137e+08	1.64161e+07	1.88325e+07	2.52272e+06	1.36883e+07	1.83926e+08
20190304_BP568	SA	0.743391	9.22542e+08	5.95467e+06	1.55822e+06	1.29922e+07	1.10748e+08	4.21128e+07	5.30277e+06	2.15471e+07	6.40863e+06	1.26949e+08	1.26504e+07	1.17581e+08	3.13175e+07	1.60529e+08	1.26603e+08	1.50209e+08	2.07494e+06	1.62306e+08	6.98948e+07	3.98278e+08	7.26722e+07	8.79376e+07	2.52269e+07	2.65269e+07	6.91283e+06	2.89817e+06	1.63632e+07	4.80128e+07	362786	2.89894e+07	2.62237e+06	3.42788e+07	8.15994e+07	2.06189e+06	5.25397e+08	5.31979e+06	1.35775e+06	6.70737e+07	1.42222e+07	5.75381e+09	1.66647e+08	9.32524e+08	4.86235e+07	4.84573e+06	5.26586e+06	4.07345e+07	1.49023e+08
20190304_BP569	SA	0.474792	6.83687e+08	3.46169e+06	949405	1.55791e+07	4.90964e+07	1.80495e+07	2.95046e+06	1.81623e+07	3.72569e+06	1.75178e+07	8.9692e+06	7.54945e+07	1.5522e+07	7.6118e+07	1.01363e+08	1.54419e+08	2.83338e+06	9.69352e+07	5.91204e+07	1.93062e+08	6.42478e+07	5.86414e+07	1.77296e+07	2.34765e+07	4.41662e+06	2.69127e+06	1.78634e+07	1.0994e+07	546591	3.99331e+07	2.34646e+06	2.10397e+07	5.88924e+07	1.2542e+06	2.85325e+08	5.59956e+06	752039	1.17101e+08	1.93938e+07	3.75734e+09	1.28424e+08	8.13352e+08	4.13992e+07	1.79599e+07	4.08144e+06	3.70359e+07	2.1491e+08
20190304_BP570	SA	0.61894	6.06614e+08	8.29939e+06	692051	1.35334e+07	8.12508e+07	3.23772e+07	9.14787e+06	2.72118e+07	5.65606e+06	9.60347e+06	1.01605e+07	1.24862e+08	2.12253e+07	1.24097e+08	1.29436e+08	1.47717e+08	1.94726e+06	1.57384e+08	6.16616e+07	2.78682e+08	6.72252e+07	8.03522e+07	2.62311e+07	2.18414e+07	4.79022e+06	2.29873e+06	8.88591e+06	4.34401e+06	685098	2.77874e+07	3.229e+06	3.44456e+07	7.54111e+07	2.23432e+06	4.11616e+08	5.3856e+06	694839	9.27819e+07	1.54218e+07	5.42142e+09	1.55839e+08	1.56677e+09	5.24923e+07	6.2529e+06	6.26125e+06	3.81041e+07	1.64165e+08
20190304_BP571	SA	0.78216	8.33086e+08	4.86815e+06	551803	1.57612e+07	9.83196e+07	3.69185e+07	1.14868e+07	3.43028e+07	6.48293e+06	1.19768e+08	7.726e+06	1.23084e+08	4.90219e+07	1.52016e+08	1.53668e+08	1.40603e+08	2.23772e+06	1.84838e+08	6.95893e+07	3.3045e+08	7.53667e+07	8.28579e+07	2.71326e+07	2.6267e+07	5.62388e+06	3.11431e+06	1.44699e+07	5.55324e+07	769637	3.56277e+07	3.01803e+06	4.3514e+07	9.11979e+07	1.97266e+06	5.06345e+08	5.44566e+06	926564	7.29808e+07	1.63511e+07	5.24534e+09	1.58712e+08	1.02365e+09	4.9003e+07	4.82957e+06	5.35592e+06	3.32004e+07	1.62782e+08
20190304_BP572	NaFAc	0.772121	7.79975e+08	1.27982e+07	815757	1.27412e+07	5.72666e+07	2.35961e+07	3.66357e+06	1.64511e+07	4.05685e+06	8.44604e+06	1.06811e+07	1.17862e+08	2.35206e+07	9.35571e+07	1.01978e+08	1.2081e+08	2.2027e+06	9.34724e+07	5.87204e+07	2.6869e+08	6.92642e+07	4.14082e+07	2.1295e+07	2.17593e+07	3.98613e+06	1.7437e+06	1.74299e+07	6.5478e+06	361234	3.87597e+07	2.07854e+06	1.4152e+07	6.10445e+07	1.49219e+06	3.25266e+08	3.46985e+06	727778	8.7162e+07	1.25891e+07	4.68433e+09	1.3845e+08	4.41074e+08	4.183e+07	1.11198e+07	3.11215e+06	2.11553e+07	1.48991e+08
20190304_BP573	NaFAc	0.991891	7.32873e+08	3.1003e+06	922887	1.16092e+07	5.79724e+07	2.34513e+07	2.35024e+06	1.96097e+07	3.17084e+06	9.04135e+06	1.36619e+07	9.67811e+07	1.261e+07	8.07549e+07	1.04389e+08	1.05028e+08	1.59273e+06	5.55642e+07	6.47743e+07	1.91825e+08	6.98885e+07	4.9287e+07	2.20573e+07	2.56956e+07	3.45359e+06	1.83143e+06	1.65025e+07	6.55005e+06	342336	4.06228e+07	2.15754e+06	1.66598e+07	5.45557e+07	1.31661e+06	2.23446e+08	3.90046e+06	2.32526e+06	7.72134e+07	1.61139e+07	4.32045e+09	1.28674e+08	4.07235e+08	4.53397e+07	1.09353e+07	3.03626e+06	4.50475e+07	1.44375e+08
20190304_BP574	NaFAc	0.824914	6.21414e+08	5.32232e+06	2.84092e+06	2.19458e+07	7.0901e+07	2.87552e+07	1.2255e+06	3.41125e+07	4.56365e+06	8.04384e+06	8.20827e+06	1.35448e+08	1.86667e+07	1.20744e+08	1.43046e+08	1.26204e+08	2.20092e+06	8.27757e+07	1.01834e+08	2.61895e+08	1.12222e+08	7.08333e+07	2.26472e+07	4.13768e+07	7.02644e+06	2.13467e+06	1.79599e+07	3.83749e+06	243913	5.27309e+07	2.02912e+06	1.86185e+07	7.9526e+07	1.99282e+06	4.65309e+08	3.65547e+06	2.76505e+06	7.77885e+07	2.24988e+07	3.47314e+09	9.41012e+07	1.83632e+09	2.7719e+07	1.21475e+07	7.73905e+06	3.33744e+07	1.40029e+08
20190304_BP575	NaFAc	0.70315	8.65812e+08	9.02902e+06	3.15277e+06	1.65843e+07	9.28216e+07	3.44294e+07	1.37951e+06	2.47946e+07	4.64189e+06	1.36032e+07	8.90744e+06	1.40174e+08	2.3144e+07	1.31652e+08	1.12625e+08	1.74058e+08	1.96103e+06	7.62116e+07	7.36476e+07	2.64443e+08	8.43096e+07	5.70423e+07	2.10381e+07	2.39035e+07	7.03767e+06	2.13256e+06	2.7376e+07	6.27678e+06	100893	3.40007e+07	2.13691e+06	1.40405e+07	5.96169e+07	1.61689e+06	3.88319e+08	4.77355e+06	1.43596e+06	7.97841e+07	1.76457e+07	5.48426e+09	1.46684e+08	7.2484e+08	3.62161e+07	9.49728e+06	2.97319e+06	2.68693e+07	1.20784e+08
20190304_BP576	2DG	1.0923	6.85108e+08	1.30946e+07	2.2133e+06	3.25605e+07	5.66287e+07	3.43637e+07	1.03632e+07	5.07469e+07	2.74854e+07	1.37802e+07	1.20006e+07	2.1067e+08	5.29125e+07	9.86603e+07	2.30353e+08	1.12382e+08	6.32216e+06	4.06796e+08	1.41906e+08	3.42547e+08	1.31758e+08	3.5263e+07	5.15431e+07	5.46585e+07	1.00138e+07	3.52419e+06	2.74312e+07	1.05643e+07	727873	6.14099e+07	2.92793e+06	3.16998e+07	1.06967e+08	1.05521e+06	2.77036e+08	5.80053e+06	770773	9.80883e+07	2.27452e+07	4.39974e+09	1.55034e+08	4.67103e+08	4.66616e+07	6.91123e+07	8.29785e+06	5.17887e+07	3.21917e+08
20190304_BP577	2DG	1.01709	9.33325e+08	1.79779e+07	1.68323e+06	2.50901e+07	7.08137e+07	3.96545e+07	1.23156e+07	4.70218e+07	3.09142e+07	1.70842e+07	7.33494e+06	2.32422e+08	4.9628e+07	1.11133e+08	2.05324e+08	1.42652e+08	5.02315e+06	3.92159e+08	1.02988e+08	3.85868e+08	1.00988e+08	3.78231e+07	5.04371e+07	3.62475e+07	8.78854e+06	4.40195e+06	2.27195e+07	1.75982e+07	883802	4.59079e+07	3.92433e+06	2.9872e+07	9.92504e+07	1.51596e+06	3.08136e+08	8.99979e+06	782268	8.64856e+07	1.67042e+07	4.10732e+09	1.38649e+08	4.17386e+08	3.85117e+07	5.1776e+07	8.44871e+06	3.926e+07	2.98496e+08
20190304_BP578	2DG	1.07726	7.29083e+08	1.93747e+07	2.26167e+06	1.50454e+07	7.02121e+07	3.9604e+07	2.28658e+07	7.91123e+07	2.69038e+07	1.60446e+07	2.00748e+07	2.07103e+08	5.37525e+07	1.14251e+08	1.52852e+08	1.28169e+08	4.35965e+06	5.87447e+08	9.26834e+07	4.0955e+08	7.31539e+07	3.90104e+07	3.65286e+07	4.25223e+07	9.49917e+06	4.30803e+06	1.58136e+07	1.07717e+07	608097	3.06459e+07	4.82492e+06	5.9199e+07	7.74981e+07	1.58658e+06	3.17544e+08	7.52399e+06	2.76148e+06	6.31437e+07	1.45968e+07	4.10961e+09	1.40228e+08	8.82142e+08	2.99485e+07	4.40722e+07	1.07125e+07	7.93757e+07	2.31714e+08
20190304_BP579	2DG	1.07004	7.22522e+08	2.0845e+07	2.45488e+06	1.57329e+07	7.29155e+07	4.32865e+07	2.35029e+07	7.97911e+07	2.76216e+07	1.68191e+07	1.92223e+07	2.10058e+08	5.76084e+07	1.19052e+08	1.58479e+08	1.31544e+08	4.51805e+06	6.03636e+08	9.79172e+07	4.49258e+08	7.79039e+07	4.29182e+07	3.78336e+07	4.55758e+07	9.49869e+06	3.84062e+06	1.41979e+07	9.74362e+06	692834	3.32548e+07	4.60512e+06	5.9586e+07	8.22835e+07	1.62476e+06	3.23925e+08	7.92979e+06	2.95524e+06	5.80953e+07	1.51149e+07	4.19737e+09	1.41894e+08	9.25716e+08	2.99176e+07	4.20403e+07	1.01401e+07	7.60837e+07	2.30638e+08
excluded from further analysis
[truncated: 29 more columns]
