# Supplementary material for: Genetic screens reveal a central role for heme metabolism in artemisinin susceptibility
Source: Nat Commun. 2020 Sep 23;11:4813. doi: 10.1038/s41467-020-18624-0 (PMC7511413; doi:10.1038/s41467-020-18624-0)
Supplement: Supplementary file 9 — Supplementary Data 5 [file 41467_2020_18624_MOESM9_ESM.xlsx]

## Sheet: input_DMSO_light
Protein_ID	Description	coverage	qssm	qupm	PSMs	rel_fc_126	rel_fc_127N	rel_fc_127C	rel_fc_128N	rel_fc_128C	rel_fc_129N	rel_fc_129C	rel_fc_130N	rel_fc_130C
TGGT1_411770	putative IgA-specific serine endopeptidase	27	4	2	14	1	0.973	0.874	0.868	0.829	0.717	0.68	0.726	0.653
TGGT1_411760	actin	31	8	7	266	1	1.027	0.771	0.752	0.67	0.536	0.478	0.279	0.136
TGGT1_411630	disulfide-isomerase domain protein	27	3	3	3	1	1.021	0.625	0.439	0.27	0.185	0.143	0.103	0.073
TGGT1_411590	nucleoside-triphosphatase	34	12	0	151	1	NA	NA	NA	NA	NA	NA	NA	NA
TGGT1_411470	putative transmembrane protein	34	9	1	63	1	0.956	0.703	0.553	0.437	0.33	0.239	0.183	0.104
TGGT1_411430	rhoptry protein ROP5	43	15	2	613	1	1.063	0.835	0.805	0.752	0.583	0.471	0.223	0.128
TGGT1_411040	putative IgA-specific serine endopeptidase	34	2	1	8	1	0.953	0.829	0.833	0.785	0.687	0.639	0.691	0.617
TGGT1_410850	hypothetical protein	6	1	1	1	1	0.667	0.182	0.121	0.076	0.045	0.048	0.037	0.038
TGGT1_410760	hypothetical protein	10	2	2	3	1	0.926	0.602	0.403	0.281	0.229	0.167	0.172	0.127
TGGT1_410650	tubulin-binding cofactor A	22	2	2	9	1	1.041	0.61	0.701	0.524	0.387	0.251	0.198	0.069
TGGT1_410610	hypothetical protein	4	1	1	2	1	NA	NA	NA	NA	NA	NA	NA	NA
TGGT1_410600	putative cAMP-dependent protein kinase	3	1	1	4	1	0.868	1.098	0.651	1.022	0.968	0.859	0.47	0.116
TGGT1_410370	putative transmembrane protein	37	11	2	71	1	0.999	0.534	0.334	0.171	0.126	0.084	0.089	0.045
TGGT1_410360	putative transmembrane protein	21	6	2	70	1	0.853	0.699	0.456	0.389	0.295	0.229	0.193	0.142
TGGT1_410060	putative proteophosphoglycan ppg4, related protein	7	2	2	2	1	0.987	0.849	0.88	0.777	0.733	0.383	1.544	0.19
TGGT1_409800	putative ATP binding protein	32	1	1	10	1	0.95	1.091	0.772	0.611	0.51	0.484	0.321	0.121
TGGT1_409120	putative vacuolar type H+-ATPase proteolipid subunit	7	1	1	3	1	0.91	0.73	0.699	0.879	0.767	0.741	0.499	0.382
TGGT1_408820	NTPase	23	4	1	35	1	1.099	0.789	0.633	0.31	0.216	0.164	0.108	0.072
TGGT1_408800	NTPase	35	7	3	59	1	1.066	0.729	0.588	0.278	0.216	0.166	0.111	0.068
TGGT1_408760	toxoplasma gondii family A protein	4	1	1	1	1	1.103	0.75	0.77	0.656	0.526	0.463	0.341	0.255
TGGT1_367060	SAG-related sequence protein SRS38D	25	5	5	12	1	1.146	0.935	1.036	1.072	0.997	1.122	0.859	0.946
TGGT1_366950	hypothetical protein	4	2	2	2	1	0.95	0.794	0.665	0.63	0.536	0.481	0.449	0.292
TGGT1_363940	putative transmembrane protein	5	2	2	2	1	1.014	0.671	0.632	0.549	0.419	0.343	0.269	0.215
TGGT1_363030	rhoptry protein ROP8	43	17	13	180	1	1.149	0.741	0.74	0.39	0.275	0.196	0.11	0.078
TGGT1_361650	proteasome/cyclosome repeat protein	8	1	1	1	1	NA	NA	NA	NA	NA	NA	NA	NA
TGGT1_360830	nucleoside-triphosphatase	55	14	3	334	1	1.094	0.745	0.671	0.346	0.276	0.218	0.141	0.08
TGGT1_359770	SAG-related sequence protein SRS22E	14	2	2	4	1	1.234	0.744	1.252	1.299	1.155	1.281	1.035	1.122
TGGT1_359490	elongation factor 1-alpha	67	16	3	436	1	1.038	1.227	0.613	0.446	0.27	0.201	0.128	0.089
TGGT1_359320	hypothetical protein	6	2	2	3	1	0.972	0.993	0.822	0.825	0.703	0.672	0.79	0.46
TGGT1_356400	cAMP-dependent protein kinase	11	2	2	5	1	1.059	0.832	0.862	0.856	0.77	0.738	0.343	0.105
TGGT1_356300	DNA-directed RNA polymerase I	6	3	3	12	1	1.041	0.639	0.987	1.22	0.956	0.685	0.212	0.066
TGGT1_324600	heat shock protein	22	3	3	5	1	1.034	0.798	0.873	0.89	0.766	0.691	0.398	0.256
TGGT1_322000	myosin-light-chain kinase	14	2	2	3	1	0.973	0.672	0.35	0.176	0.099	0.074	0.078	0.072
TGGT1_321690	hypothetical protein	7	4	4	8	1	1.022	0.698	0.602	0.39	0.235	0.121	0.066	0.033
TGGT1_321680	hypothetical protein	45	20	20	290	1	1.028	0.782	0.854	1.045	1.05	1.041	0.954	0.942
TGGT1_321660	putative mannosyltransferase	3	2	2	3	1	1.14	1.051	0.731	0.729	0.42	0.184	0.123	0.036
TGGT1_321650	hypothetical protein	17	18	18	63	1	1.023	0.891	0.926	0.952	0.866	0.747	0.211	0.138
TGGT1_321640	cell division protein CDC48AP	11	10	10	24	1	1.061	0.769	0.772	0.741	0.641	0.536	0.187	0.109
TGGT1_321620	dynamin-related protein DRPB	24	17	17	51	1	0.986	0.552	0.283	0.187	0.156	0.118	0.104	0.059
TGGT1_321590	hypothetical protein	3	1	1	1	1	NA	NA	NA	NA	NA	NA	NA	NA
TGGT1_321570	beta-hydroxyacyl-acyl carrier protein dehydratase (FABZ)	11	2	2	3	1	1.04	0.75	0.676	0.861	0.808	0.738	0.543	0.492
TGGT1_321560	zinc knuckle domain-containing protein	7	4	4	7	1	0.744	0.659	0.482	0.604	0.476	0.348	0.11	0.059
TGGT1_321550	hypothetical protein	15	5	5	12	1	0.991	0.81	0.784	0.77	0.74	0.709	0.616	0.569
TGGT1_321540	hypothetical protein	4	4	4	5	1	0.907	0.767	0.475	0.543	0.546	0.578	0.484	0.292
TGGT1_321520	hypothetical protein	22	5	5	65	1	1.044	0.839	0.738	0.68	0.464	0.31	0.193	0.121
TGGT1_321500	RNA recognition motif-containing protein	19	8	8	38	1	0.632	0.202	0.133	0.091	0.069	0.055	0.038	0.023
TGGT1_321480	SAG-related sequence SRS12B	8	3	3	4	1	1.072	0.635	0.766	0.965	0.889	0.84	0.5	0.591
TGGT1_321450	Myb family DNA-binding domain-containing protein	2	7	7	9	1	0.934	0.565	0.475	0.39	0.316	0.233	0.195	0.128
TGGT1_321440	SWI2/SNF2 ISWI-like SANT	3	2	2	5	1	0.604	0.186	0.136	0.12	0.116	0.094	0.072	0.073
TGGT1_321420	kelch repeat-containing protein	12	5	5	10	1	0.92	0.597	0.526	0.387	0.196	0.11	0.074	0.048
TGGT1_321410	hypothetical protein	7	12	12	21	1	0.951	0.685	0.67	0.572	0.456	0.38	0.292	0.234
TGGT1_321340	putative membrane protein	0	1	1	1	1	0.811	0.48	0.299	0.149	0.095	0.062	0.105	0.053
TGGT1_321300	putative autophagy-related 12 variant 1	6	4	4	6	1	0.922	0.632	0.449	0.387	0.269	0.184	0.137	0.073
TGGT1_321290	Prp18 domain-containing protein	2	1	1	1	1	NA	NA	NA	NA	NA	NA	NA	NA
TGGT1_320750	hypothetical protein	1	1	1	1	1	1.061	0.681	0.703	0.374	0.21	0.147	0.077	0.055
TGGT1_320740	hypothetical protein	7	2	2	5	1	1.032	0.668	0.67	0.392	0.296	0.232	0.19	0.097
TGGT1_320670	putative vacuolar protein sorting 16	1	1	1	2	1	0.925	0.805	0.397	0.434	0.438	0.262	0.308	0.112
TGGT1_320640	peptidylprolyl isomerase domain-containing protein	4	3	3	4	1	0.657	0.553	0.36	0.287	0.398	0.143	0.135	0.071
TGGT1_320630	phosphotransferase enzyme family protein	8	4	4	14	1	0.993	0.776	0.465	0.342	0.262	0.201	0.207	0.112
TGGT1_320610	hypothetical protein	2	1	1	3	1	1.076	0.644	0.284	0.101	0.06	0.048	0.041	0.012
TGGT1_320600	cold-shock DNA-binding domain-containing protein	45	7	7	344	1	1.1	0.848	0.869	0.708	0.563	0.458	0.495	0.309
TGGT1_320570	putative elongation factor Tu	23	13	13	42	1	1.065	0.775	0.645	0.392	0.218	0.147	0.122	0.061
TGGT1_320490	N-acyl-phosphatidylethanolamine-hydrolyzing phospholipase D family protein	14	11	11	31	1	0.953	0.729	0.695	0.719	0.664	0.592	0.451	0.221
TGGT1_320480	Rab11b	22	5	4	28	1	1.074	0.796	0.895	0.796	0.548	0.354	0.135	0.098
TGGT1_320465	hypothetical protein	3	1	1	1	1	0.982	0.665	0.872	0.374	0.303	0.246	0.329	0.136
TGGT1_320460	ABC transporter transmembrane region domain-containing protein	2	3	3	6	1	1.102	0.934	0.772	0.423	0.223	0.128	0.142	0.1
TGGT1_320430	putative cell-cycle-control protein (translation regulation)	2	2	2	4	1	0.417	0.186	0.099	0.075	0.074	0.048	0.05	0.033
TGGT1_320300	putative SWI2/SNF2 Brahma	3	5	5	6	1	0.724	0.277	0.176	0.17	0.131	0.086	0.078	0.053
TGGT1_320220	putative ubiquinol cytochrome c oxidoreductase	34	11	11	80	1	1.039	0.864	0.869	0.956	0.83	0.751	0.522	0.313
TGGT1_320210	WD domain, G-beta repeat domain containing protein	10	3	3	7	1	0.856	0.638	0.366	0.283	0.214	0.149	0.184	0.079
TGGT1_320200	SAG-related sequence SRS16A	8	2	2	2	1	0.906	0.763	0.891	0.915	0.809	0.728	0.564	0.488
TGGT1_320190	SAG-related sequence SRS16B	11	3	3	8	1	1.057	0.858	0.769	0.662	0.596	0.552	0.436	0.4
TGGT1_320180	SAG-related sequence SRS16C	12	4	4	14	1	1.09	0.835	1.022	1.038	0.967	0.942	0.859	0.664
TGGT1_320160B	hypothetical protein	3	1	1	1	1	0.739	0.571	0.348	0.229	0.154	0.095	0.109	0.08
TGGT1_320160A	hypothetical protein	1	1	0	1	1	NA	NA	NA	NA	NA	NA	NA	NA
TGGT1_320140	putative ubiquinol-cytochrome c reductase hinge protein	9	1	1	2	1	NA	NA	NA	NA	NA	NA	NA	NA
TGGT1_320130	hypothetical protein	14	2	2	3	1	1.027	0.61	0.707	0.415	0.344	0.192	0.254	0.091
TGGT1_320120	diadenosine tetraphosphatase family protein	14	3	3	4	1	1.007	1.063	0.658	0.501	0.343	0.247	0.206	0.116
TGGT1_320110	proliferating cell nuclear antigen PCNA2	21	4	4	12	1	1.019	0.82	0.889	0.795	0.673	0.549	0.423	0.231
TGGT1_320100	RNA recognition motif-containing protein	2	2	2	3	1	0.735	0.39	0.235	0.17	0.136	0.095	0.192	0.069
TGGT1_320050	ribosomal protein RPL5	25	6	6	15	1	1.063	0.774	0.797	1.385	2.089	1.752	0.286	0.177
TGGT1_320040	CHORD protein	10	1	1	1	1	NA	NA	NA	NA	NA	NA	NA	NA
TGGT1_320020	transporter, major facilitator family protein	19	10	10	100	1	1.131	0.789	1.057	0.995	0.907	0.882	0.688	0.338
TGGT1_320015	hypothetical protein	8	3	3	7	1	1.032	0.725	0.728	0.538	0.442	0.385	0.432	0.196
TGGT1_320010	hypothetical protein	11	7	7	17	1	1.003	0.689	0.483	0.257	0.219	0.134	0.122	0.056
TGGT1_319940	hypothetical protein	2	1	1	1	1	0.887	0.832	0.67	0.497	0.444	0.265	0.416	0.133
TGGT1_319930	hypothetical protein	8	6	6	14	1	0.98	0.68	0.664	0.686	0.58	0.48	0.199	0.072
TGGT1_319920	2-oxo acid dehydrogenases acyltransferase (catalytic domain) domain-containing protein	27	11	11	78	1	1.073	0.789	0.852	0.688	0.43	0.248	0.151	0.084
TGGT1_319910	WD domain, G-beta repeat-containing protein	2	1	1	4	1	0.89	0.381	0.358	0.249	0.176	0.147	0.088	0.04
TGGT1_319870	ubiquitin-conjugating enzyme subfamily protein	6	2	2	15	1	1.065	0.574	0.485	0.263	0.202	0.163	0.115	0.071
TGGT1_319860	DNA polymerase family B protein	1	1	1	1	1	NA	NA	NA	NA	NA	NA	NA	NA
TGGT1_319850	splicing factor U2AF family SnRNP auxilary factor large subunit, RRM domain-containing protein	13	4	4	34	1	0.736	0.264	0.118	0.077	0.062	0.047	0.045	0.025
TGGT1_319740	transporter, major facilitator family protein	2	1	1	2	1	0.964	0.859	0.747	1.016	0.929	0.924	0.635	0.262
TGGT1_319730	YOU2 family C2C2 zinc finger protein	12	2	2	6	1	1.028	0.779	1.177	0.72	0.773	0.511	5.397	0.367
TGGT1_319720	hypothetical protein	5	4	4	7	1	0.941	0.62	0.46	0.194	0.134	0.091	0.087	0.048
TGGT1_319658	CBF/Mak21 family protein	6	2	2	4	1	0.976	0.386	0.101	0.053	0.044	0.029	0.042	0.034
TGGT1_319650	3' exoribonuclease family, domain 1 domain-containing protein	4	1	1	1	1	NA	NA	NA	NA	NA	NA	NA	NA
TGGT1_319640	hypothetical protein	2	2	2	2	1	1.003	0.862	0.631	0.463	0.36	0.332	0.354	0.223
TGGT1_319570	WD domain, G-beta repeat-containing protein	17	7	7	18	1	1.03	0.764	0.81	0.828	0.732	0.615	0.485	0.454
TGGT1_319560	microneme protein MIC3	37	10	10	300	1	1.133	0.887	0.831	1.048	0.94	0.956	0.497	0.572
TGGT1_319550	putative membrane protein C17G8.08c	19	3	3	17	1	1	0.846	0.874	0.888	0.753	0.653	0.566	0.463
TGGT1_319540	hypothetical protein	1	1	1	2	1	0.846	0.653	0.547	0.445	0.274	0.152	0.162	0.094
TGGT1_319530	splicing factor SF2	25	9	9	36	1	0.845	0.435	0.244	0.191	0.134	0.113	0.088	0.076
TGGT1_319510	hypothetical protein	26	4	4	13	1	1.014	0.801	0.84	0.761	0.583	0.462	0.318	0.177
TGGT1_319350	SAG-related sequence SRS17B	16	4	4	11	1	1.066	0.813	0.814	0.971	0.915	0.91	0.747	0.697
TGGT1_319340	hypothetical protein	19	9	9	22	1	1.07	0.736	0.754	0.499	0.29	0.195	0.119	0.072
TGGT1_319300	hypothetical protein	7	7	7	22	1	1.024	0.69	0.593	0.349	0.195	0.137	0.098	0.053
TGGT1_319090	IgA-specific serine endopeptidase	9	3	1	7	1	NA	NA	NA	NA	NA	NA	NA	NA
TGGT1_318880	hypothetical protein	10	4	4	7	1	0.967	0.766	0.633	0.582	0.487	0.416	0.392	0.308
TGGT1_318750	deoxyribose-phosphate aldolase	6	1	1	1	1	NA	NA	NA	NA	NA	NA	NA	NA
TGGT1_318730	glycosyl transferase	8	3	3	7	1	1.045	1.02	0.825	0.578	0.322	0.192	0.167	0.076
TGGT1_318720	pyridoxal phosphate enzyme, YggS family protein	4	2	2	2	1	0.952	0.879	0.586	0.763	0.515	0.389	0.227	0.12
TGGT1_318710	ATP-binding cassette sub-family F member 1	17	8	8	20	1	0.983	0.654	0.411	0.283	0.228	0.183	0.158	0.083
TGGT1_318700	putative eukaryotic initiation factor-6	25	5	5	8	1	1.001	0.855	0.824	0.717	0.601	0.511	0.302	0.211
TGGT1_318690	RNA recognition motif-containing protein	1	1	1	3	1	NA	NA	NA	NA	NA	NA	NA	NA
TGGT1_318620	RNA-directed RNA polymerase	1	1	1	1	1	0.868	0.785	0.539	0.502	0.389	0.198	0.176	0.082
TGGT1_318600	DNA /pantothenate metabolism flavoprotein	4	1	1	1	1	1.032	0.79	0.642	0.481	0.349	0.191	0.148	0.058
TGGT1_318590	MRP family domain-containing protein	2	1	1	1	1	1.129	0.8	0.776	0.683	0.68	0.654	0.606	0.42
TGGT1_318580	glucosephosphate-mutase GPM2	19	8	8	16	1	1.106	0.91	0.922	0.749	0.533	0.368	0.15	0.062
TGGT1_318570	SFT2 family protein	9	3	3	5	1	1.105	0.864	0.866	0.684	0.636	0.594	0.527	0.389
TGGT1_318550	hypothetical protein	8	2	2	4	1	1.008	0.638	0.452	0.234	0.143	0.091	0.073	0.047
TGGT1_318525	hypothetical protein	9	6	6	17	1	1.05	0.598	0.48	0.402	0.223	0.148	0.104	0.073
TGGT1_318510	putative N-ethylmaleimide-sensitive fusion protein	9	6	6	10	1	0.894	0.68	0.346	0.279	0.238	0.172	0.153	0.077
TGGT1_318490	hypothetical protein	9	1	1	2	1	0.75	0.653	0.506	0.399	0.276	0.214	0.081	0.01
TGGT1_318480	SWI2/SNF2-containing protein RAD5	1	1	1	1	1	NA	NA	NA	NA	NA	NA	NA	NA
TGGT1_318460	P-type ATPase of unknown pump specificity (type V) protein	4	4	4	9	1	1.064	0.79	0.787	0.653	0.416	0.235	0.094	0.05
TGGT1_318440	helicase associated domain (ha2) protein	17	28	28	67	1	0.969	0.618	0.511	0.422	0.328	0.255	0.137	0.075
TGGT1_318430	malate dehydrogenase MDH	22	10	10	123	1	1.091	0.84	0.971	1.015	0.917	0.874	0.529	0.163
TGGT1_318410	putative TCP-1 chaperonin	22	10	10	38	1	1.068	0.805	0.884	0.755	0.456	0.268	0.186	0.108
TGGT1_318370	hypothetical protein	6	2	2	2	1	0.852	0.588	0.623	0.624	0.594	0.368	0.543	0.178
TGGT1_318320	ATP-dependent Clp endopeptidase, proteolytic subunit ClpP domain-containing protein	2	1	1	1	1	NA	NA	NA	NA	NA	NA	NA	NA
TGGT1_318310	transketolase	26	15	15	84	1	1.019	0.828	0.819	0.89	0.805	0.763	0.587	0.305
TGGT1_318300	hypothetical protein	3	1	1	1	1	NA	NA	NA	NA	NA	NA	NA	NA
TGGT1_318290	hypothetical protein	2	1	1	2	1	0.921	1.142	0.645	0.631	0.559	0.344	0.351	0.211
TGGT1_318260	transcription initiation factor TFIID subunit TAF5	1	1	1	3	1	0.736	0.313	0.153	0.075	0.064	0.038	0.046	0.03
TGGT1_318230	phosphoglycerate kinase PGKI	51	18	18	220	1	1.035	0.841	0.823	0.987	0.853	0.736	0.219	0.105
TGGT1_318210	hypothetical protein	1	1	1	2	1	0.9	0.467	0.382	0.388	0.389	0.351	0.214	0.176
TGGT1_318170	hypothetical protein	5	1	1	1	1	0.988	0.766	0.786	0.553	0.408	0.295	0.196	0.091
TGGT1_318160	MSP (Major sperm protein) domain-containing protein	41	7	7	42	1	1.094	0.832	0.734	0.664	0.494	0.384	0.228	0.123
TGGT1_318150	transporter, major facilitator family protein	12	4	4	13	1	1.013	0.781	0.806	0.74	0.653	0.586	0.47	0.26
TGGT1_318140	SART-1 family protein	24	15	15	47	1	1.017	0.802	0.78	0.713	0.6	0.535	0.482	0.472
TGGT1_317720	putative eukaryotic translation initiation factor 3 subunit 7	23	11	10	45	1	0.877	0.361	0.235	0.159	0.133	0.095	0.083	0.047
TGGT1_316900	Sas10 C-terminal domain-containing protein	8	4	4	7	1	0.767	0.453	0.325	0.195	0.162	0.134	0.134	0.094
TGGT1_316730	Sma protein	2	3	3	3	1	0.977	0.819	0.772	0.475	0.353	0.216	0.204	0.128
TGGT1_316680	RNA pseudouridine synthase superfamily protein	1	2	2	3	1	1.043	0.679	0.643	0.668	0.432	0.373	0.274	0.189
TGGT1_316650	hypothetical protein	2	2	2	3	1	1.113	0.696	0.368	0.175	0.112	0.094	0.088	0.054
TGGT1_316635	hypothetical protein	0	1	1	3	1	NA	NA	NA	NA	NA	NA	NA	NA
TGGT1_316570A	hypothetical protein	5	2	2	6	1	1.052	0.779	0.73	0.519	0.409	0.333	0.346	0.252
TGGT1_316540	IMC sub-compartment protein ISP3	36	5	5	26	1	1.187	0.728	0.958	1.004	0.802	0.638	0.368	0.131
TGGT1_316520	1,4-alpha-glucan-branching enzyme	1	1	1	1	1	NA	NA	NA	NA	NA	NA	NA	NA
TGGT1_316490	hypothetical protein	17	5	5	7	1	1.017	0.703	0.652	0.572	0.49	0.404	0.362	0.329
TGGT1_316470	hypothetical protein	0	1	1	1	1	1.072	0.917	0.583	0.28	0.096	0.069	0.055	0.026
TGGT1_316450	longevity-assurance protein (LAG1) domain-containing protein	4	1	1	1	1	0.982	0.937	0.667	0.623	0.36	0.232	0.214	0.083
TGGT1_316400B	alpha tubulin TUBA1	43	13	13	184	1	1.11	0.859	0.986	1.088	1.054	1.174	0.495	0.133
TGGT1_316340	hypothetical protein	10	2	2	11	1	1.067	0.686	0.83	0.764	0.618	0.6	1.454	2.504
TGGT1_316330	superoxide dismutase SOD2	11	3	3	8	1	1.042	0.756	0.882	0.837	0.731	0.689	1.023	0.485
TGGT1_316310	superoxide dismutase	30	7	7	67	1	1.154	0.823	0.992	0.855	0.821	0.744	1.679	0.502
TGGT1_316280	transporter, major facilitator family protein	15	4	4	10	1	1.002	0.792	0.616	0.61	0.517	0.476	0.403	0.325
TGGT1_316250	hypothetical protein	10	3	3	5	1	1.086	0.821	0.507	0.337	0.209	0.142	0.082	0.055
TGGT1_316240	hypothetical protein	9	5	5	21	1	0.974	0.755	0.723	0.681	0.635	0.564	0.299	0.144
TGGT1_316180	hypothetical protein	1	1	1	1	1	NA	NA	NA	NA	NA	NA	NA	NA
TGGT1_316140	hypothetical protein	11	4	4	12	1	1.172	0.88	0.963	0.753	0.726	0.588	1.088	0.388
TGGT1_316110	ribosomal protein RPS15	1	1	1	1	1	0.787	0.76	0.391	0.523	0.39	0.286	0.249	0.215
TGGT1_316100	queuine trna-ribosyltransferase domain-containing protein	3	2	2	3	1	1.012	0.668	0.763	0.963	0.755	0.647	0.671	0.453
TGGT1_315940	putative rhoptry protein	11	8	8	19	1	1.041	0.847	0.8	0.727	0.553	0.399	0.179	0.085
TGGT1_315930	putative integral membrane protein, DUF56 family protein	13	2	2	8	1	1.078	0.662	0.861	0.898	0.896	0.847	0.555	0.173
TGGT1_315920	DNA-directed RNA polymerase II RPB11A	13	2	2	3	1	1.001	0.751	0.778	0.796	0.595	0.511	0.203	0.093
TGGT1_315885	putative glycosyltransferase	1	1	1	1	1	NA	NA	NA	NA	NA	NA	NA	NA
TGGT1_315860	EF hand domain-containing protein	1	5	5	6	1	1.02	0.644	0.418	0.351	0.228	0.093	0.222	0.059
TGGT1_315820	hypothetical protein	5	2	2	3	1	0.933	0.823	0.663	0.711	0.624	0.586	0.588	0.424
TGGT1_315810	tRNA nucleotidyltransferase/poly(A) polymerase family protein	2	2	2	2	1	NA	NA	NA	NA	NA	NA	NA	NA
TGGT1_315770	cytochrome p450 superfamily protein	20	9	9	54	1	1.086	0.827	0.903	0.916	0.784	0.7	0.358	0.169
TGGT1_315760	AP2 domain transcription factor AP2XI-4	1	1	1	1	1	NA	NA	NA	NA	NA	NA	NA	NA
TGGT1_315750	hypothetical protein	7	1	1	1	1	0.988	0.712	0.732	0.879	0.751	0.535	0.312	0.203
TGGT1_315740	SAG-related sequence SRS54	3	1	1	3	1	1.116	0.672	1.189	1.159	1.051	1.047	0.808	0.648
TGGT1_315720	Smg-4/UPF3 family protein	5	3	2	6	1	0.892	0.601	0.389	0.302	0.22	0.175	0.193	0.134
TGGT1_315690	DnaJ domain-containing protein	12	2	2	6	1	1.097	0.97	1.624	0.636	0.783	0.72	1.641	0.773
TGGT1_315670	HEAT repeat-containing protein	4	3	3	3	1	0.926	0.423	0.291	0.132	0.057	0.041	0.035	0.02
TGGT1_315620	putative vacuolar ATP synthase subunit C	21	6	6	16	1	1.043	0.722	0.709	0.476	0.212	0.104	0.038	0.026
TGGT1_315610	hypothetical protein	5	1	1	3	1	1.141	0.82	1.006	1.2	1.002	1.162	0.681	0.475
TGGT1_315490	rhoptry protein ROP10	36	11	11	142	1	1.054	0.785	0.873	0.89	0.805	0.8	0.756	0.713
TGGT1_315470	hypothetical protein	3	2	2	3	1	0.991	0.715	0.854	0.816	0.645	0.618	0.612	0.517
TGGT1_315410	SAG-related sequence SRS53F	15	4	4	15	1	1.117	0.792	0.877	0.872	0.815	0.781	0.683	0.603
TGGT1_315320	SAG-related sequence SRS52A	37	10	10	205	1	1.099	0.954	1.033	0.976	0.875	0.853	0.769	0.608
TGGT1_315280	hypothetical protein	5	4	4	5	1	0.96	0.772	0.698	0.635	0.406	0.299	0.383	0.506
TGGT1_315270	hypothetical protein	42	25	25	147	1	1.053	0.74	0.633	0.381	0.22	0.148	0.108	0.069
TGGT1_315250	putative GAMM1 protein	7	3	3	13	1	0.877	0.601	0.526	0.517	0.393	0.262	0.185	0.072
TGGT1_315220	rhoptry protein ROP14	15	20	19	78	1	0.984	0.817	0.819	0.958	0.865	0.729	0.227	0.075
TGGT1_315210	putative rhoptry protein	12	13	13	33	1	1.059	0.831	0.949	1.03	0.902	0.798	0.259	0.094
TGGT1_315150	putative eukaryotic initiation factor-4E	7	3	3	5	1	0.933	0.572	0.381	0.347	0.263	0.214	0.171	0.142
TGGT1_315140	WD domain, G-beta repeat-containing protein	5	5	5	8	1	0.971	0.693	0.578	0.244	0.137	0.093	0.095	0.065
TGGT1_315120	hypothetical protein	5	1	1	2	1	NA	NA	NA	NA	NA	NA	NA	NA
TGGT1_315080	hypothetical protein	3	4	4	4	1	0.925	0.565	0.422	0.295	0.206	0.157	0.096	0.064
TGGT1_314970	root hair defective 3 gtp-binding protein (rhd3) protein	4	3	3	7	1	0.984	0.33	0.124	0.059	0.045	0.031	0.021	0.014
TGGT1_314900	LisH protein	3	1	1	1	1	0.913	0.471	0.388	0.283	0.194	0.122	0.094	0.04
TGGT1_314890	ThiF family protein	1	2	2	4	1	0.839	0.579	0.411	0.332	0.193	0.108	0.196	0.01
TGGT1_314875	RIC1 protein	1	2	1	2	1	0.758	0.645	0.519	0.299	0.268	0.158	0.181	0.087
TGGT1_314860	zinc knuckle domain-containing protein	4	2	2	2	1	0.979	0.694	0.705	0.514	0.4	0.277	0.212	0.122
TGGT1_314850	hypothetical protein	3	4	4	7	1	0.914	0.511	0.315	0.206	0.145	0.116	0.115	0.08
TGGT1_314810	ribosomal protein RPL7	7	2	2	4	1	1.024	0.869	0.723	1.228	1.846	1.574	0.292	0.185
TGGT1_314790	putative small nuclear ribonucleoprotein G	25	1	1	1	1	0.98	0.966	0.705	0.613	0.498	0.402	0.332	0.24
TGGT1_314780	myosin G	4	6	6	8	1	1.047	0.644	0.464	0.27	0.18	0.109	0.097	0.078
TGGT1_314750	hypothetical protein	3	2	2	2	1	1.072	0.775	0.578	0.554	0.459	0.5	0.476	0.429
TGGT1_314740	PSP protein	18	9	9	31	1	0.944	0.581	0.339	0.248	0.198	0.165	0.138	0.108
TGGT1_314730	ALG6, ALG8 glycosyltransferase family protein	2	1	1	2	1	1.082	0.772	0.635	0.486	0.335	0.222	0.13	0.077
TGGT1_314540	hypothetical protein	4	2	2	4	1	0.641	0.323	0.279	0.275	0.212	0.152	0.138	0.097
TGGT1_314530	RPAP1 family protein	2	5	5	6	1	0.882	0.568	0.328	0.164	0.105	0.079	0.104	0.045
TGGT1_314515	hypothetical protein	0	1	1	1	1	0.875	0.956	0.59	0.748	0.648	0.549	0.337	0.155
TGGT1_314500	subtilisin SUB2	3	2	2	3	1	1.049	0.588	0.589	0.53	0.39	0.306	0.112	0.06
TGGT1_314470	hypothetical protein	12	3	3	7	1	0.969	0.568	0.414	0.365	0.294	0.269	0.362	0.271
TGGT1_314460	hypothetical protein	2	1	1	3	1	0.958	0.714	0.754	0.776	0.632	0.419	0.302	0.143
TGGT1_314430	serine/threonine specific protein phosphatase	5	2	2	2	1	0.847	0.425	0.335	0.255	0.195	0.178	0.13	0.09
TGGT1_314422	rhodanese family domain-containing protein	4	2	2	2	1	0.944	0.607	0.363	0.282	0.192	0.147	0.108	0.099
TGGT1_314418	clathrin adaptor complex small chain family protein	6	1	1	1	1	NA	NA	NA	NA	NA	NA	NA	NA
TGGT1_314410	putative aquarius	9	15	15	29	1	0.946	0.532	0.355	0.255	0.19	0.146	0.134	0.092
TGGT1_314400	putative pyruvate dehydrogenase E1 component, beta subunit	13	4	4	22	1	1.034	0.96	0.758	0.674	0.395	0.264	0.141	0.072
TGGT1_314390	hypothetical protein	4	3	3	3	1	1.016	0.485	0.341	0.181	0.129	0.082	0.097	0.048
TGGT1_314280	AAR2 protein	2	1	1	1	1	NA	NA	NA	NA	NA	NA	NA	NA
TGGT1_314260	hypothetical protein	15	2	2	4	1	1.113	0.781	0.944	0.77	0.659	0.687	0.539	0.462
TGGT1_314100	tetratricopeptide repeat-containing protein	38	16	16	73	1	0.975	0.695	0.477	0.246	0.168	0.124	0.099	0.056
TGGT1_314090	proteasome beta subunit	26	4	4	15	1	0.864	0.63	0.674	0.777	0.723	0.605	0.5	0.349
TGGT1_314070	hypothetical protein	19	3	3	7	1	0.979	0.49	0.407	0.253	0.193	0.156	0.222	0.124
TGGT1_314042	putative cytochrome c1 heme lyase	5	1	1	1	1	1.064	0.725	0.846	0.708	0.411	0.202	0.07	0.039
TGGT1_314020	hypothetical protein	4	4	4	6	1	0.996	0.864	0.793	0.821	0.631	0.447	0.175	0.106
TGGT1_313970	Phytanoyl-CoA dioxygenase (PhyH) superfamily protein	3	2	2	6	1	0.925	0.875	0.576	0.458	0.239	0.137	0.129	0.044
TGGT1_313930	transmembrane protein	4	2	2	3	1	0.97	0.841	0.876	0.808	0.702	0.593	0.405	0.185
TGGT1_313910	RNA recognition motif 2 protein	2	1	1	1	1	0.521	0.326	0.226	0.175	0.119	0.109	0.085	0.044
TGGT1_313900	non-specific serine/threonine protein kinase	0	1	1	4	1	NA	NA	NA	NA	NA	NA	NA	NA
TGGT1_313870	zinc finger, C3HC4 type (RING finger) domain-containing protein	1	1	1	1	1	NA	NA	NA	NA	NA	NA	NA	NA
TGGT1_313860	regulator of chromosome condensation (RCC1) repeat-containing protein	6	13	13	24	1	0.942	0.75	0.637	0.516	0.336	0.239	0.191	0.091
TGGT1_313830	AARP2CN (NUC121) domain-containing protein	1	1	1	1	1	0.915	0.875	0.286	0.136	0.092	0.067	0.029	0.026
TGGT1_313820	putative dynactin p25	16	4	4	10	1	1.067	0.734	0.818	0.894	0.818	0.759	0.314	0.133
TGGT1_313770	hypothetical protein	1	1	1	2	1	0.927	0.474	0.147	0.093	0.062	0.026	0.09	0.028
TGGT1_313690	Sel1 repeat-containing protein	4	4	4	6	1	0.929	0.76	0.647	0.742	0.632	0.507	0.226	0.084
TGGT1_313670	adaptin n terminal region domain-containing protein	5	6	6	13	1	1.027	0.632	0.513	0.343	0.241	0.184	0.18	0.113
TGGT1_313665	hypothetical protein	3	1	1	1	1	0.891	0.887	0.686	0.584	0.587	0.438	0.465	0.333
TGGT1_313640	hypothetical protein	24	4	4	27	1	1.128	1.072	0.772	0.871	0.764	0.729	0.716	0.615
TGGT1_313580	cytochrome b5 family heme/steroid binding domain-containing protein	8	3	3	9	1	0.836	0.292	0.14	0.081	0.07	0.044	0.025	0.01
TGGT1_313570	regulator of chromosome condensation (RCC1) repeat-containing protein	3	1	1	2	1	1.051	0.887	0.746	0.736	0.591	0.394	0.556	0.358
TGGT1_313560	putative 60S ribosomal protein L7a	4	1	1	1	1	1.047	0.649	0.63	0.594	0.496	0.406	0.281	0.183
TGGT1_313540	hypothetical protein	2	2	2	3	1	1.037	0.84	0.646	0.566	0.486	0.427	0.535	0.283
TGGT1_313495	hypothetical protein	0	1	1	1	1	0.783	0.471	0.329	0.256	0.143	0.085	0.059	0.062
TGGT1_313480	hypothetical protein	6	6	6	11	1	1.069	0.878	1.062	1.089	0.962	0.841	1.134	0.821
TGGT1_313440	hypothetical protein	18	4	4	10	1	1.065	0.887	0.788	0.645	0.521	0.371	0.332	0.169
TGGT1_313422	hypothetical protein	2	1	1	1	1	0.545	0.777	0.768	0.786	0.625	0.375	0.304	0.321
TGGT1_313410	proteasome 26S regulatory subunit	23	22	22	125	1	1.014	0.741	0.76	0.729	0.445	0.216	0.12	0.059
TGGT1_313400	DnaJ domain-containing protein	12	2	2	11	1	0.845	0.728	0.562	0.409	0.297	0.189	0.258	0.094
TGGT1_313390	ribosomal protein RPL6	10	3	3	4	1	1.124	0.74	0.941	1.488	2.617	2.22	0.353	0.198
TGGT1_313380	hypothetical protein	7	2	2	4	1	0.896	0.817	0.847	0.642	0.611	0.35	0.751	0.398
TGGT1_313370	hypothetical protein	7	10	10	16	1	0.799	0.309	0.149	0.111	0.084	0.062	0.07	0.027
TGGT1_313310	DnaJ domain-containing protein	3	2	2	8	1	1.035	0.747	0.814	1.235	1.156	0.875	0.338	0.24
TGGT1_313300	YL1 nuclear protein C-terminal domain-containing protein	1	1	1	2	1	0.689	0.192	0.135	0.082	0.061	0.061	0.078	0.052
TGGT1_313290	MORN repeat-containing protein	20	6	6	21	1	1.135	0.738	0.806	0.714	0.603	0.498	0.43	0.33
TGGT1_313280	WD domain, G-beta repeat-containing protein	7	2	2	2	1	1.081	1.171	0.672	0.52	0.37	0.311	0.245	0.164
TGGT1_313270	hypothetical protein	23	43	43	95	1	0.957	0.62	0.553	0.486	0.402	0.36	0.333	0.31
TGGT1_313230	eukaryotic initiation factor-2, alpha subunit	43	13	13	95	1	1.06	0.557	0.368	0.156	0.105	0.075	0.055	0.03
TGGT1_313190	Rab18/RabC-family small GTPase	14	3	2	6	1	1.14	0.865	0.902	0.855	0.707	0.636	0.257	0.129
TGGT1_313180	putative cell-cycle-associated protein kinase PRP4	4	4	4	6	1	0.947	0.597	0.314	0.175	0.136	0.084	0.107	0.06
TGGT1_313150	DUF89/Fructose bisphosphatase	3	1	1	2	1	0.961	0.8	0.554	0.33	0.171	0.113	0.11	0.07
TGGT1_313140	isocitrate dehydrogenase	14	8	8	43	1	1.106	0.904	0.922	1.022	0.883	0.806	0.323	0.106
TGGT1_313130	hypothetical protein	4	4	4	6	1	0.991	0.627	0.316	0.24	0.192	0.152	0.153	0.092
TGGT1_313100	signal recognition particle SRP54 protein	8	4	4	12	1	0.959	0.509	0.238	0.129	0.092	0.061	0.05	0.029
TGGT1_313080	hypothetical protein	22	9	9	54	1	1.192	0.887	1.052	0.763	0.728	0.665	1.562	0.416
TGGT1_313070	hypothetical protein	12	3	3	11	1	1.063	0.869	0.943	0.908	0.836	0.766	1.364	0.339
TGGT1_313060	putative eukaryotic translation initiation factor 2B	5	3	3	3	1	0.992	0.554	0.197	0.085	0.056	0.034	0.017	0.01
TGGT1_313030	hypothetical protein	2	3	3	3	1	0.953	0.774	0.629	0.567	0.427	0.35	0.292	0.143
TGGT1_313020	STAS domain-containing protein	1	1	1	1	1	NA	NA	NA	NA	NA	NA	NA	NA
TGGT1_313010	DEAD (Asp-Glu-Ala-Asp) box polypeptide DDX6	9	3	3	7	1	0.938	0.494	0.285	0.187	0.141	0.1	0.086	0.046
TGGT1_312980	hypothetical protein	1	1	1	10	1	1.09	0.737	1.094	1.041	0.998	1.011	1.277	0.911
TGGT1_312940	hypothetical protein	10	1	1	2	1	1.169	1.327	0.673	0.575	0.387	0.21	0.126	0.01
TGGT1_312840	hypothetical protein	2	1	1	1	1	0.777	0.721	0.784	0.64	0.534	0.308	0.192	0.106
TGGT1_312830	hypothetical protein	2	1	1	1	1	0.9	0.747	0.663	0.667	0.55	0.46	0.272	0.137
TGGT1_312820	hypothetical protein	12	4	4	6	1	0.924	0.409	0.302	0.162	0.123	0.09	0.093	0.055
TGGT1_312700	hypothetical protein	1	2	2	2	1	1.043	0.87	0.645	0.348	0.165	0.09	0.112	0.068
TGGT1_312640	hypothetical protein	3	1	1	1	1	NA	NA	NA	NA	NA	NA	NA	NA
TGGT1_312630	putative anonymous antigen-1	21	40	40	204	1	1.076	0.816	0.774	0.564	0.275	0.193	0.135	0.075
TGGT1_312622	DUF803 domain-containing protein	12	6	6	14	1	1.058	0.782	0.855	0.856	0.743	0.656	0.461	0.348
TGGT1_312618	hypothetical protein	3	1	1	1	1	0.901	0.953	0.389	0.212	0.162	0.102	0.069	0.097
TGGT1_312600	heat shock protein HSP21	25	4	4	28	1	1.066	0.756	0.704	0.623	0.449	0.304	0.164	0.114
TGGT1_312580	hypothetical protein	4	2	2	3	1	0.917	0.759	0.358	0.257	0.165	0.145	0.135	0.117
TGGT1_312530	splicing factor, CC1 family protein	11	7	7	12	1	0.816	0.355	0.243	0.193	0.148	0.112	0.12	0.056
TGGT1_312520	tRNA dimethylallyltransferase	3	2	2	2	1	0.766	0.241	0.127	0.105	0.068	0.048	0.045	0.025
TGGT1_312490	hypothetical protein	2	1	1	1	1	NA	NA	NA	NA	NA	NA	NA	NA
TGGT1_312480	putative uracil phosphoribosyltransferase FUR1	24	5	5	21	1	1.057	0.705	0.888	1.011	0.93	0.89	0.259	0.113
TGGT1_312420	hypothetical protein	11	11	10	17	1	1.052	0.843	0.893	0.734	0.445	0.267	0.154	0.088
TGGT1_312410	hypothetical protein	4	1	1	1	1	0.835	0.734	0.586	0.426	0.342	0.238	0.373	0.254
TGGT1_312380	tetratricopeptide repeat-containing protein	5	3	2	7	1	1.106	0.921	0.683	0.327	0.107	0.062	0.062	0.041
TGGT1_312360	hypothetical protein	1	1	0	1	1	NA	NA	NA	NA	NA	NA	NA	NA
TGGT1_312350	putative IMPACT	4	1	1	1	1	0.843	0.423	0.273	0.188	0.15	0.109	0.158	0.08
TGGT1_312280	putative pre-mRNA-splicing factor ATP-dependent RNA helicase	1	1	1	1	1	NA	NA	NA	NA	NA	NA	NA	NA
TGGT1_312270	rhoptry protein ROP13	23	8	8	52	1	0.978	0.82	0.6	0.586	0.457	0.404	0.259	0.151
TGGT1_312260	hypothetical protein	10	5	4	20	1	0.811	0.426	0.407	0.221	0.172	0.121	0.099	0.053
TGGT1_312230	putative DNA topoisomerase 2	2	3	3	5	1	0.857	0.487	0.301	0.192	0.152	0.115	0.08	0.034
TGGT1_312220	putative mitochondrial inner membrane translocase subunit TIM17	15	3	3	10	1	1.099	0.899	0.953	0.912	0.776	0.686	0.401	0.119
TGGT1_312200	serine/threonine protein phosphatase	12	5	5	15	1	1.018	0.779	0.573	0.351	0.197	0.147	0.124	0.072
TGGT1_312190	hypothetical protein	1	2	2	2	1	0.76	0.389	0.283	0.192	0.191	0.116	0.101	0.064
TGGT1_312150	hypothetical protein	19	8	8	20	1	1.114	0.856	0.999	0.943	0.76	0.594	0.205	0.118
TGGT1_312110	apicoplast-associated thioredoxin family protein Atrx1	21	16	16	62	1	1.079	0.769	0.907	0.883	0.718	0.562	0.213	0.127
TGGT1_312100	plasma membrane-type Ca(2+)-ATPase A1 PMCAA1	6	8	8	15	1	0.949	0.741	0.644	0.523	0.303	0.185	0.168	0.072
TGGT1_312090	ribosomal protein RPL23	21	2	2	3	1	1.032	0.58	0.617	0.95	1.481	1.289	0.12	0.078
TGGT1_312065	hypothetical protein	0	1	1	1	1	0.842	0.294	0.093	0.032	0.031	0.019	0.021	0.011
TGGT1_312050	putative small GTPase Rab2	28	5	5	19	1	1.114	0.914	0.934	0.893	0.721	0.573	0.234	0.153
TGGT1_311920	GRAM domain-containing protein	2	4	4	9	1	0.745	0.337	0.247	0.198	0.14	0.102	0.138	0.048
TGGT1_311890	hypothetical protein	38	11	10	35	1	1.03	0.725	0.608	0.356	0.25	0.202	0.186	0.094
TGGT1_311870	WD domain, G-beta repeat-containing protein	7	2	2	5	1	0.829	0.353	0.322	0.197	0.124	0.082	0.079	0.033
TGGT1_311860	hypothetical protein	1	3	3	3	1	0.907	0.788	0.522	0.425	0.336	0.276	0.329	0.164
TGGT1_311830	hypothetical protein	10	1	1	2	1	1.028	0.952	0.646	0.804	0.698	0.682	0.626	0.519
TGGT1_311810	hypothetical protein	1	1	1	3	1	NA	NA	NA	NA	NA	NA	NA	NA
TGGT1_311780	Zn-containing alcohol dehydrogenase	2	1	0	1	1	NA	NA	NA	NA	NA	NA	NA	NA
TGGT1_311750	mago binding protein	13	4	4	4	1	1.075	0.811	0.827	0.681	0.675	0.621	0.984	0.536
TGGT1_311720	chaperonin protein BiP	53	31	30	642	1	1.087	0.689	0.6	0.362	0.204	0.149	0.092	0.054
TGGT1_311690	UBA/TS-N domain-containing protein	24	8	8	30	1	1.002	0.568	0.396	0.199	0.16	0.117	0.104	0.066
TGGT1_311680	FUN14 family protein	5	1	1	3	1	1.026	0.841	0.734	0.873	0.684	0.569	0.243	0.127
TGGT1_311660	putative histone lysine methyltransferase, SET	0	1	1	1	1	0.982	0.665	0.872	0.374	0.303	0.246	0.329	0.136
TGGT1_311650	leucine rich repeat-containing protein	1	1	1	1	1	NA	NA	NA	NA	NA	NA	NA	NA
TGGT1_311500	ThiF family protein	20	13	13	24	1	1.051	0.689	0.554	0.263	0.179	0.131	0.109	0.064
TGGT1_311480	hypothetical protein	34	9	9	74	1	1.003	0.965	0.689	0.529	0.327	0.225	0.191	0.101
TGGT1_311470	rhoptry neck protein RON5	24	24	24	70	1	1.075	0.783	0.804	0.627	0.277	0.173	0.136	0.091
TGGT1_311430	fibrillarin	26	7	7	21	1	0.957	0.578	0.417	0.236	0.163	0.117	0.109	0.046
TGGT1_311410	putative M phase phosphoprotein MPP10	2	1	1	1	1	NA	NA	NA	NA	NA	NA	NA	NA
TGGT1_311400	WD domain, G-beta repeat-containing protein	20	25	25	98	1	1.08	0.896	0.922	0.839	0.612	0.447	0.206	0.098
TGGT1_311360	protein kinase G AGC kinase family member PKG	15	10	10	21	1	1.041	0.78	0.651	0.413	0.235	0.172	0.133	0.08
TGGT1_311310	protein phosphatase 2B catalytic subunit, calcineurin family phosphatse superfamily protein	22	10	10	37	1	1.189	0.695	0.84	0.455	0.211	0.145	0.116	0.084
TGGT1_311290	protein tyrosine phosphatase family protein, ptpla protein	4	1	1	3	1	1.093	0.812	0.87	0.785	0.555	0.342	0.182	0.113
TGGT1_311280	hypothetical protein	1	1	1	3	1	1.013	0.848	0.902	1.206	1.406	1.731	1.755	1.658
TGGT1_311260	putative myosin light chain MLC1	6	1	1	3	1	0.825	0.688	0.562	0.828	1.048	1.041	1.234	0.853
TGGT1_311250	hypothetical protein	5	7	7	10	1	0.98	0.695	0.63	0.584	0.519	0.442	0.308	0.143
TGGT1_311240	putative DnaJ family chaperone	36	9	9	40	1	1.043	0.679	0.732	0.462	0.276	0.186	0.123	0.074
TGGT1_311230	hypothetical protein	2	6	5	17	1	0.891	0.538	0.35	0.307	0.23	0.169	0.149	0.114
TGGT1_311220	hypothetical protein	11	11	11	24	1	1.008	0.822	0.785	0.711	0.599	0.535	0.433	0.228
TGGT1_311210	hypothetical protein	2	3	3	6	1	1.014	0.672	0.507	0.359	0.26	0.183	0.189	0.105
TGGT1_311160	PWI domain-containing protein	10	1	1	1	1	1.008	0.829	0.625	0.494	0.422	0.386	0.271	0.165
TGGT1_311150	hypothetical protein	2	1	1	1	1	0.987	1.263	0.56	0.326	0.203	0.146	0.098	0.043
TGGT1_311140	hypothetical protein	2	2	2	2	1	0.96	0.86	0.862	0.771	0.497	0.339	0.332	0.282
TGGT1_311090	ubiquitin carboxyl-terminal hydrolase	28	12	12	34	1	0.902	0.402	0.191	0.122	0.086	0.065	0.055	0.032
TGGT1_311080	transporter, cation channel family protein	2	2	2	13	1	0.807	0.996	0.496	1.034	0.987	0.822	0.464	0.544
TGGT1_311040	hypothetical protein	3	1	1	3	1	0.926	0.752	0.832	0.892	0.793	0.787	0.902	0.706
TGGT1_311030	hypothetical protein	1	3	3	6	1	0.81	0.516	0.451	0.351	0.245	0.13	0.146	0.076
TGGT1_311010	hypothetical protein	24	4	4	16	1	1.106	1.003	0.926	0.924	0.767	0.742	0.673	0.673
TGGT1_310960	putative vacuolar atp synthase subunit f	24	5	5	15	1	1.035	0.87	0.824	0.925	0.812	0.704	0.416	0.189
TGGT1_310950	AP2 domain transcription factor AP2XI-3	8	6	6	17	1	0.694	0.39	0.25	0.21	0.161	0.132	0.109	0.082
TGGT1_310900	AP2 domain transcription factor AP2XI-2	3	5	5	9	1	0.626	0.329	0.273	0.22	0.173	0.133	0.131	0.065
TGGT1_310870	putative integral membrane protein	11	2	2	2	1	1.039	0.665	0.785	0.662	0.374	0.248	0.103	0.048
TGGT1_310860	U5 snRNP-specific protein	2	1	1	1	1	NA	NA	NA	NA	NA	NA	NA	NA
TGGT1_310850	MYND finger domain-containing protein	8	2	2	7	1	0.931	0.68	0.511	0.244	0.135	0.098	0.112	0.084
TGGT1_310820	putative SLU7 splicing factor	1	1	1	1	1	0.652	0.307	0.147	0.142	0.085	0.063	0.056	0.045
TGGT1_310810	apyrase	2	1	1	3	1	0.826	0.795	0.607	0.521	0.414	0.257	0.2	0.126
TGGT1_310790	hypothetical protein	28	4	4	14	1	1.446	0.9	1.492	0.826	0.781	0.693	2.708	0.442
TGGT1_310780	dense granule protein GRA4	17	4	4	129	1	1.213	0.763	1.08	0.885	0.796	0.815	0.819	0.618
TGGT1_310750	emp24/gp25L/p24 family protein	43	15	15	107	1	1.101	0.918	0.977	0.905	0.727	0.565	0.182	0.095
TGGT1_310700	serine/threonine phosophatase PP1	14	4	4	6	1	0.98	0.806	0.64	0.479	0.332	0.254	0.205	0.102
TGGT1_310670	putative glycogen phosphorylase 1	31	20	20	48	1	1.09	0.833	0.894	0.877	0.742	0.745	0.195	0.107
TGGT1_310640	phosphorylase family protein	37	8	8	55	1	1.037	0.915	0.814	0.829	0.657	0.523	0.188	0.108
TGGT1_310630	hypothetical protein	5	2	2	2	1	0.878	0.416	0.301	0.211	0.182	0.149	0.112	0.049
TGGT1_310610	hypothetical protein	1	1	1	1	1	0.894	0.643	0.441	0.396	0.242	0.165	0.05	0.035
TGGT1_310570	hypothetical protein	15	4	4	15	1	1.008	0.923	0.685	0.547	0.348	0.214	0.204	0.092
TGGT1_310530	SNF2 family N-terminal domain-containing protein	0	1	1	1	1	NA	NA	NA	NA	NA	NA	NA	NA
TGGT1_310490	ribosomal protein RPL27A	20	3	3	6	1	1.164	0.711	0.83	1.131	1.591	1.315	0.171	0.101
TGGT1_310470	putative cytochrome C oxidase subunit IIb	4	1	1	2	1	1.028	0.949	0.907	0.906	0.832	0.779	0.499	0.237
TGGT1_310460	Rab6	36	5	4	23	1	1.008	0.853	0.755	0.822	0.747	0.707	0.506	0.405
TGGT1_310430B	Hsp90 domain-containing protein	16	5	5	17	1	0.917	0.671	0.448	0.347	0.266	0.181	0.149	0.086
TGGT1_310430A	Hsp90 domain-containing protein	11	5	5	24	1	0.995	0.469	0.313	0.101	0.077	0.052	0.062	0.035
TGGT1_310420	hypothetical protein	3	1	1	1	1	1.319	0.641	1.018	0.437	0.298	0.256	1.013	0.239
TGGT1_310410	WD domain, G-beta repeat-containing protein	1	1	1	2	1	0.961	0.837	0.466	0.232	0.146	0.09	0.087	0.049
TGGT1_310400	glycosyl transferase family 8 protein	15	4	4	7	1	1.003	0.878	0.794	0.778	0.715	0.622	0.496	0.298
TGGT1_310370	hypothetical protein	2	1	1	30	1	1.043	0.848	0.801	0.811	0.81	0.651	0.42	0.213
TGGT1_310350	PGAP1 family protein	2	5	5	7	1	0.899	0.773	0.651	0.665	0.59	0.461	0.264	0.146
TGGT1_310330	hypothetical protein	13	9	9	27	1	0.967	0.682	0.598	0.638	0.597	0.568	0.579	0.637
TGGT1_310320	calreticulin family protein	12	6	6	10	1	0.959	0.626	0.423	0.348	0.287	0.254	0.295	0.13
TGGT1_310310	WD domain, G-beta repeat-containing protein	9	5	5	10	1	1.003	0.805	0.606	0.749	0.635	0.573	0.427	0.332
TGGT1_310290	regulator of chromosome condensation (RCC1) repeat-containing protein	1	1	1	2	1	NA	NA	NA	NA	NA	NA	NA	NA
TGGT1_310270	hypothetical protein	1	1	1	1	1	0.998	0.799	0.553	0.447	0.283	0.173	0.15	0.079
TGGT1_310240	hypothetical protein	5	1	1	1	1	1.429	1.092	0.694	0.816	0.908	0.643	1.837	0.582
TGGT1_310220	hypothetical protein	1	1	1	1	1	NA	NA	NA	NA	NA	NA	NA	NA
TGGT1_310210	hypothetical protein	3	1	1	6	1	1.066	1.04	1.157	1.129	1.149	0.874	1.049	0.828
TGGT1_310190	PIK3R4 kinase-related protein (incomplete catalytic triad)	0	1	1	3	1	0.832	0.435	0.357	0.208	0.183	0.133	0.168	0.109
TGGT1_310170	hypothetical protein	1	1	1	2	1	0.722	0.45	0.334	0.212	0.154	0.109	0.146	0.083
TGGT1_310150	AMP-binding enzyme domain-containing protein	17	13	12	57	1	1.045	0.85	0.823	0.669	0.373	0.208	0.128	0.073
TGGT1_310140	hypothetical protein	2	1	1	1	1	NA	NA	NA	NA	NA	NA	NA	NA
TGGT1_310130	Spc97 / Spc98 family protein	1	1	1	1	1	1.108	0.652	0.401	0.144	0.051	0.032	0.022	0.012
TGGT1_310080	AMP-binding enzyme domain-containing protein	27	20	19	165	1	1.054	0.858	0.921	0.907	0.679	0.464	0.141	0.071
TGGT1_310070	putative methyltransferase	30	5	5	14	1	0.989	0.77	0.611	0.445	0.25	0.157	0.115	0.073
TGGT1_310060	small nuclease	12	3	3	20	1	1.094	0.867	0.979	1.009	0.943	0.959	0.795	0.69
TGGT1_310050	RNA recognition motif-containing protein	14	5	5	13	1	0.984	0.636	0.467	0.277	0.178	0.132	0.095	0.058
TGGT1_310040	putative ubiquitin conjugating enzyme E2	26	4	4	22	1	1.069	0.578	0.446	0.182	0.142	0.1	0.08	0.051
TGGT1_310030	putative cyclase-associated protein	42	8	8	74	1	1.073	0.796	0.85	0.801	0.546	0.317	0.132	0.084
TGGT1_310010	rhoptry neck protein RON1	29	23	23	144	1	1.08	0.857	0.89	1.086	1.018	0.962	0.705	0.655
TGGT1_310000	putative membrane protein	18	7	7	34	1	1.074	0.878	0.981	0.865	0.642	0.429	0.158	0.093
TGGT1_309990	hypothetical protein	5	1	1	1	1	NA	NA	NA	NA	NA	NA	NA	NA
TGGT1_309950	NLE (NUC135) domain-containing protein	4	1	1	1	1	0.942	0.58	0.603	0.345	0.24	0.113	0.084	0.045
TGGT1_309940	phospholipase D active site domain-containing protein	3	2	2	2	1	0.871	0.732	0.506	0.431	0.42	0.304	0.241	0.109
TGGT1_309930	melibiase subfamily protein	1	1	1	1	1	0.992	0.818	0.461	0.13	0.054	0.046	0.01	0.01
TGGT1_309920	hypothetical protein	1	1	1	1	1	NA	NA	NA	NA	NA	NA	NA	NA
TGGT1_309910	hypothetical protein	3	5	5	6	1	0.992	0.655	0.718	0.66	0.391	0.228	0.175	0.139
TGGT1_309850	insulin-degrading enzyme	9	3	3	9	1	0.99	0.86	0.864	0.955	0.886	0.802	0.72	0.529
TGGT1_309820	ribosomal protein RPL11	4	1	1	2	1	NA	NA	NA	NA	NA	NA	NA	NA
TGGT1_309810	ribosomal protein RPP2	65	5	5	42	1	1.149	0.739	0.768	0.953	1.142	1.075	1.156	0.694
TGGT1_309780	hypothetical protein	3	1	1	1	1	0.99	0.79	0.847	0.866	0.597	0.448	0.342	0.299
TGGT1_309760	hypothetical protein	7	2	1	5	1	1.193	0.994	0.98	0.953	0.895	0.863	0.792	0.556
TGGT1_309752	putative succinate-Coenzyme A ligase, beta subunit	40	15	15	85	1	1.042	0.773	0.551	0.25	0.174	0.129	0.106	0.057
TGGT1_309740	LSM domain-containing protein	8	1	0	1	1	NA	NA	NA	NA	NA	NA	NA	NA
TGGT1_309730	thioredoxin reductase	24	10	10	60	1	1.107	0.821	0.738	0.537	0.28	0.211	0.13	0.081
TGGT1_309600	hypothetical protein	2	2	2	2	1	0.929	0.466	0.229	0.196	0.107	0.068	0.073	0.027
TGGT1_309590	rhoptry protein ROP1	31	12	12	381	1	1.074	0.887	0.818	0.837	0.743	0.748	0.584	0.45
TGGT1_309580	transporter, major facilitator family protein	11	5	5	6	1	0.978	1.149	0.723	0.807	0.706	0.692	0.535	0.111
TGGT1_309570	DEAD/DEAH box helicase domain-containing protein	6	4	4	5	1	0.819	0.312	0.176	0.118	0.09	0.062	0.05	0.031
TGGT1_309560	nmda receptor glutamate-binding chain	9	2	2	5	1	1.234	0.812	1.15	1.054	1.147	1.381	1.199	1.015
TGGT1_309370	adaptin n terminal region domain-containing protein	2	2	2	3	1	0.95	0.649	0.309	0.195	0.149	0.1	0.107	0.061
TGGT1_309290	hypothetical protein	8	2	2	4	1	0.852	0.68	0.602	1.03	1.036	0.854	0.667	0.595
TGGT1_309265	oxidoreductase, short chain dehydrogenase/reductase family protein	9	5	5	22	1	0.941	0.549	0.365	0.243	0.189	0.15	0.145	0.079
TGGT1_309250	hypothetical protein	5	11	11	11	1	0.863	0.364	0.346	0.291	0.245	0.189	0.158	0.119
TGGT1_309240	CorA family Mg2+ transporter protein	1	1	1	1	1	0.984	0.749	0.75	0.859	0.554	0.428	0.141	0.089
TGGT1_309220	GTPase activating protein for Arf protein	6	3	3	5	1	0.881	0.452	0.342	0.257	0.2	0.172	0.159	0.101
TGGT1_309210	putative peroxiredoxin 6	23	9	9	75	1	1.073	0.846	0.984	1.082	0.988	0.974	1.538	0.713
TGGT1_309200	zinc finger (CCCH type) motif-containing protein	15	10	10	19	1	1.034	0.786	0.776	0.709	0.565	0.537	0.503	0.409
TGGT1_309190	hypothetical protein	7	5	5	10	1	1.041	0.736	0.53	0.176	0.115	0.084	0.078	0.056
TGGT1_309140	transducin beta-like protein TBL1	11	5	5	14	1	0.827	0.501	0.416	0.321	0.19	0.122	0.124	0.071
TGGT1_309120	ribosomal protein RPL4	25	9	9	110	1	1.051	0.816	0.827	1.117	1.518	1.265	0.268	0.165
TGGT1_309110	tRNA methyl transferase	1	1	1	7	1	0.971	0.913	0.634	0.661	0.396	0.229	0.107	0.039
TGGT1_309050	hypothetical protein	7	4	4	12	1	0.951	0.616	0.266	0.185	0.125	0.087	0.094	0.058
TGGT1_309040	hypothetical protein	5	3	3	4	1	0.991	0.734	0.689	0.511	0.31	0.312	0.374	0.299
TGGT1_309000	hypothetical protein	0	1	1	1	1	0.982	0.665	0.872	0.374	0.303	0.246	0.329	0.136
TGGT1_308950	histidine acid phosphatase superfamily protein	5	2	2	2	1	0.936	0.906	0.586	0.494	0.254	0.186	0.101	0.054
TGGT1_308920	splicing factor U2AF protein	3	2	2	13	1	0.609	0.149	0.096	0.078	0.058	0.048	0.049	0.03
TGGT1_308890	transcription elongation factor SPT6	6	13	13	51	1	0.882	0.468	0.275	0.198	0.136	0.095	0.08	0.053
TGGT1_308870	hypothetical protein	12	6	6	25	1	0.935	0.578	0.655	0.591	0.47	0.389	0.341	0.248
TGGT1_308860	hypothetical protein	1	1	1	1	1	0.941	0.436	0.458	0.426	0.301	0.262	0.267	0.24
TGGT1_308840	SAG-related sequence SRS51	29	6	6	166	1	1.035	0.82	0.747	1.064	1.015	1.028	0.685	0.5
TGGT1_308810B	rhoptry neck protein RON9	51	20	15	213	1	1.039	0.865	0.866	0.823	0.587	0.377	0.13	0.079
TGGT1_308810A	rhoptry neck protein RON9	36	11	6	123	1	1.052	0.709	0.896	1.086	0.82	0.52	0.145	0.078
TGGT1_308580	Lon protease family protein	2	3	3	8	1	0.853	0.469	0.279	0.173	0.163	0.116	0.152	0.08
TGGT1_308090	rhoptry protein ROP5	50	21	8	1036	1	1.09	0.906	0.962	0.952	0.843	0.832	0.75	0.644
TGGT1_308060	hypothetical protein	1	1	1	1	1	0.966	0.64	0.662	0.426	0.335	0.215	0.317	0.109
TGGT1_308050	thioredoxin domain-containing protein	7	1	1	13	1	1.056	0.742	0.778	0.595	0.381	0.243	0.117	0.064
TGGT1_308040	ZPR1 zinc finger domain-containing protein	9	4	4	9	1	1.045	0.653	0.504	0.247	0.173	0.113	0.117	0.056
TGGT1_308020	SAG-related sequence SRS57	34	7	7	118	1	1.11	0.899	0.891	0.978	0.864	0.786	0.355	0.154
TGGT1_308010	hypothetical protein	1	1	1	1	1	NA	NA	NA	NA	NA	NA	NA	NA
TGGT1_308000	Gpi16 subunit, GPI transamidase component protein	4	3	3	5	1	1.013	0.751	0.735	0.78	0.571	0.404	0.204	0.118
TGGT1_307860	hypothetical protein	0	1	1	1	1	0.965	0.533	0.401	0.313	0.251	0.173	0.175	0.083
TGGT1_307850	6-phosphogluconate dehydrogenase	16	7	7	24	1	1.063	0.786	0.69	0.673	0.358	0.204	0.126	0.079
TGGT1_307830	hypothetical protein	12	3	3	4	1	1.046	0.786	0.704	0.656	0.534	0.425	0.314	0.335
TGGT1_307810	hypothetical protein	27	11	11	72	1	1.095	0.796	0.776	0.65	0.58	0.592	0.459	0.438
TGGT1_307605	hypothetical protein	3	1	1	1	1	1.133	1.052	0.909	0.8	0.754	0.639	0.593	0.299
TGGT1_307570	putative glycerol-3-phosphate dehydrogenase (gpdh)	7	5	5	7	1	1.058	0.897	0.861	0.884	0.708	0.499	0.201	0.121
TGGT1_307040	shikimate dehydrogenase substrate binding domain-containing protein	0	1	1	2	1	0.835	0.672	0.223	0.367	0.405	0.287	0.048	0.01
TGGT1_307010	histone lysine demethylase JMJC1/KDM5D/JARID1D	7	7	7	8	1	0.892	0.501	0.365	0.222	0.149	0.069	0.12	0.027
TGGT1_307000	hypothetical protein	8	2	2	3	1	0.907	0.719	0.623	0.68	0.562	0.547	0.479	0.465
TGGT1_306970	thymidylate kinase	35	7	7	37	1	1.058	0.786	0.964	1.088	1.009	0.938	0.51	0.146
TGGT1_306960	phenylalanine--tRNA ligase, beta subunit protein	14	8	8	21	1	1.032	0.818	0.578	0.261	0.176	0.123	0.104	0.049
TGGT1_306930	putative proteasome subunit beta type 7 precursor	15	6	6	105	1	0.987	0.831	0.801	1.025	0.907	0.864	0.661	0.565
TGGT1_306920	hypothetical protein	11	3	3	4	1	1.083	0.836	0.786	0.709	0.713	0.496	0.615	0.301
TGGT1_306910	hypothetical protein	9	3	3	8	1	0.875	0.695	0.588	0.572	0.48	0.39	0.262	0.162
TGGT1_306895	hypothetical protein	22	3	3	30	1	1.04	0.789	0.847	0.823	0.754	0.678	0.526	0.407
TGGT1_306890	hypothetical protein	2	3	3	3	1	0.876	0.477	0.23	0.149	0.127	0.093	0.053	0.025
TGGT1_306670	hypothetical protein	17	3	3	15	1	1.059	0.951	0.851	0.904	0.806	0.672	0.628	0.223
TGGT1_306660	RNA pseudouridine synthase superfamily protein	4	18	18	26	1	0.897	0.465	0.281	0.225	0.183	0.134	0.111	0.075
TGGT1_306650	hypothetical protein	20	4	4	5	1	1.163	0.896	1.25	0.864	0.804	0.663	2.339	0.218
TGGT1_306640	hypothetical protein	6	2	2	2	1	1.045	0.502	0.714	0.543	0.453	0.373	0.296	0.206
TGGT1_306630	tRNA methyltransferase complex GCD14 subunit protein	3	1	1	4	1	0.981	0.784	0.624	0.418	0.204	0.141	0.074	0.049
TGGT1_306610	3' exoribonuclease family, domain 1 domain-containing protein	6	2	2	6	1	1.048	0.85	0.742	0.614	0.361	0.246	0.12	0.078
TGGT1_306600	RNA recognition motif-containing protein	7	1	1	1	1	1.072	0.753	0.829	0.704	0.562	0.518	0.468	0.291
TGGT1_306590	hypothetical protein	9	3	3	6	1	1.031	0.692	0.423	0.206	0.133	0.096	0.091	0.04
TGGT1_306540	phosphotransferase enzyme family protein	17	6	6	16	1	0.931	0.644	0.455	0.231	0.166	0.1	0.091	0.046
TGGT1_306455	hypothetical protein	12	1	1	1	1	NA	NA	NA	NA	NA	NA	NA	NA
TGGT1_306410	hypothetical protein	2	1	1	1	1	NA	NA	NA	NA	NA	NA	NA	NA
TGGT1_306400	hypothetical protein	5	4	4	14	1	0.846	0.496	0.274	0.219	0.182	0.133	0.2	0.117
TGGT1_306390	hypothetical protein	23	3	3	24	1	1.153	0.854	0.827	0.756	0.63	0.553	0.411	0.275
TGGT1_306338B	putative dynein gamma chain, flagellar outer arm	0	1	1	3	1	0.965	0.709	0.527	0.391	0.172	0.073	0.029	0.02
TGGT1_306330	phospholipase	18	9	9	32	1	1.012	0.589	0.285	0.19	0.136	0.107	0.108	0.056
TGGT1_306300	hypothetical protein	0	1	1	1	1	0.966	0.942	0.504	0.263	0.21	0.177	0.36	0.116
TGGT1_306290	DNA-directed RNA polymerase III RPC1	1	1	1	4	1	0.826	0.414	0.188	0.089	0.074	0.058	0.082	0.051
TGGT1_306260	hypothetical protein	2	1	1	1	1	0.95	0.63	0.519	0.322	0.175	0.105	0.092	0.078
TGGT1_306220	hypothetical protein	6	4	3	5	1	0.56	0.258	0.222	0.177	0.142	0.091	0.09	0.043
TGGT1_306210	RNA polymerase II accessory factor CDC73	2	1	1	1	1	0.543	0.067	0.032	0.023	0.016	0.016	0.017	0.01
TGGT1_306195	hypothetical protein	12	2	2	6	1	1.02	0.813	0.742	0.745	0.729	0.726	0.823	0.63
TGGT1_306190	hypothetical protein	4	1	1	5	1	0.87	0.846	0.703	0.654	0.536	0.341	0.412	0.166
TGGT1_306060	rhoptry neck protein RON8	7	18	18	30	1	1.067	0.777	0.778	0.665	0.339	0.216	0.168	0.088
TGGT1_306030	glutathione s-transferase, n-terminal domain containing protein	5	2	2	2	1	1.088	0.843	0.765	0.53	0.391	0.291	0.243	0.118
TGGT1_306020	hypothetical protein	1	5	5	8	1	1.044	0.651	0.499	0.422	0.276	0.158	0.08	0.054
TGGT1_305980	pyruvate dehydrogenase complex subunit PDH-E3I	8	4	4	11	1	0.945	0.781	0.508	0.507	0.495	0.578	0.644	0.763
TGGT1_305920	endonuclease III family 1 protein	2	1	1	1	1	0.806	0.243	0.118	0.091	0.075	0.068	0.091	0.053
TGGT1_305910	hypothetical protein	14	6	6	15	1	0.969	0.789	0.789	0.674	0.465	0.298	0.154	0.087
TGGT1_305860	calcium-dependent protein kinase CDPK3	30	13	10	37	1	0.98	0.904	0.577	0.402	0.22	0.153	0.109	0.067
TGGT1_305850	RNA recognition motif-containing protein	14	6	6	17	1	1.038	0.422	0.293	0.134	0.103	0.079	0.06	0.033
TGGT1_305820	SGS domain-containing protein	11	3	3	10	1	1.06	0.649	0.518	0.233	0.154	0.108	0.096	0.058
TGGT1_305810	hypothetical protein	7	2	2	11	1	1.01	0.975	0.789	0.767	0.683	0.565	0.485	0.23
TGGT1_305800	6-pyruvoyl tetrahydrobiopterin synthase	6	2	2	3	1	NA	NA	NA	NA	NA	NA	NA	NA
TGGT1_305790	hypothetical protein	1	1	1	2	1	0.742	0.179	0.118	0.157	0.01	0.01	0.01	0.01
TGGT1_305780	putative 5'-3' exoribonuclease	15	16	16	46	1	1.006	0.734	0.624	0.397	0.236	0.157	0.113	0.067
TGGT1_305770	ABC transporter, ATP-binding domain-containing protein	10	4	4	12	1	0.922	0.765	0.702	0.691	0.497	0.323	0.207	0.079
TGGT1_305750	putative nucleolar gtp-binding protein 2	2	1	1	1	1	NA	NA	NA	NA	NA	NA	NA	NA
TGGT1_305640	metallo-beta-lactamase domain-containing protein	1	1	1	1	1	0.755	0.756	0.605	0.468	0.291	0.143	0.106	0.063
TGGT1_305635	hypothetical protein	6	1	1	1	1	NA	NA	NA	NA	NA	NA	NA	NA
TGGT1_305630	hypothetical protein	0	1	1	1	1	NA	NA	NA	NA	NA	NA	NA	NA
TGGT1_305610	hypothetical protein	8	3	3	10	1	0.798	0.491	0.2	0.141	0.114	0.079	0.055	0.037
TGGT1_305600	hypothetical protein	8	2	2	4	1	1.022	0.76	0.861	1.112	1.223	1.232	1.424	0.976
TGGT1_305590	ABC transporter transmembrane region domain-containing protein	4	6	6	13	1	1.026	0.789	0.748	0.634	0.422	0.234	0.167	0.089
TGGT1_305560	Vps51/Vps67 protein	1	1	1	2	1	0.857	0.292	0.159	0.128	0.097	0.072	0.056	0.04
TGGT1_305520	ribosomal protein RPS2	9	3	3	5	1	1.144	0.928	0.832	0.618	0.533	0.304	0.187	0.135
TGGT1_305510	hypothetical protein	8	3	3	5	1	1.026	0.81	0.861	0.717	0.528	0.35	0.257	0.151
TGGT1_305470	hypothetical protein	0	1	1	1	1	NA	NA	NA	NA	NA	NA	NA	NA
TGGT1_305460	putative methionine aminopeptidase 2	19	6	6	17	1	0.976	0.729	0.551	0.525	0.478	0.426	0.392	0.239
TGGT1_305450	acetyltransferase, GNAT family protein	7	3	3	11	1	1.001	0.449	0.298	0.131	0.092	0.07	0.082	0.046
TGGT1_305340	corepressor complex CRC230	13	16	16	36	1	0.719	0.364	0.26	0.19	0.149	0.102	0.103	0.054
TGGT1_305320	mRNA capping enzyme	1	1	1	1	1	0.842	0.294	0.093	0.032	0.031	0.019	0.021	0.011
TGGT1_305290	putative vacuolar atp synthase subunit e	15	7	7	14	1	1.099	0.841	0.841	0.725	0.487	0.307	0.134	0.069
TGGT1_305260	hypothetical protein	2	1	1	3	1	1.06	0.81	0.827	0.915	0.849	0.803	0.57	0.425
TGGT1_305250	hypothetical protein	18	3	3	20	1	1.04	0.801	0.852	0.888	0.821	0.773	0.669	0.577
TGGT1_305240	XPA binding protein 2 family protein	7	5	5	9	1	0.812	0.398	0.235	0.149	0.1	0.069	0.07	0.036
TGGT1_305230	hypothetical protein	1	1	1	1	1	NA	NA	NA	NA	NA	NA	NA	NA
TGGT1_305190	CorA family Mg2+ transporter protein	5	3	3	5	1	0.961	0.658	0.557	0.69	0.514	0.366	0.164	0.082
TGGT1_305180	Na+/H+ exchanger NHE3	6	7	7	34	1	1.036	0.779	0.831	0.867	0.788	0.76	0.667	0.405
TGGT1_305160	histone H2Ba	49	7	1	77	1	1.063	0.839	0.977	1.167	0.888	0.773	1.736	0.339
TGGT1_305140	phospholipase, patatin family protein	4	8	8	11	1	1.027	0.763	0.83	0.753	0.621	0.493	0.345	0.151
TGGT1_305090	kinase binding protein cgi-121 protein	7	1	1	4	1	0.963	0.861	0.738	0.657	0.617	0.444	0.09	0.231
TGGT1_305070	hypothetical protein	29	3	3	5	1	1.018	0.75	0.762	0.462	0.304	0.226	0.223	0.132
TGGT1_305050	putative calmodulin	62	6	6	20	1	1.107	0.769	0.865	0.587	0.469	0.337	0.436	0.155
TGGT1_305040	HEAT repeat-containing protein	5	4	4	10	1	0.987	0.668	0.554	0.279	0.145	0.082	0.087	0.039
TGGT1_305030	kinase, pfkB family protein	21	8	8	30	1	1.032	0.686	0.826	0.781	0.598	0.446	0.216	0.09
TGGT1_305010	putative pre-mRNA branch site protein p14	8	1	1	1	1	NA	NA	NA	NA	NA	NA	NA	NA
TGGT1_304990	guanylate-binding protein, N-terminal domain-containing protein	9	10	10	15	1	1	0.792	0.708	0.613	0.432	0.257	0.245	0.115
TGGT1_304970	putative cell-cycle-associated protein kinase CDK	3	3	3	5	1	0.855	0.65	0.655	0.91	0.646	0.303	0.078	0.074
TGGT1_304955	serine/threonine specific protein phosphatase	2	4	4	10	1	0.997	0.755	0.645	0.518	0.337	0.274	0.196	0.154
TGGT1_304900	hypothetical protein	19	3	3	7	1	1.029	0.792	0.868	0.872	0.746	0.716	0.604	0.421
TGGT1_304770	ubiquitin-conjugating enzyme subfamily protein	31	4	4	19	1	1.059	0.69	0.537	0.286	0.211	0.157	0.117	0.073
TGGT1_304760	RNA recognition motif-containing protein	15	17	17	38	1	0.966	0.596	0.455	0.275	0.18	0.151	0.151	0.1
TGGT1_304750	zinc finger, C3HC4 type (RING finger) domain-containing protein	1	1	1	2	1	NA	NA	NA	NA	NA	NA	NA	NA
TGGT1_304740	rhoptry kinase family protein ROP35	19	6	6	31	1	1.16	0.866	0.959	0.733	0.596	0.465	0.827	0.305
TGGT1_304710	putative eukaryotic peptide chain release factor	10	7	7	29	1	0.776	0.346	0.194	0.167	0.142	0.108	0.125	0.054
TGGT1_304680	ubiquitin family protein	19	5	5	13	1	1.024	0.57	0.661	0.517	0.351	0.204	0.111	0.055
TGGT1_304670	leucine rich repeat-containing protein	4	1	1	1	1	NA	NA	NA	NA	NA	NA	NA	NA
TGGT1_304660	prostaglandin-E synthase	9	4	4	7	1	1.021	0.923	0.694	0.496	0.348	0.244	0.23	0.128
TGGT1_304650	histidine acid phosphatase superfamily protein	4	7	7	16	1	0.986	0.762	0.573	0.389	0.192	0.121	0.133	0.067
TGGT1_304640	hypothetical protein	2	3	3	4	1	0.919	0.748	0.443	0.286	0.2	0.125	0.095	0.048
TGGT1_304630	ATG C terminal domain-containing protein	0	1	1	1	1	0.592	0.611	0.488	0.375	0.377	0.259	0.208	0.075
TGGT1_304520	hypothetical protein	4	2	2	2	1	0.812	0.635	0.412	0.29	0.239	0.159	0.147	0.071
TGGT1_304500	hypothetical protein	17	4	4	10	1	1.075	0.774	0.922	0.886	0.756	0.529	0.162	0.093
TGGT1_304490	hypothetical protein	5	1	1	2	1	NA	NA	NA	NA	NA	NA	NA	NA
TGGT1_304470	putative oxidoreductase	2	1	1	1	1	NA	NA	NA	NA	NA	NA	NA	NA
TGGT1_304460	zinc finger, C3HC4 type (RING finger) domain-containing protein	4	1	1	3	1	1.052	0.848	0.675	0.501	0.382	0.274	0.282	0.178
TGGT1_301690	hypothetical protein	5	1	1	1	1	1.011	1.158	0.87	0.949	0.875	0.732	0.426	0.29
TGGT1_301480	hypothetical protein	3	1	1	2	1	0.846	0.67	0.634	1.013	0.563	0.248	0.095	0.044
TGGT1_301480A	hypothetical protein	3	1	1	4	1	0.887	0.714	0.806	0.526	0.419	0.292	0.283	0.133
TGGT1_301450	FG-GAP repeat-containing protein	4	5	5	8	1	1.041	0.887	0.849	0.903	0.77	0.665	1.152	0.128
TGGT1_301440	calcium-dependent protein kinase CDPK1	33	19	16	95	1	1.077	0.642	0.548	0.23	0.161	0.114	0.079	0.047
TGGT1_301430	putative septum formation protein maf	5	2	2	10	1	1.027	0.817	0.892	0.94	0.867	0.793	0.979	0.664
TGGT1_301410	hypothetical protein	5	3	3	3	1	1.037	0.673	0.533	0.284	0.201	0.144	0.133	0.085
TGGT1_301390	putative ribosome biogenesis protein BOP1	4	3	3	3	1	0.925	0.545	0.413	0.291	0.21	0.17	0.112	0.08
TGGT1_301270	Tyrosine kinase-like (TKL) protein	3	9	9	13	1	1.02	0.793	0.789	0.654	0.4	0.216	0.176	0.09
TGGT1_301250	hypothetical protein	1	1	1	4	1	NA	NA	NA	NA	NA	NA	NA	NA
TGGT1_301210	putative NAD(P) transhydrogenase subunit beta	2	1	1	1	1	1.034	0.523	0.553	0.399	0.333	0.238	0.263	0.1
TGGT1_301180	SAG-related sequence SRS19F	12	5	3	20	1	1.108	0.951	0.941	0.98	0.896	0.905	0.617	0.685
TGGT1_301170	SAG-related sequence SRS19D	9	3	1	12	1	1.044	0.812	0.975	1.058	0.951	0.925	0.724	0.473
TGGT1_301160	SAG-related sequence SRS19C	10	3	3	7	1	0.974	0.704	0.662	0.754	0.667	0.614	0.39	0.267
TGGT1_301150	SAG-related sequence SRS19B	8	2	2	6	1	1.083	0.805	1.004	1.015	1.014	0.912	0.64	0.488
TGGT1_301130	hypothetical protein	33	3	3	6	1	0.975	0.633	0.759	0.637	0.473	0.354	0.38	0.197
TGGT1_301120	acetyl-CoA acetyltransferase	2	1	1	4	1	1.065	0.973	1.015	0.781	0.364	0.171	0.078	0.039
TGGT1_301010	putative serine/threonine protein phosphatase	14	8	8	12	1	1.002	0.746	0.756	0.708	0.588	0.482	0.268	0.11
TGGT1_300380	putative endoplasmic reticulum oxidoreductin	2	2	2	3	1	0.875	0.59	0.438	0.448	0.394	0.35	0.196	0.059
TGGT1_300350	cysteine desulfurase/selenocysteine lyase family PLP dependent transferase superfamily protein	1	1	1	2	1	1.082	0.723	0.848	0.836	0.661	0.597	0.428	0.255
TGGT1_300310	26S proteasome regulatory subunit, S6a family AAA ATpase	33	9	9	34	1	0.971	0.861	0.797	0.726	0.439	0.214	0.116	0.058
TGGT1_300280	LSM domain-containing protein	12	2	2	2	1	1.144	0.715	0.851	0.696	0.574	0.62	0.765	0.496
TGGT1_300270	hypothetical protein	2	1	1	2	1	NA	NA	NA	NA	NA	NA	NA	NA
TGGT1_300260	threonyl-tRNA synthetase family protein	32	20	20	68	1	1.085	0.676	0.643	0.376	0.223	0.163	0.139	0.076
TGGT1_300250	MtN3/saliva family protein	1	1	1	1	1	0.877	0.823	0.769	0.724	0.65	0.638	0.69	0.381
TGGT1_300220	hypothetical protein	0	1	0	1	1	NA	NA	NA	NA	NA	NA	NA	NA
TGGT1_300200	histone H2AZ	16	3	2	18	1	1.107	0.877	1.225	1.215	0.904	0.59	0.802	0.122
TGGT1_300190	ribosomal protein RPL37A	19	1	1	4	1	NA	NA	NA	NA	NA	NA	NA	NA
TGGT1_300180	hypothetical protein	12	3	3	5	1	1.148	0.427	0.803	0.6	0.489	0.539	0.609	0.558
TGGT1_300150	hypothetical protein	4	1	1	1	1	0.882	1.011	0.505	0.49	0.278	0.131	0.475	0.112
TGGT1_300140	putative elongation factor 1-gamma	30	11	11	87	1	1.075	0.717	0.594	0.317	0.16	0.115	0.075	0.047
TGGT1_300120	aminotransferase, class V superfamily protein	26	15	15	60	1	1.067	0.878	0.903	0.845	0.73	0.639	0.399	0.173
TGGT1_300100	rhoptry neck protein RON2	16	20	20	86	1	1.061	0.831	0.798	0.62	0.271	0.171	0.14	0.076
TGGT1_300060	signal peptidase subunit protein	19	3	3	7	1	0.987	0.857	0.654	0.573	0.278	0.159	0.075	0.036
TGGT1_300020	ATP-dependent metallopeptidase HflB subfamily protein	3	3	3	4	1	1.056	0.804	0.739	0.419	0.138	0.074	0.067	0.046
TGGT1_300000	ribosomal protein RPL18	17	2	2	3	1	1.099	0.853	0.656	0.624	0.637	0.559	0.203	0.135
TGGT1_299990	archease family protein	4	1	1	2	1	0.854	0.611	0.532	0.444	0.398	0.271	0.405	0.172
TGGT1_299810	cysteine-tRNA synthetase (CysRS)	24	17	17	60	1	1.072	0.824	0.89	0.733	0.518	0.333	0.236	0.099
TGGT1_299780	hypothetical protein	11	5	5	9	1	0.918	0.635	0.55	0.406	0.272	0.161	0.113	0.058
TGGT1_299670	hypothetical protein	5	2	2	2	1	0.888	0.891	0.647	0.653	0.521	0.367	0.26	0.172
TGGT1_299250	hypothetical protein	2	1	1	1	1	0.958	0.652	0.57	0.457	0.436	0.295	0.383	0.212
TGGT1_299210	CTP synthase	21	12	12	135	1	1.071	0.866	0.948	1.128	1.039	0.988	0.49	0.134
TGGT1_299200	putative Bet3 transport protein	5	1	1	7	1	1.113	0.756	0.732	0.449	0.236	0.163	0.101	0.061
TGGT1_299180	putative prenylated protein	4	1	1	1	1	0.986	0.848	0.701	0.838	0.559	0.316	0.218	0.117
TGGT1_299168	ATPase, AAA family protein	2	1	1	2	1	0.881	0.357	0.322	0.296	0.134	0.186	0.601	0.105
TGGT1_299130	hypothetical protein	1	1	1	1	1	1.07	0.614	0.335	0.126	0.139	0.113	0.055	0.01
TGGT1_299110	cleft lip and palate transmembrane protein 1 (clptm1) protein	16	10	10	48	1	1.078	0.783	0.818	0.583	0.338	0.188	0.114	0.062
TGGT1_299100	hypothetical protein	1	1	1	1	1	0.872	0.621	0.348	0.302	0.139	0.107	0.12	0.077
TGGT1_299080	VTC domain-containing protein	2	1	1	1	1	0.781	0.393	0.15	0.101	0.036	0.029	0.027	0.01
TGGT1_299070	pyruvate kinase PyKII	10	7	7	20	1	1.081	0.785	0.623	0.29	0.209	0.151	0.12	0.062
TGGT1_299060	sodium/hydrogen exchanger NHE2	11	7	7	26	1	1.019	0.818	0.871	1.002	0.866	0.712	0.273	0.22
TGGT1_299050	ribosomal protein RPL17	17	4	4	13	1	1.139	0.605	0.806	1.162	1.944	1.677	0.244	0.166
TGGT1_299030	RNA recognition motif 2 protein	5	1	1	1	1	0.889	0.326	0.304	0.197	0.165	0.113	0.231	0.07
TGGT1_298980	RNA pseudouridine synthase superfamily protein	1	1	1	2	1	0.922	0.593	0.514	0.377	0.215	0.127	0.13	0.088
TGGT1_298970	LSM3, U6 small nuclear RNA associated isoform 2 family protein	34	3	3	9	1	1.105	0.836	0.813	0.722	0.548	0.463	0.321	0.221
TGGT1_298630	vacuolar transporter chaperone VTC2	5	5	5	12	1	0.814	0.384	0.172	0.104	0.079	0.066	0.089	0.054
TGGT1_298610	GYF domain-containing protein	16	30	30	95	1	0.994	0.628	0.381	0.217	0.138	0.098	0.075	0.053
TGGT1_298020	DEAD-family helicase	11	9	9	13	1	0.85	0.454	0.269	0.247	0.187	0.155	0.12	0.09
TGGT1_297970	aspartyl aminopeptidase	10	3	3	8	1	1.049	0.732	0.704	0.805	0.68	0.592	0.479	0.324
TGGT1_297960B	rhoptry neck protein RON6	35	7	6	22	1	1.071	0.886	0.795	0.934	0.746	0.628	0.21	0.136
TGGT1_297960A	rhoptry neck protein RON6	52	28	27	124	1	1.046	0.763	0.902	1.071	0.922	0.776	0.259	0.179
TGGT1_297940	single-strand binding protein	6	3	3	19	1	0.927	0.767	0.678	0.743	0.658	0.578	0.544	0.457
TGGT1_297880	dense granule protein DG32	9	1	1	1	1	1.107	0.742	1.013	0.729	0.609	0.526	0.45	0.279
TGGT1_297840	DNA primase, large subunit	2	1	0	1	1	NA	NA	NA	NA	NA	NA	NA	NA
TGGT1_297810	hypothetical protein	51	12	12	77	1	1.097	0.812	0.881	0.823	0.721	0.691	0.479	0.237
TGGT1_297800	RecF/RecN/SMC N terminal domain-containing protein	2	2	2	2	1	0.882	0.594	0.282	0.186	0.166	0.111	0.298	0.086
TGGT1_297780	ATPase/histidine kinase/DNA gyrase B/HSP90 domain-containing protein	2	2	2	4	1	NA	NA	NA	NA	NA	NA	NA	NA
TGGT1_297745	hypothetical protein	1	5	5	5	1	1.067	0.878	0.899	0.888	0.567	0.412	0.375	0.271
TGGT1_297730	putative transcription elongation factor 1	38	7	7	66	1	1.014	0.801	0.883	0.958	0.905	0.889	0.784	0.747
TGGT1_297720	trehalose-phosphatase	18	18	17	40	1	1.01	0.797	0.73	0.514	0.292	0.185	0.165	0.091
TGGT1_297690	hypothetical protein	1	1	1	1	1	0.714	0.362	0.28	0.211	0.147	0.128	0.082	0.069
TGGT1_297650	Ser/Thr phosphatase family protein	7	5	5	9	1	1.102	0.738	0.74	0.57	0.464	0.355	0.309	0.17
TGGT1_297500	T-complex protein 1 eta subunit	36	15	15	65	1	1.067	0.85	0.902	0.885	0.518	0.279	0.143	0.082
TGGT1_297470	putative myosin light chain 2	20	5	5	37	1	1.042	0.892	0.645	0.351	0.214	0.141	0.147	0.068
TGGT1_297460	hypothetical protein	6	3	3	4	1	0.96	1.025	0.842	1.182	1.227	1.183	0.72	0.193
TGGT1_297430	hypothetical protein	35	7	7	32	1	1.12	0.859	0.972	0.874	0.781	0.741	0.885	0.328
TGGT1_297420	putative beta-tubulin cofactor D	4	10	10	26	1	0.977	0.761	0.58	0.709	0.587	0.447	0.122	0.069
TGGT1_297400	hypothetical protein	18	4	4	7	1	1.018	0.812	0.712	0.571	0.54	0.49	0.724	0.41
TGGT1_297380	hypothetical protein	2	1	1	2	1	NA	NA	NA	NA	NA	NA	NA	NA
TGGT1_297340	hypothetical protein	2	2	1	4	1	0.487	0.256	0.217	0.14	0.125	0.097	0.1	0.067
TGGT1_297330	hypothetical protein	1	2	2	2	1	1.031	0.844	0.649	0.557	0.438	0.389	0.33	0.272
TGGT1_297245	transporter, major facilitator family protein	4	2	2	10	1	1.13	0.824	0.938	1.007	0.963	0.903	0.728	0.419
TGGT1_297160	hypothetical protein	9	3	3	6	1	1.062	0.717	0.876	0.818	0.716	0.593	0.433	0.279
TGGT1_297150	MORN repeat-containing protein	9	4	4	7	1	1.067	0.776	0.865	0.804	0.717	0.653	0.538	0.523
TGGT1_297140	putative U6 snRNA-associated sm family protein Lsm2	19	2	2	4	1	0.907	0.715	0.633	0.661	0.54	0.459	0.399	0.202
TGGT1_297120	hypothetical protein	1	1	1	2	1	1.154	1.107	0.916	0.589	0.334	0.188	0.123	0.086
TGGT1_297080	pyridoxal kinase	6	3	3	7	1	0.957	0.805	0.736	0.93	0.798	0.702	0.534	0.278
TGGT1_297070	hypothetical protein	31	10	10	54	1	1.081	0.869	0.905	0.899	0.813	0.793	0.56	0.446
TGGT1_297060	phosphoglycerate mutase PGMII	27	8	8	212	1	1.08	0.893	0.897	0.896	0.805	0.772	0.381	0.133
TGGT1_296950	hypothetical protein	2	2	2	3	1	NA	NA	NA	NA	NA	NA	NA	NA
TGGT1_296010	phosphatidylinositol 3- and 4-kinase	4	4	4	5	1	0.985	0.53	0.282	0.113	0.101	0.083	0.32	0.076
TGGT1_295990	putative ubiquitin conjugating enzyme E2	7	4	4	7	1	0.984	0.71	0.5	0.289	0.206	0.157	0.129	0.062
TGGT1_295910	ATP-dependent Clp protease adaptor protein ClpS protein	4	1	1	2	1	NA	NA	NA	NA	NA	NA	NA	NA
TGGT1_295730	tetratricopeptide repeat-containing protein	4	1	1	1	1	NA	NA	NA	NA	NA	NA	NA	NA
TGGT1_295710	HECT-domain (ubiquitin-transferase) domain-containing protein	8	41	41	72	1	0.951	0.563	0.392	0.23	0.183	0.131	0.124	0.062
TGGT1_295690	ubiquinone/menaquinone biosynthesis methyltransferase subfamily protein	1	1	1	2	1	0.998	0.772	0.67	0.565	0.342	0.194	0.1	0.04
TGGT1_295650	hypothetical protein	21	7	7	18	1	1.06	0.832	0.936	0.817	0.759	0.611	0.554	0.384
TGGT1_295630	hypothetical protein	25	3	3	23	1	0.815	0.716	0.768	0.576	0.491	0.436	0.578	0.383
TGGT1_295400	hypothetical protein	3	2	2	4	1	1.051	0.48	0.25	0.231	0.123	0.072	0.116	0.05
TGGT1_295370	hypothetical protein	26	4	4	9	1	1.09	0.866	0.889	0.972	0.894	0.875	0.874	0.716
TGGT1_295350	putative nucleoside diphosphate kinase	40	5	5	58	1	1.129	0.99	0.908	0.835	0.718	0.675	0.865	0.452
TGGT1_295340	UV excision repair protein Rad23 protein	41	8	8	68	1	1.113	0.913	0.977	0.997	0.901	0.905	0.762	0.784
TGGT1_295125	rhoptry protein ROP4	37	11	6	421	1	0.987	0.863	0.859	0.836	0.729	0.616	0.383	0.12
TGGT1_295110	rhoptry protein ROP7	32	16	11	435	1	1.051	0.874	0.893	0.823	0.673	0.523	0.273	0.145
TGGT1_295090	hypothetical protein	2	2	2	3	1	NA	NA	NA	NA	NA	NA	NA	NA
TGGT1_295080	hypothetical protein	19	3	3	6	1	0.98	0.751	0.73	1.046	0.965	0.817	0.237	0.078
TGGT1_295070	helicase associated domain (ha2) protein	1	1	1	2	1	0.793	0.334	0.178	0.136	0.133	0.108	0.09	0.057
TGGT1_295040	HEAT repeat-containing protein	4	5	5	10	1	0.957	0.521	0.347	0.255	0.202	0.155	0.103	0.057
TGGT1_294970	hypothetical protein	8	1	1	1	1	NA	NA	NA	NA	NA	NA	NA	NA
TGGT1_294940	hypothetical protein	2	1	1	1	1	NA	NA	NA	NA	NA	NA	NA	NA
TGGT1_294920	general transcription factor IIH polypeptide 2 GTF2H2	3	1	1	1	1	0.924	0.595	0.381	0.241	0.204	0.17	0.138	0.11
TGGT1_294902	hypothetical protein	1	1	1	2	1	1.008	0.73	0.541	0.621	0.599	0.525	0.381	0.384
TGGT1_294898	tetratricopeptide repeat-containing protein	15	13	13	35	1	1.038	0.744	0.504	0.224	0.204	0.112	0.123	0.102
TGGT1_294890	hypothetical protein	5	3	3	6	1	0.989	0.755	0.625	0.63	0.548	0.466	0.338	0.186
TGGT1_294800B	putative elongation factor 1-alpha (EF-1-ALPHA)	64	17	3	442	1	1.038	1.227	0.613	0.446	0.27	0.201	0.128	0.089
TGGT1_294800A	putative elongation factor 1-alpha (EF-1-ALPHA)	61	16	5	477	1	1.104	1.292	0.743	0.44	0.206	0.145	0.096	0.068
TGGT1_294790	hypothetical protein	31	11	11	118	1	1.057	0.841	0.87	1	0.948	0.898	0.745	0.727
TGGT1_294780	hypothetical protein	3	1	1	1	1	NA	NA	NA	NA	NA	NA	NA	NA
TGGT1_294770	Armadillo/beta-catenin family repeat-containing protein	1	1	1	3	1	0.781	0.309	0.195	0.146	0.119	0.085	0.066	0.039
TGGT1_294740	hypothetical protein	0	1	0	2	1	NA	NA	NA	NA	NA	NA	NA	NA
TGGT1_294730	hypothetical protein	11	14	14	40	1	1.027	0.849	0.858	0.766	0.584	0.449	0.231	0.098
TGGT1_294720	hypothetical protein	3	2	2	5	1	0.888	0.674	0.669	0.758	0.458	0.479	0.441	0.379
TGGT1_294710	RNA recognition motif-containing protein	10	8	8	15	1	0.77	0.295	0.231	0.187	0.146	0.123	0.121	0.073
TGGT1_294670	translation initiation factor 3 subunit	29	7	7	23	1	0.872	0.338	0.23	0.154	0.113	0.091	0.068	0.044
TGGT1_294640	ribonucleoside-diphosphate reductase large chain	11	6	6	18	1	1.024	0.762	0.841	0.873	0.665	0.492	0.271	0.193
TGGT1_294630	hypothetical protein	16	8	8	32	1	0.968	0.71	0.615	0.484	0.296	0.204	0.186	0.108
TGGT1_294620	putative eukaryotic initiation factor-3, subunit 8	22	18	18	53	1	0.917	0.375	0.26	0.204	0.173	0.136	0.094	0.057
TGGT1_294560	rhoptry kinase family protein ROP37 (incomplete catalytic triad)	1	1	1	1	1	NA	NA	NA	NA	NA	NA	NA	NA
TGGT1_294550	dynein heavy chain	1	4	4	5	1	0.898	0.448	0.261	0.22	0.178	0.117	0.197	0.142
TGGT1_294440	NOL1/NOP2/sun family protein	5	4	4	5	1	0.872	0.612	0.516	0.364	0.263	0.157	0.14	0.087
TGGT1_294420	programmed cell death protein 2, c-terminal domain-containing protein	18	7	7	12	1	0.722	0.244	0.156	0.124	0.113	0.082	0.067	0.044
TGGT1_294360	putative ubiquitin specific protease 39 isoform 2	15	5	5	13	1	0.869	0.397	0.258	0.171	0.107	0.082	0.068	0.027
TGGT1_294350	DEAD/DEAH box helicase domain-containing protein	11	22	22	51	1	1.01	0.552	0.329	0.175	0.128	0.098	0.085	0.058
TGGT1_294340	hypothetical protein	13	4	4	11	1	1.059	0.67	0.85	0.799	0.535	0.307	0.113	0.064
TGGT1_294330	EGF family domain-containing protein	1	1	1	3	1	0.952	0.758	0.639	0.518	0.584	0.45	0.374	0.289
TGGT1_294290	Der1ER1	6	1	1	2	1	1.057	0.839	0.964	1.108	1.07	1.07	0.832	0.638
TGGT1_294280	putative E3 ubiquitin-protein ligase	6	4	4	5	1	0.916	0.684	0.454	0.315	0.273	0.158	0.199	0.084
TGGT1_294270	histone arginine methyltransferase PRMT4/CARM1	4	2	2	3	1	1.079	0.629	0.681	0.442	0.288	0.23	0.315	0.205
TGGT1_294250	WD domain, G-beta repeat-containing protein	10	4	4	14	1	1.045	0.648	0.564	0.328	0.203	0.129	0.084	0.043
TGGT1_294220	hypothetical protein	22	9	9	27	1	1.021	0.697	0.591	0.402	0.272	0.191	0.161	0.093
TGGT1_294200	glucose-6-phosphate 1-dehydrogenase	26	11	10	47	1	1.019	0.759	0.655	0.377	0.25	0.176	0.153	0.074
TGGT1_294180	tRNA -methyltransferase family protein	7	2	2	4	1	0.852	0.886	0.536	0.616	0.468	0.312	0.409	0.3
TGGT1_294050	hypothetical protein	13	5	5	18	1	1.011	0.808	0.834	0.913	0.729	0.591	0.183	0.09
TGGT1_294040	putative KDEL endoplasmic reticulum proteinretention receptor 2 (KDELR2)	6	2	2	4	1	1.047	0.83	0.853	0.676	0.568	0.468	0.321	0.155
TGGT1_294010	yrdC domain-containing protein	2	1	1	1	1	0.84	0.539	0.393	0.346	0.278	0.218	0.192	0.105
TGGT1_293900	sporozoite protein with an altered thrombospondin repeat SPATR	23	8	8	65	1	1.075	0.861	0.921	0.982	0.871	0.832	0.662	0.506
TGGT1_293870	putative thioredoxin	54	6	6	285	1	1.021	0.863	0.878	1.044	0.888	0.86	0.314	0.64
TGGT1_293860	hypothetical protein	21	5	5	9	1	0.962	0.714	0.504	0.43	0.351	0.286	0.177	0.134
TGGT1_293810	carboxyvinyl-carboxyphosphonate phosphorylmutase	18	4	4	10	1	1.066	0.929	0.838	0.916	0.772	0.694	0.308	0.157
TGGT1_293780	hypothetical protein	2	1	1	6	1	1.007	0.808	0.562	0.481	0.341	0.262	0.209	0.131
TGGT1_293770	chitinase-like protein CLP1	11	6	6	16	1	1.018	0.854	0.743	0.722	0.498	0.401	0.174	0.108
TGGT1_293740	hypothetical protein	19	1	1	1	1	1.408	1.084	1.96	0.766	1.039	0.821	7.201	0.565
TGGT1_293690	profilin PRF	62	9	9	126	1	1.046	0.618	0.489	0.287	0.203	0.171	0.183	0.233
TGGT1_293680	hypothetical protein	1	1	1	1	1	1.107	0.92	1.151	0.932	0.561	0.274	0.173	0.155
TGGT1_293670	transcription elongation factor A TFIIS	20	5	5	16	1	0.966	0.65	0.519	0.289	0.209	0.14	0.144	0.066
TGGT1_293630	hypothetical protein	14	10	10	23	1	0.985	0.555	0.273	0.136	0.1	0.077	0.075	0.042
TGGT1_293610	dihydroorotase	2	1	1	2	1	NA	NA	NA	NA	NA	NA	NA	NA
TGGT1_293590	putative 3-oxoacyl-acyl-carrier protein synthase I/II	20	7	7	15	1	1.087	0.717	0.739	0.9	0.829	0.814	0.576	0.553
TGGT1_293580	prefoldin subunit protein	38	5	5	14	1	1.039	0.688	0.729	0.615	0.374	0.25	0.18	0.13
TGGT1_293570	putative translocation protein sec62	20	8	8	44	1	1.03	0.58	0.526	0.306	0.156	0.1	0.076	0.044
TGGT1_293510	poly(ADP-ribose) polymerase and DNA-Ligase Zn-finger region domain-containing protein	29	9	9	34	1	1.062	0.818	0.806	0.701	0.525	0.418	0.344	0.27
TGGT1_293480	MoeA N-terminal region (domain I and II) domain-containing protein	2	1	1	1	1	0.784	0.781	0.408	0.323	0.234	0.178	0.186	0.073
TGGT1_293470	hypothetical protein	27	9	9	31	1	1.063	0.645	0.786	0.555	0.258	0.14	0.1	0.059
TGGT1_293440	hypothetical protein	23	9	9	52	1	1.103	0.752	1.064	0.903	0.908	0.772	1.315	0.44
TGGT1_293430	hypothetical protein	20	6	6	34	1	1.043	0.81	0.77	0.688	0.545	0.458	0.315	0.113
TGGT1_293390	putative cytochrome C-type heme lyase	14	4	4	13	1	1.076	0.726	0.66	0.538	0.452	0.342	0.207	0.109
TGGT1_293380	histone lysine acetyltransferase HAT1	1	1	1	2	1	0.852	0.376	0.17	0.107	0.062	0.044	0.047	0.024
TGGT1_293370	histone arginine methyltransferase PRMT2	4	4	4	5	1	1.018	0.575	0.866	1.094	0.807	0.575	0.16	0.054
TGGT1_293360	hypothetical protein	22	3	3	11	1	0.961	0.77	0.665	0.64	0.525	0.55	1.259	1.854
TGGT1_293350	mitochondrial carrier superfamily protein	3	2	2	3	1	1.048	0.822	0.804	0.759	0.547	0.309	0.101	0.066
TGGT1_293340	putative ran binding family protein 1	30	6	6	42	1	1.045	0.744	0.931	1.053	0.959	0.87	0.522	0.159
TGGT1_293330	hypothetical protein	1	1	1	6	1	1.076	0.669	0.767	0.339	0.167	0.062	0.026	0.01
TGGT1_293320	hypothetical protein	3	5	5	9	1	0.701	0.27	0.217	0.179	0.155	0.114	0.135	0.082
TGGT1_293300	Yip1 domain-containing protein	15	7	7	37	1	1	0.889	0.847	0.906	0.863	0.832	0.768	0.648
TGGT1_293230	hypothetical protein	1	1	1	4	1	1.087	0.861	0.81	0.924	0.85	0.698	0.223	0.154
TGGT1_293190	endonuclease/exonuclease/phosphatase family protein	2	1	1	1	1	0.871	0.682	0.795	0.501	0.395	0.224	0.382	0.122
TGGT1_293180	NADP-specific glutamate dehydrogenase	38	17	17	202	1	1.088	0.897	0.866	0.931	0.842	0.838	0.707	0.644
TGGT1_293060	SPRY domain-containing protein	3	2	2	4	1	0.846	0.624	0.462	0.396	0.325	0.24	0.21	0.102
TGGT1_293000	3'5'-cyclic nucleotide phosphodiesterase domain-containing protein	4	8	8	17	1	1.011	0.795	0.675	0.55	0.342	0.23	0.21	0.11
TGGT1_292950	hypothetical protein	0	1	1	1	1	0.989	0.892	0.677	0.549	0.397	0.272	0.221	0.206
TGGT1_292920	putative heat shock protein 75	26	20	20	70	1	1.027	0.668	0.555	0.266	0.172	0.125	0.104	0.062
TGGT1_292300	DNA-directed RNA polymerase III RPC8	4	4	4	7	1	0.936	0.671	0.724	0.491	0.275	0.165	0.15	0.061
TGGT1_292280	SAG-related sequence SRS36D	13	3	3	3	1	0.872	0.872	0.81	0.667	0.608	0.476	0.395	0.327
TGGT1_292275	SAG-related sequence SRS36E	27	2	2	2	1	0.872	0.872	0.81	0.667	0.608	0.476	0.395	0.327
TGGT1_292270	SAG-related sequence SRS36C	10	2	2	2	1	0.872	0.872	0.81	0.667	0.608	0.476	0.395	0.327
TGGT1_292235	hypothetical protein	2	3	3	4	1	0.992	0.567	0.303	0.112	0.079	0.05	0.046	0.032
TGGT1_292220	PCI domain-containing protein	28	13	13	143	1	1.053	0.815	0.88	0.811	0.514	0.254	0.13	0.065
TGGT1_292200	RNA recognition motif-containing protein	7	10	10	18	1	0.715	0.309	0.224	0.172	0.129	0.086	0.084	0.043
TGGT1_292130	ribosomal protein RPL13A	17	4	4	10	1	1.132	0.816	0.901	1.118	1.499	1.251	0.324	0.219
TGGT1_292120	membrane occupation and recognition nexus protein MORN2	42	14	14	56	1	1.042	0.809	0.881	0.844	0.75	0.67	0.59	0.484
TGGT1_292080	leucyl-tRNA synthetase	18	17	17	115	1	0.939	0.421	0.201	0.12	0.087	0.062	0.053	0.028
TGGT1_292055	calcium dependent protein kinase CDPK8	1	2	2	2	1	0.893	0.442	0.43	0.286	0.235	0.202	0.323	0.113
TGGT1_292020	GCC2 and GCC3 domain-containing protein	3	14	14	28	1	0.966	0.68	0.542	0.436	0.309	0.192	0.153	0.075
TGGT1_291980	HECT-domain (ubiquitin-transferase) domain-containing protein	3	10	10	17	1	0.899	0.502	0.308	0.112	0.078	0.051	0.047	0.027
TGGT1_291960	rhoptry kinase family protein ROP40 (incomplete catalytic triad)	23	10	10	102	1	1.059	0.636	0.505	0.195	0.131	0.098	0.079	0.068
TGGT1_291950	RNA recognition motif-containing protein	15	8	8	23	1	0.765	0.269	0.185	0.129	0.104	0.087	0.068	0.038
TGGT1_291940	hypothetical protein	3	1	1	2	1	1.083	0.881	1.019	0.978	0.838	0.742	0.543	0.252
TGGT1_291930	RNA recognition motif-containing protein	26	15	15	96	1	1.032	0.799	0.747	0.593	0.39	0.262	0.206	0.165
TGGT1_291890	microneme protein MIC1	64	20	20	280	1	1.081	0.924	0.808	0.984	0.875	0.846	0.568	0.298
TGGT1_291820	RNA helicase (UPF2 interacting domain) protein	1	1	1	3	1	0.926	0.593	0.479	0.355	0.233	0.157	0.318	0.071
TGGT1_291800	ADP-ribosylation factor family protein	10	2	2	2	1	1.066	0.762	0.769	0.578	0.337	0.211	0.188	0.111
TGGT1_291680	Sec23/Sec24 trunk domain-containing protein	17	10	10	42	1	0.973	0.585	0.469	0.378	0.255	0.154	0.116	0.053
TGGT1_291640	aspartate carbamoyltransferase	9	4	4	11	1	1.027	0.987	0.821	1.025	1.087	1.019	0.941	0.82
TGGT1_291620	hypothetical protein	8	8	8	13	1	1.012	0.761	0.601	0.421	0.256	0.18	0.171	0.121
TGGT1_291600	gamma interferon inducible lysosomal thiol reductase (GILT) protein	13	3	3	7	1	1	1.152	0.754	0.666	0.594	0.496	0.822	0.244
TGGT1_291590	hypothetical protein	4	4	4	9	1	1.02	0.663	0.464	0.225	0.204	0.162	0.259	0.074
TGGT1_291320	hypothetical protein	3	1	1	1	1	NA	NA	NA	NA	NA	NA	NA	NA
TGGT1_291310	putative V-ATPase subunit c' proteolipid	4	1	1	2	1	0.819	0.814	0.675	0.676	0.6	0.432	0.343	0.183
TGGT1_291300	putative RER1 protein	13	2	2	3	1	1.137	0.814	1.221	0.775	0.817	0.665	0.675	0.266
TGGT1_291180	hypothetical protein	11	40	40	105	1	0.986	0.747	0.686	0.527	0.275	0.139	0.131	0.069
TGGT1_291140	CCR4-Not complex component, Not1 protein	3	6	6	10	1	0.889	0.285	0.166	0.118	0.097	0.073	0.058	0.046
TGGT1_291120	trafficking protein mon1 subfamily protein	3	2	2	6	1	1.014	0.598	0.518	0.245	0.164	0.112	0.036	0.01
TGGT1_291090	SWI2/SNF2-containing protein	1	1	1	2	1	0.769	0.354	0.294	0.211	0.12	0.086	0.087	0.072
TGGT1_291080	TATA-box binding protein TBP1	5	1	1	1	1	0.988	0.491	0.533	0.208	0.112	0.077	0.059	0.028
TGGT1_291000	PHD-finger domain-containing protein	3	1	1	4	1	0.938	0.688	0.405	0.168	0.103	0.06	0.092	0.033
TGGT1_290980	putative glycine C-acetyltransferase	3	2	2	2	1	0.946	0.7	0.38	0.214	0.187	0.133	0.167	0.077
TGGT1_290970	8-amino-7-oxononanoate synthase	3	1	1	3	1	0.898	0.698	0.64	0.512	0.404	0.315	0.369	0.195
TGGT1_290950	putative clathrin heavy chain	12	18	18	24	1	0.749	0.262	0.194	0.152	0.128	0.108	0.078	0.054
TGGT1_290940	EMP/nonaspanin domain family protein	14	5	5	17	1	1.024	0.861	0.973	0.891	0.79	0.561	0.216	0.117
TGGT1_290910	hypothetical protein	5	3	3	3	1	0.969	0.461	0.287	0.226	0.163	0.123	0.096	0.046
TGGT1_290900	hydrolase, NUDIX family protein	3	1	1	1	1	0.889	0.685	0.374	0.256	0.14	0.101	0.115	0.05
TGGT1_290890	putative carbonyl reductase 1	19	6	6	8	1	0.957	0.416	0.347	0.221	0.174	0.124	0.089	0.049
TGGT1_290880	DnaJ domain-containing protein	4	2	2	5	1	0.942	0.781	0.631	0.579	0.442	0.362	0.378	0.229
TGGT1_290870	patched family protein	5	4	4	6	1	0.981	0.652	0.72	0.713	0.605	0.442	0.271	0.083
TGGT1_290860	putative amino acid transporter	3	1	1	1	1	1.204	0.968	1.019	0.884	0.852	0.713	0.63	0.204
TGGT1_290850	WD-40 repeat protein	6	1	1	1	1	0.973	0.637	0.764	0.702	0.456	0.228	0.114	0.073
TGGT1_290840	serine protease	1	1	1	3	1	1.011	1.009	0.517	0.314	0.185	0.153	0.327	0.126
TGGT1_290730	CS domain-containing protein	13	3	3	9	1	1.032	0.695	0.576	0.492	0.341	0.261	0.159	0.109
TGGT1_290720	putative vacuolar proton translocating ATPase subunit	10	8	8	22	1	1.01	0.844	0.879	0.859	0.768	0.698	0.53	0.347
TGGT1_290700	hypothetical protein	19	6	6	28	1	1.084	0.888	0.645	0.427	0.28	0.202	0.133	0.075
TGGT1_290678	hypothetical protein	3	7	7	7	1	1.022	0.825	0.641	0.413	0.241	0.157	0.135	0.074
TGGT1_290670	leucyl aminopeptidase LAP	24	18	18	273	1	1.032	0.977	0.856	0.942	0.86	0.817	0.616	0.49
TGGT1_290660	RNA recognition motif-containing protein	24	8	8	62	1	0.878	0.366	0.18	0.12	0.1	0.077	0.065	0.039
TGGT1_290640	putative DNA mismatch repair protein MSH6-1	7	9	9	29	1	0.992	0.515	0.339	0.195	0.16	0.11	0.102	0.063
TGGT1_290620	hypothetical protein	2	4	4	5	1	1.048	0.852	0.695	0.571	0.417	0.341	0.306	0.205
TGGT1_290600	succinyl-CoA-synthetase alpha SCSA	34	7	7	40	1	1.092	0.847	0.804	0.571	0.402	0.283	0.157	0.097
TGGT1_290580	ATP-binding cassette G family transporter ABCG89	7	2	2	4	1	1.153	0.832	1.06	1.167	1.009	0.818	0.377	0.284
TGGT1_290340	HEAT repeat-containing protein	6	3	3	4	1	0.451	0.145	0.093	0.064	0.055	0.07	0.107	0.033
TGGT1_290310	hypothetical protein	2	3	3	3	1	0.915	0.497	0.37	0.265	0.234	0.193	0.153	0.055
TGGT1_290300	hypothetical protein	3	1	1	2	1	NA	NA	NA	NA	NA	NA	NA	NA
TGGT1_290290	ubiquitin-activating enzyme E1 family protein	18	16	16	41	1	0.978	0.604	0.303	0.263	0.183	0.141	0.1	0.057
TGGT1_290260	thioredoxin family Trp26 protein	32	4	4	22	1	1.085	0.883	0.834	0.755	0.605	0.509	0.268	0.098
TGGT1_290240	hypothetical protein	1	1	1	2	1	0.838	0.493	0.201	0.101	0.063	0.049	0.051	0.03
TGGT1_290200	NAD/NADP octopine/nopaline dehydrogenase, alpha-helical domain-containing protein	15	5	5	15	1	1.13	0.585	0.447	0.241	0.195	0.163	0.142	0.083
TGGT1_290170	kelch repeat domain containing/Serine/threonine protein phosphatase protein	5	4	4	6	1	0.981	0.775	0.657	0.564	0.462	0.351	0.226	0.166
TGGT1_290160	putative sortilin	29	20	20	156	1	1.047	0.807	0.761	0.711	0.533	0.341	0.212	0.098
TGGT1_290030	hypothetical protein	3	1	1	2	1	NA	NA	NA	NA	NA	NA	NA	NA
TGGT1_290005	putative proteasome subunit beta type 1	28	7	7	69	1	1.049	0.762	0.89	1.001	0.909	0.896	0.67	0.563
TGGT1_289970	hypothetical protein	29	5	5	7	1	1.163	0.853	1.099	0.897	0.812	0.761	0.697	0.45
TGGT1_289950	hypothetical protein	6	3	3	9	1	0.992	0.676	0.682	0.561	0.353	0.238	0.242	0.045
TGGT1_289940	uroporphyrinogen decarboxylase	11	7	7	17	1	1.027	0.869	0.753	0.599	0.452	0.297	0.216	0.103
TGGT1_289890	hypothetical protein	3	1	1	2	1	NA	NA	NA	NA	NA	NA	NA	NA
TGGT1_289880	hypothetical protein	13	16	16	67	1	1.019	0.755	0.793	0.832	0.682	0.591	0.287	0.081
TGGT1_289830	putative eukaryotic initiation factor-3, delta subunit	8	2	2	3	1	0.959	0.431	0.477	0.322	0.249	0.192	0.142	0.076
TGGT1_289820	TBC domain-containing protein	6	6	6	9	1	0.971	0.61	0.503	0.205	0.101	0.06	0.064	0.032
TGGT1_289800	hypothetical protein	16	4	4	19	1	1.039	0.801	0.743	0.716	0.555	0.404	0.247	0.122
TGGT1_289780	putative ATP-dependent hsl protease ATP-binding subunit hslU	2	1	1	2	1	0.996	0.755	0.775	0.769	0.584	0.41	0.293	0.138
TGGT1_289770	mu1 adaptin	2	1	1	1	1	NA	NA	NA	NA	NA	NA	NA	NA
TGGT1_289750	ribosomal-ubiquitin protein RPL40	33	4	4	114	1	1.063	0.715	0.464	0.372	0.329	0.291	0.298	0.187
TGGT1_289730	Pep3/Vps18/deep orange family protein	3	3	3	4	1	0.833	0.36	0.117	0.079	0.054	0.047	0.063	0.029
TGGT1_289690	glyceraldehyde-3-phosphate dehydrogenase GAPDH1	31	12	12	237	1	1.052	1.013	0.837	1.026	0.942	0.884	0.649	0.307
TGGT1_289680	Ras-related protein Rab11	42	10	9	107	1	1.053	0.94	0.901	0.952	0.858	0.812	0.277	0.095
TGGT1_289650	PEP-carboxykinase I	18	11	11	55	1	1.058	0.872	0.822	0.678	0.397	0.223	0.118	0.067
TGGT1_289615	hypothetical protein	27	4	4	7	1	1.031	0.865	0.864	0.882	0.791	0.749	0.76	0.604
TGGT1_289600	heat shock protein HSP29	40	10	10	33	1	0.961	0.947	0.676	0.754	0.583	0.42	0.227	0.16
TGGT1_289580	strictosidine synthase subfamily protein	15	6	6	20	1	1.097	0.924	1.005	1.09	0.936	0.827	0.359	0.097
TGGT1_289570	phosphatidylinositol transfer protein	2	3	3	3	1	1.005	0.674	0.466	0.313	0.207	0.147	0.177	0.062
TGGT1_289560	RNA recognition motif-containing protein	5	2	2	4	1	1.038	0.638	0.692	0.58	0.343	0.172	0.102	0.06
TGGT1_289550	WD domain, G-beta repeat-containing protein	5	1	1	3	1	1.14	0.832	0.961	0.641	0.383	0.241	0.126	0.068
TGGT1_289540	hypothetical protein	14	12	12	23	1	1.012	0.764	0.711	0.451	0.266	0.166	0.127	0.068
TGGT1_289530	ribosomal protein RPL19	18	3	3	8	1	1.171	0.998	0.926	1.39	2.025	1.722	0.244	0.164
TGGT1_289520	hypothetical protein	0	1	1	1	1	1.021	0.82	0.307	0.165	0.107	0.078	0.064	0.076
TGGT1_289510	hypothetical protein	8	4	4	5	1	0.956	0.654	0.523	0.393	0.325	0.188	0.429	0.15
TGGT1_289380	hypothetical protein	7	6	6	9	1	0.921	0.943	0.572	0.353	0.202	0.134	0.134	0.063
TGGT1_289350	ATP-binding cassette G family transporter ABCG84	2	1	1	3	1	1.063	0.937	0.944	0.867	0.79	0.745	0.331	0.091
TGGT1_289330	ubiquitin carboxyl-terminal hydrolase family 2 protein	9	15	14	43	1	0.964	0.52	0.284	0.148	0.106	0.079	0.073	0.043
TGGT1_289310	cullin family protein	6	4	4	6	1	0.971	0.543	0.391	0.277	0.216	0.151	0.118	0.063
TGGT1_289300	methionyl-tRNA synthetase	26	15	15	39	1	1.04	0.746	0.633	0.398	0.234	0.17	0.107	0.064
TGGT1_289290	hypothetical protein	22	9	9	31	1	1.064	0.866	0.962	1.036	0.987	0.974	0.91	0.879
TGGT1_289210	prefoldin subunit protein	12	4	4	9	1	1.033	0.816	0.774	0.709	0.509	0.41	0.434	0.299
TGGT1_289190	tetratricopeptide repeat-containing protein	8	8	8	14	1	1.023	0.668	0.439	0.244	0.169	0.109	0.083	0.055
TGGT1_289150	hypothetical protein	2	2	2	3	1	0.971	0.617	0.383	0.205	0.153	0.134	0.135	0.088
TGGT1_289120	hypothetical protein	3	8	7	12	1	1.001	0.686	0.465	0.293	0.202	0.124	0.165	0.073
TGGT1_289100	hypothetical protein	19	13	13	31	1	1.04	0.738	0.695	0.544	0.315	0.178	0.128	0.068
TGGT1_289080	HEAT repeat-containing protein	4	3	3	4	1	0.98	0.579	0.371	0.28	0.234	0.182	0.15	0.099
TGGT1_289070	E1-E2 ATPase subfamily protein	1	2	2	2	1	NA	NA	NA	NA	NA	NA	NA	NA
TGGT1_289010	RNA recognition motif-containing protein	1	1	1	1	1	NA	NA	NA	NA	NA	NA	NA	NA
TGGT1_289000	hypothetical protein	4	4	4	6	1	1.012	0.751	0.695	0.659	0.449	0.279	0.169	0.12
TGGT1_288930	hypothetical protein	1	1	1	2	1	NA	NA	NA	NA	NA	NA	NA	NA
TGGT1_288910	DUF866 domain-containing protein	21	3	3	9	1	1.034	0.801	0.855	0.901	0.718	0.552	0.244	0.116
TGGT1_288860	RuvB family 2 protein	26	10	10	43	1	0.95	0.705	0.7	0.683	0.461	0.298	0.185	0.102
TGGT1_288850	hypothetical protein	8	1	1	5	1	NA	NA	NA	NA	NA	NA	NA	NA
TGGT1_288830	NADH dehydrogenase (NDH2-II)	18	10	10	16	1	1.084	0.772	0.836	0.787	0.622	0.45	0.208	0.107
TGGT1_288800	endonuclease/exonuclease/phosphatase family protein	4	3	3	3	1	0.873	0.681	0.385	0.444	0.212	0.064	0.039	0.041
TGGT1_288750	ubiquinol-cytochrome c reductase	17	4	4	11	1	1.031	0.943	0.859	0.995	0.938	0.879	0.627	0.45
TGGT1_288740	putative L-asparaginase	3	1	1	1	1	NA	NA	NA	NA	NA	NA	NA	NA
TGGT1_288720	ribosomal protein RPL10	18	3	3	11	1	1.084	0.748	0.811	0.856	0.975	0.827	0.239	0.15
TGGT1_288710	hypothetical protein	3	1	1	2	1	1.149	0.855	0.871	0.66	0.467	0.234	0.175	0.06
TGGT1_288685	Fe-S protein assembly co-chaperone HscB protein	5	1	1	1	1	NA	NA	NA	NA	NA	NA	NA	NA
TGGT1_288680	endonuclease IV APN	17	9	9	53	1	1.096	0.808	0.888	0.978	0.995	0.933	0.815	0.581
TGGT1_288650	dense granule protein GRA12	35	14	14	233	1	1.082	0.841	0.884	0.797	0.553	0.355	0.146	0.097
TGGT1_288630	putative nucleosome assembly protein (NAP)	46	13	13	62	1	1.004	0.6	0.446	0.238	0.176	0.122	0.093	0.07
TGGT1_288620	Erv1 / Alr family protein	9	2	2	5	1	0.918	0.924	0.753	0.849	0.72	0.592	0.522	0.459
TGGT1_288600	WD domain, G-beta repeat-containing protein	7	2	2	2	1	0.874	0.703	0.715	0.733	0.566	0.442	0.335	0.178
TGGT1_288570	hypothetical protein	6	2	2	6	1	0.889	0.647	0.291	0.156	0.096	0.065	0.055	0.045
TGGT1_288530	NOL1/NOP2/sun family protein	5	3	3	10	1	0.924	0.379	0.184	0.098	0.074	0.053	0.064	0.032
TGGT1_288500	FAD Malate-dehydrogenase (MDH-FAD)	15	7	7	44	1	1.041	0.797	0.815	0.897	0.764	0.67	0.27	0.116
TGGT1_288460	hypothetical protein	3	4	4	9	1	1.03	0.808	0.616	0.346	0.154	0.094	0.108	0.04
TGGT1_288400	LETM1 family protein	11	6	6	19	1	0.954	0.692	0.452	0.219	0.141	0.094	0.099	0.054
TGGT1_288380	heat shock protein HSP90	56	38	38	500	1	1.011	0.62	0.345	0.159	0.123	0.09	0.068	0.037
TGGT1_288360	tryptophanyl-tRNA synthetase (TrpRS2)	46	23	23	202	1	1.122	0.808	0.89	0.666	0.295	0.162	0.102	0.049
TGGT1_288350	hypothetical protein	5	5	5	8	1	0.91	0.571	0.499	0.353	0.245	0.174	0.16	0.126
TGGT1_288340	UBX domain-containing protein	3	2	2	4	1	1.177	0.477	0.658	0.293	0.24	0.21	0.175	0.122
TGGT1_288290	hypothetical protein	5	1	1	1	1	0.741	0.517	0.41	0.304	0.341	0.22	0.319	0.142
TGGT1_288270	hypothetical protein	6	2	2	2	1	NA	NA	NA	NA	NA	NA	NA	NA
TGGT1_288250	hypothetical protein	2	2	1	2	1	1.184	1.112	0.672	0.645	0.445	0.443	0.283	0.136
TGGT1_288210	PUL domain-containing protein	10	6	6	11	1	1.04	0.582	0.373	0.28	0.24	0.178	0.132	0.062
TGGT1_288190	hypothetical protein	0	1	1	2	1	0.835	0.472	0.262	0.113	0.077	0.077	0.072	0.059
TGGT1_288040	hypothetical protein	5	4	4	6	1	0.906	0.67	0.391	0.284	0.254	0.199	0.243	0.179
TGGT1_288030	hypothetical protein	26	6	6	34	1	1.06	0.826	0.927	0.976	0.874	0.793	0.766	0.639
TGGT1_288000	hypothetical protein	1	2	2	4	1	1.023	0.747	0.588	0.49	0.291	0.165	0.158	0.076
TGGT1_287980	FHA domain-containing protein	2	2	2	6	1	1.004	0.695	0.721	0.533	0.354	0.226	0.169	0.1
TGGT1_287500	putative T complex chaperonin	43	19	19	102	1	1.1	0.82	0.947	0.845	0.475	0.253	0.133	0.074
TGGT1_287480	hypothetical protein	3	11	11	20	1	0.901	0.422	0.237	0.129	0.087	0.064	0.063	0.037
TGGT1_287270	hypothetical protein	6	3	3	4	1	1.027	0.608	0.629	0.326	0.236	0.148	0.121	0.062
TGGT1_287230	inorganic anion transporter, sulfate permease (SulP) family protein	5	1	1	1	1	0.835	0.824	0.858	0.784	0.641	0.507	0.379	0.183
TGGT1_287210	putative proteasome subunit alpha2	32	6	6	108	1	1.014	0.855	0.831	0.902	0.82	0.749	0.573	0.461
TGGT1_287180	hypothetical protein	2	2	2	2	1	NA	NA	NA	NA	NA	NA	NA	NA
TGGT1_287170	hypothetical protein	28	7	7	57	1	1.052	0.782	0.843	0.823	0.733	0.723	0.671	0.648
TGGT1_286920	SWIRM domain-containing protein	5	4	4	9	1	0.713	0.276	0.185	0.141	0.106	0.078	0.102	0.047
TGGT1_286800	hypothetical protein	1	1	1	1	1	NA	NA	NA	NA	NA	NA	NA	NA
TGGT1_286790	nuclear factor NF2	8	2	2	3	1	0.928	0.687	0.595	0.529	0.467	0.425	0.397	0.242
TGGT1_286750	MA3 domain-containing protein	21	10	10	30	1	1.049	0.908	0.636	0.253	0.186	0.136	0.118	0.083
TGGT1_286720	heat shock protein HSP28	32	7	7	27	1	0.757	0.386	0.3	0.213	0.155	0.121	0.118	0.089
TGGT1_286710	zinc finger, c2h2 type domain-containing protein	14	3	3	4	1	0.954	0.975	0.69	0.583	0.485	0.41	0.295	0.192
TGGT1_286650	hypothetical protein	16	2	2	2	1	NA	NA	NA	NA	NA	NA	NA	NA
TGGT1_286630	redoxin domain-containing protein	32	9	9	78	1	1.036	0.967	0.837	0.869	0.766	0.748	0.449	0.143
TGGT1_286600	hypothetical protein	2	1	1	3	1	0.945	0.844	0.988	1.531	1.755	2.311	2.587	2.605
TGGT1_286580	hypothetical protein	20	16	16	96	1	1.025	0.844	0.893	1.045	0.844	0.597	0.217	0.139
TGGT1_286560	U6 snRNA-associated Sm family protein	32	2	2	7	1	1.018	0.843	0.67	0.633	0.505	0.401	0.329	0.23
TGGT1_286550	hypothetical protein	25	2	2	4	1	1.009	0.875	0.65	0.533	0.228	0.163	0.154	0.082
TGGT1_286510	hypothetical protein	6	2	2	2	1	1.024	0.71	0.659	0.489	0.353	0.257	0.209	0.116
TGGT1_286500	hypothetical protein	1	1	1	1	1	NA	NA	NA	NA	NA	NA	NA	NA
TGGT1_286450	dense granule protein GRA5	49	7	7	201	1	1.139	0.844	1.27	0.842	0.839	0.72	3.207	0.606
TGGT1_286440	malic enzyme	6	2	2	6	1	0.785	0.347	0.267	0.183	0.132	0.077	0.155	0.039
TGGT1_286420B	putative elongation factor 1-alpha (EF-1-ALPHA)	62	13	3	373	1	1.038	1.227	0.613	0.446	0.27	0.201	0.128	0.089
TGGT1_286420A	putative elongation factor 1-alpha (EF-1-ALPHA)	57	19	5	573	1	1.104	1.292	0.743	0.44	0.206	0.145	0.096	0.068
TGGT1_286260	tetratricopeptide repeat-containing protein	3	2	2	5	1	0.849	0.404	0.256	0.233	0.162	0.089	0.089	0.064
TGGT1_286240	putative kelch repeat protein	5	2	2	6	1	1.011	0.781	0.671	0.518	0.286	0.108	0.042	0.017
TGGT1_286230	hypothetical protein	1	2	2	2	1	0.638	0.437	0.279	0.341	0.197	0.122	0.186	0.087
TGGT1_286220	GDP-L-fucose synthetase	9	3	3	5	1	1.064	0.846	0.797	0.75	0.549	0.343	0.256	0.141
TGGT1_286210	protein phosphatase 4, catalytic subunit	7	2	1	2	1	0.911	0.664	0.58	0.55	0.418	0.275	0.218	0.123
TGGT1_286190	hypothetical protein	0	1	1	1	1	0.982	0.665	0.872	0.374	0.303	0.246	0.329	0.136
TGGT1_286180	tRNA ligases class I (M) protein	1	1	1	1	1	1.067	0.946	0.839	1.031	0.837	0.541	0.578	0.318
TGGT1_286160B	non-specific serine/threonine protein kinase	7	10	10	17	1	1.009	0.582	0.638	0.674	0.51	0.379	0.23	0.279
TGGT1_286120	prolyl endopeptidase	19	15	15	56	1	1.017	0.837	0.743	0.524	0.254	0.162	0.101	0.062
TGGT1_286090	putative translation initiation factor SUI1	18	2	1	8	1	1.142	0.902	0.853	0.753	0.607	0.474	0.99	0.239
TGGT1_286080	elongation factor 2 family protein	3	3	3	7	1	0.885	0.447	0.276	0.207	0.131	0.09	0.07	0.037
TGGT1_286030	hypothetical protein	0	1	1	1	1	NA	NA	NA	NA	NA	NA	NA	NA
TGGT1_285980B	glucosephosphate-mutase GPM1	43	13	12	63	1	1.082	0.807	0.854	0.844	0.719	0.645	0.293	0.1
TGGT1_285980A	glucosephosphate-mutase GPM1	34	7	7	22	1	1.043	0.86	0.863	0.94	0.778	0.698	0.366	0.144
TGGT1_285950	hypothetical protein	2	2	2	2	1	0.778	0.405	0.402	0.403	0.366	0.357	0.252	0.219
TGGT1_285895	AP2 domain transcription factor AP2V-2	0	1	0	1	1	NA	NA	NA	NA	NA	NA	NA	NA
TGGT1_285870	SAG-related sequence SRS20A	33	8	8	53	1	1.078	0.867	0.832	0.927	0.849	0.82	0.625	0.48
TGGT1_285860	SAG-related sequence SRS20C	10	3	3	8	1	1.085	0.767	0.973	1.169	1.094	1.119	0.861	0.568
TGGT1_285850	peptidyl-prolyl cis-trans isomerase, FKBP-type domain-containing protein	7	3	3	12	1	0.964	0.538	0.454	0.296	0.196	0.151	0.12	0.112
TGGT1_285840	RAP domain-containing protein	3	1	1	3	1	1.396	0.774	1.45	0.591	0.48	0.31	0.633	0.122
TGGT1_285760	U-snRNP-associated cyclophilin family protein	9	2	2	2	1	1.001	0.478	0.37	0.182	0.133	0.105	0.068	0.049
TGGT1_285750	6,7-dihydropteridine reductase	1	1	1	1	1	1.083	0.795	0.647	0.357	0.141	0.073	0.049	0.024
TGGT1_285730	TBC domain containing protein	2	1	1	5	1	NA	NA	NA	NA	NA	NA	NA	NA
TGGT1_285720	putative ATP binding protein	20	5	5	13	1	0.966	0.815	0.831	0.818	0.712	0.617	0.334	0.116
TGGT1_285710	hypothetical protein	19	4	4	7	1	0.975	0.82	0.776	0.752	0.555	0.403	0.246	0.121
TGGT1_285700	ubiquitin fusion degradation protein UFD1AP	3	2	2	2	1	0.988	0.592	0.551	0.318	0.189	0.112	0.09	0.046
TGGT1_285680	putative dihydrolipoamide acyltransferase	5	2	2	5	1	0.977	0.793	0.617	0.502	0.386	0.289	0.175	0.101
TGGT1_285670	hypothetical protein	3	1	1	2	1	0.929	0.77	0.759	0.938	0.923	0.884	1.22	0.58
TGGT1_285660C	DEAD/DEAH box helicase domain-containing protein	5	1	1	1	1	NA	NA	NA	NA	NA	NA	NA	NA
TGGT1_285660B	DEAD/DEAH box helicase domain-containing protein	1	1	1	2	1	0.936	0.574	0.207	0.135	0.075	0.047	0.06	0.028
TGGT1_285660A	DEAD/DEAH box helicase domain-containing protein	3	1	1	2	1	0.972	0.548	0.233	0.2	0.164	0.109	0.109	0.053
TGGT1_285650	hypothetical protein	0	1	1	6	1	0.982	0.785	0.731	0.685	0.417	0.201	0.072	0.037
TGGT1_285520	RNA cap guanine-N2 methyltransferase	4	4	4	8	1	0.906	0.816	0.658	0.54	0.401	0.274	0.298	0.132
TGGT1_285510	hypothetical protein	5	1	1	1	1	NA	NA	NA	NA	NA	NA	NA	NA
TGGT1_285500	hypothetical protein	2	4	4	6	1	1.011	0.747	0.54	0.346	0.139	0.084	0.091	0.043
TGGT1_285290	hypothetical protein	10	1	1	2	1	0.951	0.727	0.577	0.536	0.464	0.293	0.209	0.129
TGGT1_285268	DnaJ domain-containing protein	29	11	11	35	1	1.028	0.747	0.78	0.909	0.811	0.754	0.667	0.697
TGGT1_285250	hypothetical protein	2	2	2	4	1	0.642	0.278	0.187	0.162	0.12	0.084	0.068	0.046
TGGT1_285240	3-oxo-5-alpha-steroid 4-dehydrogenase	3	1	1	4	1	1.076	0.84	0.801	0.705	0.503	0.333	0.186	0.093
TGGT1_285230	PRP38 family protein	4	3	3	6	1	0.933	0.575	0.365	0.172	0.113	0.077	0.082	0.042
TGGT1_285220	CAP-Gly domain-containing protein	1	1	1	1	1	0.725	0.476	0.268	0.224	0.199	0.119	0.088	0.049
TGGT1_285200	cleavage and polyadenylation specifity factor protein	6	5	5	6	1	0.921	0.577	0.396	0.264	0.197	0.143	0.105	0.062
TGGT1_285190	zinc finger, C3HC4 type (RING finger) domain-containing protein	3	2	2	6	1	1.184	0.749	0.652	0.394	0.309	0.304	0.272	0.247
TGGT1_285180	hypothetical protein	16	8	8	21	1	1.03	0.743	0.788	0.792	0.606	0.453	0.203	0.074
TGGT1_285150	hypothetical protein	1	1	1	1	1	NA	NA	NA	NA	NA	NA	NA	NA
TGGT1_284780	hypothetical protein	5	8	8	15	1	1.114	0.87	0.944	0.872	0.795	0.7	0.404	0.103
TGGT1_284645	hypothetical protein	0	1	1	2	1	1.05	0.778	0.647	0.309	0.125	0.062	0.046	0.027
TGGT1_284570	hypothetical protein	3	1	1	1	1	0.806	0.502	0.355	0.373	0.218	0.151	0.128	0.082
TGGT1_284560	ribosomal protein RPL9	15	3	3	14	1	1.104	0.938	0.911	1.463	2.183	1.862	0.296	0.141
TGGT1_284540	ATP synthase F1, delta subunit protein	9	2	2	4	1	1.126	0.579	0.734	0.819	0.925	0.599	0.296	0.208
TGGT1_284190	pyruvate carboxylase	5	5	5	13	1	1.013	0.645	0.615	0.448	0.372	0.249	0.15	0.048
TGGT1_284170	DHHC zinc finger domain-containing protein	4	3	3	6	1	1.067	0.544	0.777	0.68	0.512	0.392	0.281	0.18
TGGT1_284050	DEAD/DEAH box helicase domain-containing protein	2	4	4	4	1	0.885	0.499	0.332	0.231	0.171	0.13	0.12	0.087
TGGT1_283890	histone lysine demethylase JMJD6b	2	1	1	1	1	1.093	0.457	0.431	0.175	0.162	0.079	0.119	0.033
TGGT1_283850	peptidyl-prolyl cis-trans isomerase	43	16	14	109	1	1.056	0.762	0.703	0.54	0.354	0.276	0.197	0.156
TGGT1_283840	GATA zinc finger domain-containing protein	0	1	1	1	1	1.131	0.531	1.061	1.531	1.563	1.545	1.177	1.272
TGGT1_283830	type I inorganic pyrophosphatase PPase	15	4	4	10	1	1.009	0.632	0.531	0.316	0.204	0.155	0.12	0.068
TGGT1_283820	glycine cleavage T-protein (aminomethyl transferase) domain-containing protein	1	1	1	1	1	0.821	0.816	0.505	0.405	0.294	0.194	0.173	0.071
TGGT1_283810	hypothetical protein	1	1	1	1	1	0.999	0.625	0.681	0.435	0.252	0.162	0.155	0.114
TGGT1_283780	glucose-6-phosphate isomerase GPI	13	8	8	29	1	1.107	0.843	0.945	0.967	0.82	0.693	0.214	0.094
TGGT1_283730	endomembrane protein 70 subfamily protein	9	4	4	11	1	1.052	0.619	0.551	0.307	0.209	0.146	0.128	0.071
TGGT1_283720	phosphotyrosyl phosphate activator (ptpa) protein	7	4	4	10	1	1.046	0.515	0.388	0.14	0.085	0.06	0.057	0.024
TGGT1_283710	longevity-assurance protein (LAG1) domain-containing protein	7	3	3	17	1	1.096	0.908	0.992	1.051	0.892	0.761	0.411	0.34
TGGT1_283590A	NLI interacting factor family phosphatase	4	1	1	1	1	1.114	1.311	0.819	0.489	0.325	0.391	0.342	0.275
TGGT1_283550	hypothetical protein	4	9	9	12	1	0.857	0.493	0.3	0.133	0.092	0.055	0.092	0.04
TGGT1_283540	hypothetical protein	13	5	5	46	1	1.075	0.785	0.934	0.787	0.535	0.298	0.151	0.081
TGGT1_283510	hypothetical protein	33	9	9	23	1	1.117	0.834	0.97	0.838	0.64	0.453	0.234	0.108
TGGT1_282190	hydrolase, NUDIX family protein	13	3	3	7	1	1.093	0.555	0.665	0.404	0.218	0.14	0.075	0.062
TGGT1_282180	hypothetical protein	8	2	2	9	1	1.008	0.766	0.816	0.844	0.784	0.668	0.609	0.143
TGGT1_282170	hypothetical protein	6	2	2	7	1	0.993	0.926	0.572	0.287	0.192	0.148	0.13	0.073
TGGT1_282150	hypothetical protein	1	1	1	2	1	NA	NA	NA	NA	NA	NA	NA	NA
TGGT1_282140	cwf21 protein	3	2	2	2	1	0.878	0.705	0.585	0.781	0.531	0.418	0.253	0.196
TGGT1_282130	hypothetical protein	1	1	1	1	1	1	1.028	0.742	0.568	0.491	0.343	0.195	0.097
TGGT1_282090	hypothetical protein	2	1	1	1	1	1.029	0.641	0.482	0.4	0.2	0.086	0.013	0.01
TGGT1_282055	protein phosphatase PP2C-hn	21	8	8	100	1	1.06	0.844	0.919	0.935	0.876	0.837	0.773	0.593
TGGT1_282030	hypothetical protein	1	1	1	8	1	1.09	0.673	0.584	0.147	0.103	0.066	0.037	0.021
TGGT1_281990	Nicotinamidase	5	2	2	2	1	1.05	0.695	0.716	0.493	0.373	0.277	0.237	0.166
TGGT1_281980	phosphatidate cytidylyltransferase	4	3	3	4	1	1.017	0.96	0.779	0.71	0.564	0.472	0.153	0.086
TGGT1_281950	putative membrane protein	3	1	1	3	1	NA	NA	NA	NA	NA	NA	NA	NA
TGGT1_281920	V-type ATPase, D subunit protein	5	2	2	3	1	1.022	0.811	0.74	0.762	0.65	0.411	0.439	0.048
TGGT1_281630	hydroxyacylglutathione hydrolase	14	5	5	12	1	1.05	0.779	0.793	0.758	0.653	0.579	0.477	0.389
TGGT1_281620	aldo/keto reductase family oxidoreductase	3	2	2	6	1	1.038	0.732	0.692	0.649	0.438	0.239	0.118	0.064
TGGT1_281580	putative PP2C	23	10	10	33	1	1.02	0.844	0.804	0.78	0.681	0.601	0.359	0.124
TGGT1_281520	zinc finger, C3HC4 type (RING finger) domain-containing protein	7	2	2	7	1	0.914	0.799	0.606	0.871	0.736	0.538	0.284	0.209
TGGT1_281440	hypothetical protein	1	2	2	3	1	0.922	0.627	0.756	0.707	0.577	0.494	0.23	0.113
TGGT1_281430	putative protein kinase	2	1	1	1	1	0.949	0.914	0.671	0.613	0.396	0.32	0.267	0.314
TGGT1_281380	hypothetical protein	2	1	1	1	1	0.684	0.596	0.536	0.421	0.417	0.342	0.439	0.276
TGGT1_280800	SWI2/SNF2 SRCAP/Ino80	1	2	1	6	1	1.001	0.871	0.891	1.007	0.995	0.874	1.861	0.359
TGGT1_280790	phosphatidylinositol n-acetylglucosaminyltransferase	1	1	1	2	1	0.914	0.755	0.588	0.495	0.388	0.309	0.285	0.171
TGGT1_280740	signal peptidase	17	3	3	13	1	1.099	0.862	0.861	0.587	0.288	0.16	0.081	0.035
TGGT1_280730	putative cytosolic fe-s cluster assembling factor nbp35	7	2	2	2	1	1.048	0.574	0.393	0.196	0.151	0.109	0.086	0.05
TGGT1_280710	putative 20S proteasome subunit beta 7	27	7	7	60	1	1.054	0.936	0.843	0.956	0.881	0.849	0.689	0.55
TGGT1_280700	arginine decarboxylase	1	1	1	1	1	1.003	0.87	0.592	0.397	0.244	0.14	0.087	0.068
TGGT1_280610	signal recognition particle receptor alpha subunit	8	5	5	11	1	1.043	0.698	0.606	0.363	0.215	0.128	0.121	0.06
TGGT1_280600	putative histidyl-tRNA synthetase (HisRS)	12	10	10	17	1	0.95	0.508	0.407	0.321	0.238	0.16	0.153	0.066
TGGT1_280590	hypothetical protein	0	1	1	1	1	0.768	0.36	0.365	0.296	0.262	0.197	0.269	0.153
TGGT1_280560	selenide, water dikinase	11	12	12	34	1	1.027	0.785	0.7	0.54	0.311	0.194	0.124	0.055
TGGT1_280550	clathrin adaptor complex small chain subfamily protein	20	2	2	8	1	1.051	0.897	0.739	0.743	0.515	0.354	0.25	0.168
TGGT1_280540	HEAT repeat-containing protein	2	6	6	12	1	1.002	0.602	0.369	0.194	0.147	0.102	0.094	0.056
TGGT1_280490	U-box domain-containing protein	5	2	2	9	1	0.999	0.704	0.543	0.301	0.218	0.165	0.119	0.064
TGGT1_280480	EF hand domain-containing protein	22	6	6	12	1	0.974	0.71	0.772	0.756	0.623	0.539	0.376	0.138
TGGT1_280410	3'5'-cyclic nucleotide phosphodiesterase domain-containing protein	4	5	5	7	1	0.955	0.81	0.691	0.641	0.504	0.394	0.21	0.083
TGGT1_280400	hypothetical protein	1	2	2	2	1	0.999	0.875	0.583	0.236	0.079	0.048	0.052	0.01
TGGT1_280380	poly(ADP-ribose) glycohydrolase	13	6	6	18	1	1.076	0.752	0.722	0.424	0.259	0.192	0.119	0.067
TGGT1_280370	hypothetical protein	3	2	2	2	1	0.786	0.362	0.236	0.111	0.074	0.06	0.039	0.026
TGGT1_279450	putative adenylosuccinate synthetase	19	8	8	25	1	0.992	0.893	0.794	0.705	0.598	0.512	0.331	0.115
TGGT1_279430	cwf18 pre-mRNA splicing factor protein	31	3	3	8	1	0.831	0.455	0.405	0.367	0.256	0.197	0.282	0.145
TGGT1_279420	hypothetical protein	27	29	29	129	1	1.056	0.766	0.765	0.62	0.356	0.202	0.088	0.048
TGGT1_279390	putative proliferation-associated protein 2G4	15	8	8	68	1	1.068	0.833	0.727	0.476	0.267	0.17	0.096	0.055
TGGT1_279380	hypothetical protein	27	8	8	38	1	1.08	0.677	0.581	0.246	0.179	0.115	0.083	0.047
TGGT1_279370	SNARE associated Golgi protein	6	2	2	3	1	1.007	0.639	0.759	0.645	0.534	0.388	0.28	0.216
TGGT1_279340	hypothetical protein	4	1	1	1	1	1.053	0.902	1.272	0.773	0.73	0.588	6.565	0.538
TGGT1_279320	hypothetical protein	2	8	8	10	1	0.893	0.64	0.379	0.337	0.273	0.19	0.14	0.107
TGGT1_279100	hypothetical protein	37	12	3	67	1	0.903	0.563	0.428	0.303	0.228	0.159	0.136	0.069
TGGT1_278990	putative phosphate carrier	7	3	3	54	1	1.075	0.996	0.898	1.055	1.004	1.007	0.722	0.464
TGGT1_278960	hypothetical protein	1	1	1	1	1	NA	NA	NA	NA	NA	NA	NA	NA
TGGT1_278900	putative protein kinase	10	6	6	20	1	0.994	0.862	0.791	0.89	0.754	0.587	0.172	0.058
TGGT1_278882	GDA1/CD39 (nucleoside phosphatase) family protein	1	1	0	2	1	NA	NA	NA	NA	NA	NA	NA	NA
TGGT1_278878	GDA1/CD39 (nucleoside phosphatase) family protein	1	1	0	2	1	NA	NA	NA	NA	NA	NA	NA	NA
TGGT1_278870	myosin F	5	10	10	23	1	0.975	0.658	0.481	0.273	0.205	0.144	0.104	0.05
TGGT1_278850	DHHC zinc finger domain-containing protein	7	2	2	2	1	1.102	0.881	0.814	0.689	0.605	0.436	0.343	0.167
TGGT1_278830	glucose-6-phosphate 1-dehydrogenase	24	16	15	67	1	1.045	0.861	0.832	0.821	0.667	0.514	0.192	0.08
TGGT1_278815	hypothetical protein	0	1	1	1	1	0.907	0.719	0.83	0.876	0.719	0.559	0.141	0.192
TGGT1_278800	zinc finger protein 36 family 3 protein	2	2	2	4	1	1.043	0.758	0.756	0.755	0.625	0.55	0.451	0.21
TGGT1_278770	hypothetical protein	6	4	4	5	1	0.953	0.563	0.57	0.407	0.244	0.168	0.084	0.074
TGGT1_278720	hypothetical protein	9	4	4	8	1	1.024	0.777	0.684	0.411	0.215	0.131	0.085	0.049
TGGT1_278660	putative P-type ATPase4	26	25	25	129	1	1.061	0.902	0.877	0.882	0.674	0.49	0.157	0.084
TGGT1_278640	MIZ/SP-RING zinc finger domain-containing protein	2	2	2	2	1	0.891	0.533	0.374	0.271	0.227	0.146	0.171	0.089
TGGT1_278630	tetratricopeptide repeat-containing protein	2	1	1	3	1	0.932	0.531	0.196	0.09	0.046	0.034	0.039	0.025
TGGT1_278600	hypothetical protein	1	1	1	1	1	0.922	0.52	0.219	0.089	0.075	0.053	0.035	0.022
TGGT1_278530	putative multiprotein bridging factor type 1 family transcriptional co-activator	6	1	1	2	1	1.745	1.057	1.797	1.181	0.915	0.66	8.143	0.522
TGGT1_278500	ribosomal RNA large subunit methyltransferase J protein	1	1	1	1	1	NA	NA	NA	NA	NA	NA	NA	NA
TGGT1_278470	hypothetical protein	11	3	3	9	1	1.006	0.725	0.702	0.47	0.299	0.21	0.146	0.084
TGGT1_278440	putative SWI2/SNF2 Brahma	1	2	2	2	1	0.563	0.163	0.127	0.093	0.083	0.043	0.04	0.016
TGGT1_278390	Toxoplasma gondii family A protein	12	3	2	15	1	1.033	0.673	0.993	1.133	1.101	1.112	1.2	1.004
TGGT1_278370	Toxoplasma gondii family A protein	18	3	2	11	1	1.03	0.712	0.837	1.246	1.216	1.291	1.033	1.182
TGGT1_278365	Toxoplasma gondii family A protein	6	2	2	6	1	1.087	0.883	1.014	1.228	1.156	1.14	0.978	0.874
TGGT1_278070	Toxoplasma gondii family A protein	7	1	1	1	1	1.103	0.75	0.77	0.656	0.526	0.463	0.341	0.255
TGGT1_278060	Mre11 DNA-binding domain-containing protein	3	3	3	8	1	0.883	0.551	0.46	0.486	0.328	0.27	0.311	0.251
TGGT1_278050	putative proteasome subunit alpha type 1	37	8	8	108	1	1.043	0.818	0.849	0.964	0.871	0.859	0.646	0.53
TGGT1_278040	G-patch domain-containing protein	27	6	6	10	1	1.042	0.916	0.785	0.903	0.831	0.748	0.655	0.642
TGGT1_278030	hypothetical protein	1	1	1	1	1	0.915	0.674	0.456	0.321	0.237	0.186	0.15	0.089
TGGT1_277990	OTU family cysteine protease	6	3	3	4	1	0.991	0.655	0.564	0.364	0.204	0.154	0.101	0.086
TGGT1_277970	dolichol-phosphate-mannose synthase family protein	5	1	1	5	1	0.988	0.783	0.747	0.631	0.308	0.108	0.045	0.028
TGGT1_277910	thrombospondin type 1 domain-containing protein	7	7	7	14	1	0.969	0.608	0.507	0.349	0.245	0.168	0.128	0.071
TGGT1_277850	trypsin domain-containing protein	4	2	2	3	1	1.063	0.745	0.813	0.534	0.303	0.15	0.01	0.01
TGGT1_277790	hypothetical protein	2	2	2	2	1	0.933	0.626	0.417	0.302	0.222	0.167	0.14	0.092
TGGT1_277760	putative adenylosuccinate lyase	21	10	10	48	1	0.998	0.762	0.883	0.83	0.741	0.662	0.308	0.126
TGGT1_277740	zinc finger, C3HC4 type (RING finger) domain-containing protein	0	1	1	1	1	NA	NA	NA	NA	NA	NA	NA	NA
TGGT1_277720	GDA1/CD39 (nucleoside phosphatase) family protein	16	10	10	49	1	1.08	0.772	0.901	0.707	0.393	0.218	0.154	0.077
TGGT1_277510	cytoplasmic dynein intermediate chain	7	4	4	11	1	0.955	0.928	0.818	0.851	0.74	0.628	0.405	0.269
TGGT1_277500	putative 26S proteasome regulatory subunit 7	37	12	12	48	1	1.068	0.764	0.891	0.783	0.492	0.272	0.154	0.087
TGGT1_277270	NTPase II	41	19	6	373	1	1.098	0.642	0.511	0.259	0.184	0.132	0.083	0.048
TGGT1_277230	hypothetical protein	2	1	1	1	1	1.101	0.786	0.924	0.821	0.725	0.729	0.638	0.52
TGGT1_277080	microneme protein MIC5	65	12	12	274	1	1.028	0.868	0.776	0.686	0.547	0.426	0.595	0.176
TGGT1_277070	SWI2/SNF2-containing protein	1	1	1	2	1	0.74	0.61	0.277	0.194	0.095	0.064	0.07	0.044
TGGT1_277000	putative transport protein Sec24	6	3	3	12	1	0.97	0.434	0.201	0.1	0.08	0.061	0.051	0.038
TGGT1_276990	cytochrome b5 family heme/steroid binding domain-containing protein	7	2	2	3	1	0.802	0.587	0.254	0.258	0.222	0.154	0.125	0.095
TGGT1_276970	hypothetical protein	4	2	2	6	1	1.05	0.715	0.576	0.367	0.259	0.111	0.062	0.038
TGGT1_276910	endoplasmic reticulum lumen protein retaining receptor (ERD2 ) family protein	5	1	1	1	1	1.051	0.715	0.89	0.709	0.534	0.393	0.269	0.125
TGGT1_276900	hypothetical protein	11	5	5	9	1	0.999	0.723	0.8	0.817	0.772	0.685	0.584	0.306
TGGT1_276220	hypothetical protein	3	2	2	3	1	0.997	0.475	0.481	0.329	0.292	0.211	0.184	0.126
TGGT1_276210	phosphoglycerate mutase family protein	4	3	3	4	1	0.9	0.561	0.481	0.466	0.296	0.154	0.073	0.032
TGGT1_276170	phosphatidylinositol 3- and 4-kinase	9	8	8	16	1	0.992	0.642	0.544	0.311	0.24	0.177	0.147	0.085
TGGT1_276140	ADP ribosylation factor ARF1	9	4	4	40	1	0.954	0.87	0.637	0.571	0.435	0.364	0.173	0.073
TGGT1_276110	cytochrome b5 family heme/steroid binding domain-containing protein	21	1	1	2	1	0.977	0.757	0.675	0.734	0.612	0.501	0.401	0.233
TGGT1_275990	hypothetical protein	3	3	3	5	1	0.746	0.731	0.48	0.413	0.311	0.277	0.361	0.206
TGGT1_275860	hypothetical protein	10	2	2	4	1	1.041	0.748	0.756	0.55	0.335	0.214	0.195	0.1
TGGT1_275840	protein phosphatase 2C domain-containing protein	4	3	3	4	1	0.876	0.814	0.516	0.58	0.321	0.113	0.105	0.049
TGGT1_275830	hypothetical protein	0	2	1	8	1	1.125	0.963	0.777	0.665	0.521	0.389	0.367	0.474
TGGT1_275810	ribosomal protein RPS10	18	2	2	3	1	NA	NA	NA	NA	NA	NA	NA	NA
TGGT1_275802	SRP72 RNA-binding domain-containing protein	19	13	13	21	1	0.845	0.426	0.15	0.078	0.06	0.043	0.038	0.021
TGGT1_275780	hypothetical protein	1	1	1	2	1	NA	NA	NA	NA	NA	NA	NA	NA
TGGT1_275770	hypothetical protein	4	1	1	2	1	1.011	0.806	2.662	0.805	0.602	0.564	0.487	0.249
TGGT1_275750	putative small nuclear ribonucleoprotein E	34	2	2	2	1	1.37	0.795	0.886	1.397	1.068	1.342	0.982	0.689
TGGT1_275740	hypothetical protein	1	1	1	1	1	0.963	0.807	0.594	0.483	0.288	0.153	0.098	0.042
TGGT1_275690	putative ClpB	22	21	19	64	1	1.06	0.691	0.609	0.321	0.222	0.159	0.122	0.067
TGGT1_275680	hypothetical protein	6	4	4	6	1	0.839	0.556	0.461	0.629	0.564	0.5	0.466	0.455
TGGT1_275650	hypothetical protein	24	16	16	39	1	0.9	0.365	0.194	0.142	0.114	0.09	0.066	0.04
TGGT1_275568	GPI transamidase subunit PIG-U protein	6	2	2	4	1	1.083	0.866	0.811	0.791	0.581	0.372	0.144	0.077
TGGT1_275490	hypothetical protein	3	3	3	6	1	1.04	0.892	0.619	0.274	0.186	0.137	0.141	0.077
TGGT1_275480	Myb family DNA-binding domain-containing protein	4	2	2	4	1	0.746	0.334	0.197	0.182	0.15	0.108	0.158	0.053
TGGT1_275470	dense granule protein GRA15	1	1	1	1	1	NA	NA	NA	NA	NA	NA	NA	NA
TGGT1_275460	hypothetical protein	28	3	3	4	1	1.051	0.827	0.992	0.503	0.371	0.241	0.215	0.097
TGGT1_275440	dense granule protein GRA6	23	6	6	113	1	1.122	0.928	1.033	0.92	0.763	0.692	0.53	0.493
TGGT1_275370	SAG-related sequence SRS47C	21	5	5	22	1	1.046	0.864	0.836	0.885	0.792	0.757	0.714	0.567
TGGT1_275350	TBC domain-containing protein	6	5	5	9	1	1.026	0.692	0.618	0.463	0.28	0.173	0.111	0.079
TGGT1_275310	hypothetical protein	26	9	9	18	1	0.913	0.834	0.665	0.681	0.619	0.558	0.545	0.469
TGGT1_274190	putative eukaryotic initiation factor 2B epsilon subunit	17	9	9	33	1	0.983	0.565	0.363	0.226	0.171	0.135	0.106	0.064
TGGT1_274130	TBC domain-containing protein	2	3	3	3	1	1.037	0.745	0.651	0.477	0.387	0.276	0.21	0.08
TGGT1_274070	ThiF family protein	4	2	2	2	1	1.097	0.648	0.386	0.147	0.087	0.06	0.035	0.021
TGGT1_274060	2-oxoglutarate/malate translocase OMT	28	11	11	40	1	1.094	0.798	0.928	0.907	0.787	0.707	0.445	0.114
TGGT1_274050	hypothetical protein	9	1	1	1	1	1.086	0.797	0.875	0.709	0.485	0.304	0.176	0.093
TGGT1_274000	hypothetical protein	0	1	1	1	1	0.904	1.682	0.715	0.609	0.373	0.312	0.329	0.153
TGGT1_273990	CobW/P47K family protein	7	3	3	6	1	1.034	0.775	0.678	0.391	0.219	0.164	0.169	0.076
TGGT1_273980	hypothetical protein	13	1	1	2	1	1.155	1.009	0.936	0.898	0.835	0.64	0.675	0.215
TGGT1_273960	chaperonin GroS protein	33	10	10	37	1	1.082	0.826	0.874	0.927	0.795	0.727	0.352	0.126
TGGT1_273950	putative replication factor C subunit 5	9	3	3	5	1	0.952	0.716	0.485	0.279	0.179	0.124	0.148	0.063
TGGT1_273920	putative aldose reductase	2	1	1	1	1	0.973	0.808	0.698	0.479	0.169	0.084	0.125	0.023
TGGT1_273885	hypothetical protein	7	3	3	5	1	0.988	0.719	0.595	0.337	0.256	0.175	0.176	0.091
TGGT1_273870	SWI2/SNF2 ISWI-like (AT hook)	8	10	10	29	1	0.557	0.162	0.105	0.074	0.059	0.042	0.046	0.025
TGGT1_273860	hypothetical protein	23	8	8	53	1	1.041	0.744	0.817	1.108	1.011	0.956	0.784	0.774
TGGT1_273850	hypothetical protein	2	1	1	1	1	1.051	0.575	0.674	0.621	0.425	0.258	0.273	0.519
TGGT1_273815	hypothetical protein	1	1	1	1	1	1.028	0.667	0.483	0.427	0.366	0.242	0.085	0.063
TGGT1_273800	WD domain, G-beta repeat-containing protein	1	4	4	7	1	0.983	0.682	0.628	0.5	0.321	0.195	0.18	0.089
TGGT1_273760	heat shock protein HSP70	60	35	33	671	1	0.998	0.773	0.731	0.725	0.588	0.452	0.134	0.077
TGGT1_273690	Wee kinase	3	2	2	2	1	0.974	0.684	0.458	0.188	0.087	0.055	0.057	0.038
TGGT1_273560	putative kinesin heavy chain	4	7	6	10	1	1.064	0.729	0.626	0.483	0.345	0.284	0.181	0.111
TGGT1_273550	hypothetical protein	4	2	2	6	1	0.826	0.599	0.38	0.24	0.152	0.114	0.103	0.054
TGGT1_273540	putative phosphatidylserine synthase	3	2	2	6	1	1.049	0.774	0.868	0.75	0.55	0.404	0.255	0.108
TGGT1_273520	PCI domain-containing protein	19	9	9	52	1	0.886	0.339	0.192	0.142	0.114	0.092	0.067	0.042
TGGT1_273490	putative glutamine synthetase, type I	9	3	3	27	1	0.952	0.862	0.826	1.026	0.972	0.871	0.752	0.6
TGGT1_273460	eukaryotic translation initiation factor 3 subunit 6 interacting protein	26	15	15	77	1	0.865	0.438	0.288	0.254	0.177	0.128	0.106	0.065
TGGT1_273445	sufB/sufD domain-containing protein	3	3	3	4	1	0.89	0.826	0.778	0.743	0.44	0.251	0.101	0.1
TGGT1_273370	putative coatomer gamma 2-subunit protein	17	13	13	34	1	1.082	0.699	0.58	0.302	0.23	0.176	0.157	0.084
TGGT1_273350	molybdopterin converting factor, subunit 2 protein	7	2	2	2	1	1.073	0.797	0.75	0.692	0.563	0.527	0.334	0.229
TGGT1_273290	Mpv17 / PMP22 family protein	2	2	2	4	1	1.027	0.673	0.667	0.561	0.488	0.412	0.309	0.094
TGGT1_273280	hypothetical protein	3	1	1	3	1	0.77	0.456	0.448	0.371	0.248	0.168	0.146	0.063
TGGT1_273200	hypothetical protein	2	1	1	2	1	0.897	0.914	0.514	0.588	0.538	0.409	0.324	0.111
TGGT1_273130	SAG-related sequence SRS30A	31	9	9	33	1	1.091	0.863	0.923	0.917	0.824	0.783	0.585	0.365
TGGT1_273120	SAG-related sequence SRS30C	17	5	5	13	1	1.032	0.771	0.732	0.935	0.817	0.755	0.424	0.277
TGGT1_273110	SAG-related sequence SRS30D	16	5	5	9	1	1.117	1.08	1.072	0.882	0.843	0.728	0.619	0.298
TGGT1_273090	cell division protein CDC48CY	42	29	29	387	1	1.074	0.82	0.897	1.004	0.855	0.741	0.193	0.082
TGGT1_273070	putative GTPase activating protein for adp ribosylation factor	7	3	3	8	1	1.093	0.841	0.771	0.473	0.281	0.189	0.165	0.093
TGGT1_272910	T-complex protein 1 delta subunit	24	12	12	108	1	1.057	0.84	0.886	0.844	0.488	0.268	0.144	0.105
TGGT1_272770	hypothetical protein	6	3	3	4	1	1.019	0.827	0.625	0.447	0.282	0.223	0.347	0.432
TGGT1_272740	DNA-directed RNA polymerase III RPC2	1	1	1	1	1	0.941	0.399	0.209	0.063	0.037	0.038	0.024	0.018
TGGT1_272720	methyltransferase domain-containing protein	4	4	4	7	1	0.831	0.45	0.239	0.188	0.14	0.12	0.11	0.076
TGGT1_272695	hypothetical protein	7	3	3	3	1	1.13	0.774	0.942	0.777	0.584	0.515	0.297	0.175
TGGT1_272660	hypothetical protein	45	8	8	66	1	1.09	0.824	0.81	0.594	0.398	0.284	0.202	0.112
TGGT1_272650	3'5'-cyclic nucleotide phosphodiesterase domain-containing protein	1	1	1	1	1	0.94	0.724	0.545	0.337	0.299	0.279	0.331	0.158
TGGT1_272640	putative eukaryotic initiation factor-2B, epsilon subunit	9	4	4	7	1	0.932	0.626	0.44	0.317	0.24	0.152	0.115	0.07
TGGT1_272630	putative U6 snRNA-associated Sm family protein LSm8	9	1	1	1	1	1.041	0.735	0.708	0.9	0.802	0.772	0.543	0.401
TGGT1_272600	adaptin c-terminal domain-containing protein	1	1	1	2	1	0.956	0.52	1.148	1.564	1.148	1.336	0.448	0.328
TGGT1_272550	hypothetical protein	4	6	6	12	1	0.822	0.412	0.272	0.168	0.101	0.078	0.078	0.041
TGGT1_272520	hypothetical protein	3	1	1	1	1	NA	NA	NA	NA	NA	NA	NA	NA
TGGT1_272500	sugar transporter ST2	7	3	3	4	1	0.977	0.662	0.77	0.712	0.668	0.532	0.458	0.286
TGGT1_272490	protoporphyrinogen oxidase	4	3	3	7	1	1.1	0.855	0.889	0.547	0.347	0.246	0.165	0.11
TGGT1_272420	putative phosphatidylcholine-sterol O-acyltransferase	2	1	1	1	1	1.011	0.542	0.866	0.842	0.627	0.546	0.301	0.168
TGGT1_272400	casein kinase ii regulatory subunit protein	5	2	1	4	1	1.112	0.826	0.772	0.566	0.366	0.313	0.219	0.164
TGGT1_272390	hypothetical protein	3	3	3	8	1	0.979	0.705	0.698	0.638	0.535	0.458	0.32	0.175
TGGT1_272383	hypothetical protein	5	2	2	6	1	0.745	1.496	0.651	0.627	0.496	0.475	0.357	0.346
TGGT1_272380	hypothetical protein	5	2	2	3	1	1.042	0.822	0.751	0.689	0.59	0.458	0.181	0.053
TGGT1_272370	hypothetical protein	3	6	6	6	1	0.929	1.008	0.653	0.592	0.484	0.402	0.256	0.094
TGGT1_272340	hypothetical protein	1	1	1	1	1	0.824	0.629	0.536	0.508	0.455	0.371	0.348	0.229
TGGT1_272270	radical SAM domain-containing protein	1	1	1	2	1	1.048	0.707	0.566	0.302	0.185	0.147	0.11	0.055
TGGT1_272230	putative heat shock protein hslv	24	4	4	9	1	1.002	0.862	0.731	0.698	0.614	0.585	0.597	0.402
TGGT1_272040	WD domain, G-beta repeat-containing protein	1	2	2	2	1	1.04	0.573	0.475	0.304	0.224	0.168	0.126	0.118
TGGT1_272030B	kelch repeat-containing protein	15	5	5	12	1	0.879	0.907	0.651	0.844	0.75	0.579	0.315	0.121
TGGT1_272030A	kelch repeat-containing protein	7	4	4	9	1	1.049	0.733	0.875	0.863	0.759	0.628	0.386	0.131
TGGT1_271970	glideosome-associated protein with multiple-membrane spans GAPM3	4	1	1	11	1	1.018	0.835	0.802	0.791	0.713	0.667	0.577	0.623
TGGT1_271888	putative 3-ketoacyl-CoA reductase	16	5	5	19	1	1.102	0.662	0.68	0.469	0.207	0.151	0.101	0.065
TGGT1_271880	B-box zinc finger domain-containing protein	1	1	1	1	1	NA	NA	NA	NA	NA	NA	NA	NA
TGGT1_271870	zinc carboxypeptidase superfamily protein	4	4	4	5	1	0.977	0.752	0.77	0.672	0.49	0.411	0.326	0.138
TGGT1_271820	lipoyltransferase and lipoate-protein ligase subfamily protein	8	4	4	15	1	1.069	0.737	0.784	0.538	0.328	0.208	0.127	0.072
TGGT1_271810	putative lanp	56	11	11	87	1	0.934	0.522	0.409	0.351	0.296	0.257	0.275	0.319
TGGT1_271800	serine esterase (DUF676) protein	2	1	1	1	1	0.997	0.626	0.297	0.162	0.093	0.055	0.021	0.016
TGGT1_271760	seryl-tRNA synthetase (SerRS2)	5	3	3	6	1	1	0.731	0.453	0.272	0.164	0.126	0.085	0.059
TGGT1_271740	hypothetical protein	4	7	7	9	1	0.761	0.443	0.345	0.23	0.165	0.105	0.133	0.053
TGGT1_271625B	serine--tRNA ligase	2	1	1	1	1	0.853	0.477	0.371	0.256	0.201	0.129	0.169	0.064
TGGT1_271460	putative protein c14orf29	2	2	2	3	1	1.026	0.734	0.741	0.53	0.352	0.218	0.192	0.084
TGGT1_271440	NPL4 family protein	11	4	4	9	1	0.958	0.671	0.418	0.259	0.215	0.158	0.128	0.071
TGGT1_271430	hypothetical protein	4	4	4	8	1	0.796	0.379	0.2	0.145	0.129	0.085	0.11	0.065
TGGT1_271420	porphobilinogen deaminase	2	1	1	5	1	0.823	0.797	0.657	0.645	0.483	0.515	0.503	0.437
TGGT1_271380	PUB domain-containing protein	4	2	2	4	1	1.002	0.679	0.7	0.545	0.296	0.159	0.158	0.097
TGGT1_271360	hypothetical protein	16	6	6	8	1	1.006	1.154	0.768	0.795	0.686	0.656	0.645	0.431
TGGT1_271350	bifunctional protein FolC subfamily protein	9	4	4	10	1	0.884	0.491	0.358	0.174	0.131	0.103	0.105	0.068
TGGT1_271300	DNA-directed RNA polymerase II RPB7	6	1	1	2	1	NA	NA	NA	NA	NA	NA	NA	NA
TGGT1_271290	hypothetical protein	1	1	1	6	1	1.007	0.808	0.562	0.481	0.341	0.262	0.209	0.131
TGGT1_271270	hypothetical protein	13	6	6	16	1	1.02	0.849	0.803	0.725	0.525	0.348	0.118	0.072
TGGT1_271250	hypothetical protein	3	1	1	2	1	NA	NA	NA	NA	NA	NA	NA	NA
TGGT1_271240	hypothetical protein	1	1	1	1	1	NA	NA	NA	NA	NA	NA	NA	NA
TGGT1_271145	hypothetical protein	0	1	1	1	1	0.875	0.659	0.434	0.471	0.302	0.217	0.076	0.035
TGGT1_271120	endonuclease/exonuclease/phosphatase family protein	4	4	4	4	1	1.035	0.735	0.689	0.635	0.429	0.303	0.155	0.066
TGGT1_271110	hypothetical protein	1	1	1	1	1	0.877	0.375	0.36	0.263	0.195	0.186	0.155	0.121
TGGT1_271100	NUC153 domain-containing protein	4	3	3	4	1	0.695	0.23	0.14	0.11	0.088	0.075	0.069	0.047
TGGT1_271060	Sec1 family protein	5	3	3	8	1	1.025	0.717	0.558	0.204	0.105	0.067	0.126	0.035
TGGT1_271050	SAG-related sequence SRS34A	55	8	8	181	1	1.226	1.119	1.29	1.106	1.173	1.046	1.186	0.779
TGGT1_270980	phosphoglycerate mutase family protein	6	4	4	9	1	0.854	0.468	0.198	0.111	0.096	0.057	0.065	0.021
TGGT1_270930	hypothetical protein	1	3	3	3	1	0.899	0.592	0.424	0.312	0.247	0.176	0.189	0.107
TGGT1_270900	ATPase, AAA family protein	1	1	1	1	1	NA	NA	NA	NA	NA	NA	NA	NA
TGGT1_270880	RNA recognition motif-containing protein	9	7	7	21	1	0.801	0.52	0.425	0.371	0.328	0.229	0.202	0.145
TGGT1_270865	putative adenylate cyclase	6	10	10	18	1	1.019	0.713	0.494	0.169	0.111	0.076	0.071	0.043
TGGT1_270830	small nuclear ribonucleoprotein	22	3	3	9	1	1.069	0.683	0.687	0.779	0.701	0.722	0.562	0.584
TGGT1_270800	GAF domain-containing protein	1	1	1	1	1	1.004	0.882	0.776	0.634	0.437	0.372	0.25	0.075
TGGT1_270790	hypothetical protein	6	1	1	7	1	1.099	0.861	0.823	0.894	0.74	0.787	0.776	0.715
TGGT1_270780	DNA-directed RNA polymerase II RPB6	21	2	2	5	1	0.807	0.709	0.567	0.478	0.374	0.301	0.295	0.212
TGGT1_270770	PWI domain-containing protein	10	6	6	15	1	0.763	0.342	0.223	0.168	0.136	0.095	0.085	0.043
TGGT1_270760	asparagine synthase	1	2	2	3	1	1.019	0.777	0.557	0.426	0.356	0.193	0.386	0.109
TGGT1_270740	Cwf15/Cwc15 cell cycle control protein	20	5	5	9	1	0.958	0.746	0.831	1.057	1.063	1.068	0.999	0.987
TGGT1_270710	WW domain binding protein 11	6	3	3	7	1	0.957	0.805	0.718	0.791	0.696	0.669	0.663	0.586
TGGT1_270690	arginyl-tRNA synthetase	2	1	1	1	1	0.982	0.749	0.523	0.512	0.451	0.281	0.371	0.134
TGGT1_270650	deoxyribose-phosphate aldolase	26	5	5	10	1	1.056	0.825	0.812	0.79	0.686	0.614	0.396	0.304
TGGT1_270560	peptidyl-prolyl cis-trans isomerase family 1	12	2	2	6	1	0.986	0.651	0.535	0.42	0.293	0.212	0.155	0.099
TGGT1_270550	putative gamma-glutamyl phosphate reductase	6	3	3	5	1	0.968	0.576	0.397	0.277	0.21	0.155	0.118	0.064
TGGT1_270540	Trm112p family domain-containing protein	20	2	2	4	1	1.005	0.956	0.629	0.587	0.507	0.317	0.341	0.205
TGGT1_270530	ubiquitin fusion degradation protein UFD1CY	25	5	5	15	1	0.987	0.86	0.716	0.604	0.511	0.382	0.227	0.171
TGGT1_270510	asparaginyl-tRNA synthetase (NOB+tRNA synthase)	31	20	20	121	1	0.985	0.447	0.231	0.159	0.124	0.101	0.063	0.041
TGGT1_270380	ribosomal protein RPS13	29	4	4	8	1	1.124	0.886	0.955	0.785	0.698	0.405	0.375	0.183
TGGT1_270320	protein phosphatase 2C domain-containing protein	28	11	11	46	1	0.972	0.804	0.787	0.655	0.428	0.224	0.113	0.053
TGGT1_270310	hypothetical protein	5	1	1	1	1	NA	NA	NA	NA	NA	NA	NA	NA
TGGT1_270270	hypothetical protein	5	1	1	2	1	1.015	0.762	0.767	0.662	0.535	0.434	0.258	0.162
TGGT1_270250	dense granule protein GRA1	57	10	10	1264	1	1.153	0.93	0.927	0.789	0.64	0.575	0.935	0.322
TGGT1_270240	MAG1 protein	20	9	9	49	1	0.96	0.638	0.497	0.36	0.263	0.221	0.183	0.125
TGGT1_270230	hypothetical protein	0	1	1	3	1	1.074	0.65	0.382	0.143	0.096	0.075	0.052	0.031
TGGT1_270220	hypothetical protein	10	9	9	25	1	1.037	0.81	0.713	0.776	0.637	0.487	0.199	0.094
TGGT1_270200	hypothetical protein	1	1	1	3	1	0.967	0.652	0.644	0.546	0.512	0.45	0.366	0.231
TGGT1_270120	thioredoxin-like protein TLP1	14	3	3	12	1	1.063	0.683	0.835	0.819	0.664	0.576	0.452	0.372
TGGT1_270070	synaptobrevin family protein	4	1	1	2	1	NA	NA	NA	NA	NA	NA	NA	NA
TGGT1_270010	hypothetical protein	7	2	2	4	1	0.963	0.702	0.538	0.444	0.356	0.263	0.221	0.127
TGGT1_269990	hypothetical protein	7	9	9	33	1	1.021	0.765	0.73	0.7	0.404	0.179	0.091	0.051
TGGT1_269980	putative preprotein translocase Sec61	11	6	6	26	1	1.093	0.818	0.875	0.85	0.77	0.737	0.634	0.339
TGGT1_269970	hypothetical protein	49	4	4	30	1	1.044	0.817	0.75	1.004	0.952	0.907	1.098	0.783
TGGT1_269950	hypothetical protein	33	24	23	110	1	1.061	0.825	0.867	0.786	0.471	0.268	0.158	0.085
TGGT1_269900	WD domain, G-beta repeat-containing protein	1	1	1	1	1	0.913	0.393	0.272	0.137	0.068	0.062	0.06	0.01
TGGT1_269885B	rhoptry metalloprotease toxolysin TLN1	2	1	1	1	1	NA	NA	NA	NA	NA	NA	NA	NA
TGGT1_269885A	rhoptry metalloprotease toxolysin TLN1	1	1	1	1	1	NA	NA	NA	NA	NA	NA	NA	NA
TGGT1_269840	proteasome regulatory subunit	21	3	3	5	1	1.122	0.721	0.883	0.678	0.495	0.363	0.186	0.119
TGGT1_269800	putative glutamine-dependent NAD(+) synthetase protein	12	7	7	12	1	1.034	0.88	0.881	1.007	0.892	0.781	0.251	0.121
TGGT1_269710	hypothetical protein	8	8	8	12	1	0.982	0.59	0.34	0.193	0.148	0.11	0.107	0.067
TGGT1_269690	hypothetical protein	13	9	9	23	1	1.116	0.796	0.769	0.539	0.261	0.186	0.147	0.072
TGGT1_269650	FFD and TFG box motifs protein	21	8	8	27	1	1.029	1.023	0.635	0.546	0.432	0.36	0.264	0.161
TGGT1_269630	hypothetical protein	5	2	2	2	1	0.9	0.627	0.646	0.686	0.548	0.462	0.344	0.286
TGGT1_269620	hypothetical protein	23	11	11	21	1	1.008	0.859	0.834	0.898	0.816	0.786	0.731	0.666
TGGT1_269480	adaptor complexes medium subunit family protein	3	1	1	1	1	NA	NA	NA	NA	NA	NA	NA	NA
TGGT1_269450	hypothetical protein	17	4	4	13	1	0.959	0.689	0.602	0.317	0.186	0.133	0.167	0.061
TGGT1_269442	putative calmodulin	56	3	3	15	1	1.07	0.686	0.841	0.655	0.465	0.371	0.43	0.18
TGGT1_269430	polyprenyl synthetase superfamily protein	3	1	1	1	1	0.758	0.363	0.253	0.182	0.133	0.109	0.098	0.119
TGGT1_269340	hypothetical protein	2	1	1	1	1	0.912	1.281	0.354	0.272	0.243	0.18	0.294	0.122
TGGT1_269260	hypothetical protein	5	4	4	11	1	0.958	0.829	0.723	0.847	0.693	0.557	0.486	0.395
TGGT1_269250	Mov34/MPN/PAD-1 family protein	15	6	6	19	1	0.958	0.668	0.718	0.746	0.466	0.245	0.144	0.087
TGGT1_269190	glyceraldehyde-3-phosphate dehydrogenase GAPDH2	33	23	23	155	1	1.059	0.83	0.816	0.754	0.587	0.492	0.367	0.215
TGGT1_269180	MIF4G domain-containing protein	13	23	23	48	1	0.965	0.491	0.347	0.283	0.202	0.151	0.118	0.088
TGGT1_269010	AP2 domain transcription factor AP2VIII-7	5	4	4	5	1	0.702	0.316	0.262	0.22	0.186	0.146	0.272	0.104
TGGT1_269000	ABC transporter family protein	2	2	2	2	1	0.974	0.643	0.967	0.824	0.505	0.265	0.091	0.041
TGGT1_268990	hypothetical protein	4	4	4	7	1	1.018	0.691	0.46	0.218	0.161	0.113	0.089	0.047
TGGT1_268980	hypothetical protein	22	3	3	8	1	1.196	0.951	1.051	0.815	0.734	0.664	1.016	0.387
TGGT1_268960	putative 5'-AMP-activated protein kinase subunit beta-1 family protein	7	2	2	13	1	1.087	0.663	0.638	0.288	0.151	0.103	0.094	0.038
TGGT1_268950	hypothetical protein	39	19	19	79	1	0.894	0.412	0.218	0.135	0.099	0.077	0.068	0.037
TGGT1_268900	dense granular protein GRA10	1	1	1	1	1	0.801	0.377	0.165	0.124	0.082	0.057	0.067	0.022
TGGT1_268890	citrate synthase I	11	6	6	29	1	1.063	0.792	0.868	0.84	0.596	0.365	0.146	0.067
TGGT1_268870	tetratricopeptide repeat-containing protein	15	11	11	29	1	1.04	0.79	0.653	0.596	0.297	0.146	0.1	0.066
TGGT1_268860	enolase 1	8	2	2	132	1	1.039	0.859	0.891	0.945	0.838	0.719	0.255	0.134
TGGT1_268850	enolase 2	49	17	17	666	1	1.081	0.856	0.89	0.951	0.819	0.71	0.208	0.105
TGGT1_268835	hypothetical protein	21	12	12	56	1	1.034	0.84	0.803	0.907	0.796	0.661	0.253	0.114
TGGT1_268760	hypothetical protein	18	5	5	23	1	1.118	0.809	0.914	0.83	0.812	0.873	0.849	0.771
TGGT1_268750	putative peptidyl-prolyl cis-trans isomerase E	21	2	2	5	1	0.96	0.884	0.625	0.78	0.742	0.602	0.469	0.539
TGGT1_268720	Hrf1 family protein	3	1	1	1	1	1.14	0.72	0.882	0.594	0.454	0.339	0.266	0.113
TGGT1_268650	putative chaperone clpB protein	1	1	0	4	1	NA	NA	NA	NA	NA	NA	NA	NA
TGGT1_268640	BING4CT (NUC141) domain-containing protein	2	1	1	1	1	0.936	0.883	0.662	0.589	0.441	0.308	0.226	0.119
TGGT1_268590	rhomboid protease ROM4	28	13	13	58	1	1.051	0.782	0.832	0.92	0.846	0.806	0.706	0.551
TGGT1_268580	hypothetical protein	2	1	1	5	1	0.921	0.434	0.246	0.101	0.072	0.044	0.077	0.045
TGGT1_268570	zinc finger (CCCH type) motif-containing protein	17	4	4	14	1	1.102	0.778	1.001	0.985	0.918	0.82	0.613	0.489
TGGT1_268390	hypothetical protein	6	1	1	1	1	0.865	0.738	0.756	0.588	0.572	0.443	0.598	0.24
TGGT1_268370	non-specific serine/threonine protein kinase	2	13	13	27	1	0.915	0.546	0.379	0.185	0.134	0.095	0.083	0.049
TGGT1_268330	hypothetical protein	1	2	2	2	1	1.012	0.771	0.467	0.276	0.173	0.123	0.083	0.042
TGGT1_268300	hypothetical protein	6	1	1	1	1	1.068	0.671	0.663	0.556	0.473	0.41	0.844	0.27
TGGT1_268280	'chromo' (CHRromatin Organization MOdifier) domain-containing protein	5	5	5	12	1	1.138	0.87	1.015	0.742	0.545	0.422	1.475	0.35
TGGT1_268260	hypothetical protein	1	1	1	1	1	NA	NA	NA	NA	NA	NA	NA	NA
TGGT1_268210	AGC kinase	5	2	2	2	1	0.946	0.5	0.357	0.219	0.188	0.126	0.164	0.103
TGGT1_268200	RNA recognition motif-containing protein	13	6	6	15	1	0.781	0.331	0.301	0.23	0.187	0.151	0.119	0.067
TGGT1_268182	hypothetical protein	5	3	3	10	1	0.96	0.772	0.644	0.505	0.389	0.289	0.27	0.096
TGGT1_268176	hypothetical protein	4	1	1	2	1	0.892	0.684	0.599	0.448	0.324	0.221	0.19	0.104
TGGT1_268000	hypothetical protein	1	1	1	1	1	0.896	0.438	0.277	0.235	0.155	0.095	0.112	0.048
TGGT1_267840	tetratricopeptide repeat-containing protein	4	1	1	2	1	1.078	0.642	0.64	0.506	0.356	0.226	0.12	0.055
TGGT1_267810	Rab 5	38	7	6	32	1	1.01	0.94	0.824	1	0.927	0.901	0.495	0.265
TGGT1_267800	dynamin-related protein DRPA	1	1	1	2	1	NA	NA	NA	NA	NA	NA	NA	NA
TGGT1_267760	hypothetical protein	0	1	1	2	1	0.897	0.769	0.393	0.354	0.273	0.201	0.438	0.118
TGGT1_267750	hypothetical protein	1	1	1	1	1	0.939	0.845	0.513	0.333	0.263	0.224	0.3	0.077
TGGT1_267740	hypothetical protein	15	2	2	2	1	1.086	0.788	0.817	0.827	0.652	0.551	0.444	0.301
TGGT1_267730	hypothetical protein	12	4	4	4	1	1.011	0.837	0.792	0.84	0.672	0.595	0.373	0.17
TGGT1_267720	transporter, cation channel family protein	2	1	1	1	1	1.01	0.942	0.725	0.427	0.239	0.21	0.087	0.104
TGGT1_267710	CPSF A subunit region protein	6	9	9	15	1	1	0.606	0.486	0.343	0.218	0.131	0.11	0.061
TGGT1_267690	hypothetical protein	2	3	3	6	1	1.049	0.883	0.897	0.851	0.729	0.541	0.33	0.155
TGGT1_267680	microneme protein MIC12	5	8	8	22	1	0.976	0.851	0.615	0.992	0.918	0.899	0.612	0.563
TGGT1_267660	hypothetical protein	3	3	3	3	1	1.02	0.725	0.595	0.471	0.286	0.21	0.138	0.073
TGGT1_267620	multi-pass transmembrane protein	10	6	6	12	1	1.032	0.942	0.791	0.587	0.359	0.171	0.127	0.057
TGGT1_267600	FHA domain-containing protein	3	2	2	2	1	0.965	0.569	0.411	0.266	0.188	0.127	0.112	0.083
TGGT1_267590	hypothetical protein	3	3	3	5	1	1.094	0.705	0.573	0.378	0.2	0.14	0.097	0.049
TGGT1_267580	cyclin2 related protein	16	11	11	20	1	0.965	0.649	0.541	0.358	0.238	0.155	0.115	0.069
TGGT1_267560	folate-binding protein YgfZ protein	8	10	10	16	1	0.951	0.794	0.78	0.655	0.52	0.398	0.223	0.082
TGGT1_267550	leucine-rich repeat protein LRR1	15	4	4	19	1	1.079	0.77	0.931	0.702	0.41	0.209	0.158	0.08
TGGT1_267480	putative tRNA (guanine(26)-N(2))-dimethyltransferase	9	5	5	23	1	1.057	0.715	0.723	0.756	0.437	0.144	0.117	0.037
TGGT1_267440	RING zinc finger protein	4	1	1	3	1	0.964	0.607	0.231	0.1	0.065	0.044	0.041	0.028
TGGT1_267430	DnaJ domain-containing protein	32	12	12	42	1	1.123	0.74	0.969	0.76	0.545	0.406	0.213	0.094
TGGT1_267420	putative mago nashi family protein 2	23	5	5	9	1	1.001	0.548	0.574	0.491	0.37	0.285	0.134	0.066
TGGT1_267400	ribosomal protein RPL32	10	1	1	1	1	1.181	0.84	1.123	1.388	2.288	2.226	0.362	0.223
TGGT1_267390	DNA-directed RNA polymerase I RPAC1	4	1	1	1	1	0.929	0.503	0.375	0.206	0.134	0.096	0.095	0.034
TGGT1_267380	UDP-galactose transporter subfamily protein	7	3	3	8	1	1.121	0.842	1.052	0.826	0.758	0.764	0.627	0.297
TGGT1_267370	kinesin motor domain-containing protein	1	1	1	1	1	0.966	0.672	0.629	0.545	0.402	0.317	0.231	0.278
TGGT1_267350	LSM domain-containing protein	20	2	2	9	1	1.074	0.801	0.757	0.773	0.676	0.565	0.482	0.314
TGGT1_267330	fumarate hydratase	13	10	10	22	1	0.964	0.675	0.582	0.474	0.369	0.273	0.152	0.099
TGGT1_267300	hypothetical protein	11	3	3	9	1	1.021	0.734	0.776	0.607	0.594	0.44	0.535	0.295
TGGT1_267280	hypothetical protein	1	1	1	1	1	0.9	0.816	0.604	0.458	0.442	0.235	0.305	0.128
TGGT1_267160	SAG-related sequence SRS38D	15	5	5	12	1	1.146	0.935	1.036	1.072	0.997	1.122	0.859	0.946
TGGT1_267140	SAG-related sequence SRS38B	16	6	6	13	1	1.175	0.928	1.095	1.154	1.095	1.21	0.919	1.044
TGGT1_267130	SAG-related sequence SRS38A	2	1	1	5	1	NA	NA	NA	NA	NA	NA	NA	NA
TGGT1_267100	protein phosphatase 2C domain-containing protein	13	10	10	20	1	0.958	0.64	0.427	0.26	0.181	0.112	0.119	0.06
TGGT1_267080	putative 26S protease regulatory subunit 4	32	14	14	48	1	1.008	0.794	0.784	0.735	0.468	0.247	0.136	0.068
TGGT1_267060	ribosomal protein RPL14	6	1	1	1	1	1.261	0.638	1.266	1.449	1.761	1.764	0.221	0.139
TGGT1_267050	hydrolase, alpha/beta fold family protein	21	4	4	11	1	0.936	0.755	0.633	0.799	0.694	0.583	0.486	0.451
TGGT1_266990	beta-COP	14	12	12	31	1	1.115	0.633	0.517	0.225	0.164	0.115	0.091	0.055
TGGT1_266970	hypothetical protein	25	7	7	20	1	1.072	0.744	0.811	0.523	0.27	0.166	0.108	0.06
TGGT1_266960	beta-tubulin	41	13	4	104	1	1.075	0.862	0.976	1.09	1.096	1.176	0.588	0.165
TGGT1_266930	general transcription factor IIH polypeptide 3 GTF2H3	2	1	1	1	1	NA	NA	NA	NA	NA	NA	NA	NA
TGGT1_266810	hypothetical protein	4	1	1	1	1	1.029	0.944	0.787	0.466	0.33	0.21	0.139	0.059
TGGT1_266800	putative integral membrane protein	13	4	4	6	1	0.963	0.785	0.778	1.075	1.04	0.876	0.525	0.33
TGGT1_266760	isocitrate dehydrogenase	11	6	6	26	1	1.049	0.821	0.822	0.858	0.75	0.659	0.309	0.127
TGGT1_266640	putative Acetyl-coenzyme A synthetase 2	33	18	18	228	1	1.077	0.827	0.86	1.012	0.882	0.824	0.315	0.129
TGGT1_266620	thioredoxin domain-containing protein	20	3	3	3	1	1.137	0.584	0.913	0.726	0.537	0.389	0.27	0.171
TGGT1_266460	putative small ubiquitin family modifier	11	1	1	1	1	NA	NA	NA	NA	NA	NA	NA	NA
TGGT1_266450	lysine decarboxylase family protein	9	2	2	11	1	1.027	0.836	0.871	0.76	0.443	0.25	0.15	0.077
TGGT1_266400	hypothetical protein	3	1	1	1	1	0.81	0.28	0.269	0.238	0.194	0.162	0.129	0.186
TGGT1_266320	hypothetical protein	3	3	3	6	1	0.975	0.709	0.278	0.113	0.071	0.052	0.066	0.036
TGGT1_266310	Alpha-1,3-mannosyl-glycoprotein 2-beta-N-acetylglucosaminyltransferase	7	2	2	3	1	1.012	0.62	0.365	0.131	0.105	0.065	0.057	0.031
TGGT1_266280	HEAT repeat-containing protein	4	3	3	5	1	1.152	0.45	0.451	0.176	0.127	0.093	0.068	0.039
TGGT1_266140	peptidase, M50 family protein	7	2	2	2	1	1.075	1.038	0.792	0.735	0.55	0.383	0.371	0.191
TGGT1_266120	thioredoxin-dependent peroxidase TPX1/2	2	1	1	2	1	NA	NA	NA	NA	NA	NA	NA	NA
TGGT1_266090	hypothetical protein	11	3	3	38	1	1.063	0.771	0.887	0.883	0.808	0.715	0.53	0.266
TGGT1_266080	hypothetical protein	6	4	4	9	1	0.989	0.78	0.827	0.772	0.529	0.321	0.216	0.112
TGGT1_266070	ribosomal protein RPL31	12	2	2	5	1	1.012	0.781	0.873	2.074	5.588	5.147	1.389	0.974
TGGT1_266060	ribosomal protein RPSA	16	3	3	16	1	1.064	0.946	0.725	0.531	0.451	0.201	0.108	0.041
TGGT1_266030	putative pre-mRNA splicing factor	6	2	2	3	1	NA	NA	NA	NA	NA	NA	NA	NA
TGGT1_266010	phosphatidylinositol 3- and 4-kinase	0	1	1	2	1	NA	NA	NA	NA	NA	NA	NA	NA
TGGT1_265870A	pantoate-beta-alanine ligase	11	5	5	15	1	0.952	0.626	0.426	0.188	0.129	0.082	0.089	0.04
TGGT1_265850	hypothetical protein	0	1	1	1	1	NA	NA	NA	NA	NA	NA	NA	NA
TGGT1_265840	hypothetical protein	3	4	4	5	1	NA	NA	NA	NA	NA	NA	NA	NA
TGGT1_265830	phosphodiesterase/alkaline phosphatase D family protein	3	2	2	3	1	0.915	0.703	0.78	0.547	0.463	0.263	0.236	0.103
TGGT1_265820	Las1 family protein	1	1	1	1	1	NA	NA	NA	NA	NA	NA	NA	NA
TGGT1_265790	hypothetical protein	4	2	2	5	1	1.061	0.806	0.709	0.586	0.379	0.274	0.166	0.096
TGGT1_265530	RNA recognition motif-containing protein	27	11	11	26	1	1.025	0.732	0.677	0.61	0.411	0.277	0.209	0.111
TGGT1_265520	hypothetical protein	5	2	2	5	1	0.787	0.281	0.173	0.106	0.067	0.051	0.053	0.022
TGGT1_265510	hypothetical protein	10	1	1	5	1	1.115	0.758	0.84	0.699	0.607	0.379	0.215	0.108
TGGT1_265500	chloride transporter, chloride channel (ClC) family protein	1	2	2	3	1	1.001	0.714	0.509	0.217	0.126	0.071	0.078	0.073
TGGT1_265450	hexokinase	35	15	15	263	1	1.1	0.743	0.921	1.001	0.812	0.665	0.171	0.079
TGGT1_265440	hypothetical protein	11	6	6	11	1	0.78	0.367	0.259	0.171	0.141	0.11	0.172	0.067
TGGT1_265420	hypothetical protein	4	1	1	1	1	1.002	0.669	0.341	0.189	0.148	0.074	0.118	0.053
TGGT1_265410	G-protein beta WD-40 repeat containing protein	6	2	2	9	1	0.897	0.879	0.994	0.834	0.715	0.439	0.512	0.208
TGGT1_265390	hypothetical protein	2	1	1	1	1	NA	NA	NA	NA	NA	NA	NA	NA
TGGT1_265370	hypothetical protein	9	1	1	2	1	NA	NA	NA	NA	NA	NA	NA	NA
TGGT1_265360	hypothetical protein	2	1	1	1	1	NA	NA	NA	NA	NA	NA	NA	NA
TGGT1_265330	putative cell-cycle-associated protein kinase GSK	7	2	2	3	1	1.029	0.678	0.534	0.298	0.213	0.176	0.118	0.056
TGGT1_265310	putative heat shock protein 40	44	13	13	46	1	1.038	0.74	0.884	0.885	0.611	0.364	0.163	0.102
TGGT1_265270	hypothetical protein	11	6	6	12	1	0.921	0.853	0.622	0.855	0.828	0.821	0.734	0.692
TGGT1_265260	hypothetical protein	22	7	7	18	1	1.056	0.845	0.914	0.908	0.835	0.8	0.792	0.68
TGGT1_265250	RNA recognition motif-containing protein	32	39	39	148	1	1.034	0.76	0.684	0.532	0.365	0.26	0.22	0.185
TGGT1_265240	hypothetical protein	1	1	1	2	1	0.689	0.326	0.151	0.107	0.055	0.066	0.01	0.033
TGGT1_265220	co-chaperone GrpE protein	17	5	5	18	1	1.315	1.091	1.172	0.924	0.955	0.897	1.287	0.349
TGGT1_265190	Ulp1 protease family, C-terminal catalytic domain-containing protein	1	3	2	6	1	0.555	0.554	0.901	1.187	1.103	0.626	0.464	0.197
TGGT1_265180	hypothetical protein	15	5	5	15	1	0.953	0.632	0.348	0.17	0.118	0.075	0.078	0.048
TGGT1_265170	hypothetical protein	12	4	4	5	1	0.968	0.718	0.758	0.628	0.499	0.4	0.324	0.155
TGGT1_265150	hypothetical protein	9	4	4	9	1	0.783	0.202	0.086	0.052	0.038	0.029	0.036	0.015
TGGT1_265090	hypothetical protein	3	7	7	13	1	0.971	0.774	0.691	0.668	0.448	0.309	0.156	0.083
TGGT1_265020	putative arabinogalactan protein	2	1	1	2	1	1.085	0.769	0.786	0.833	0.608	0.567	0.235	0.101
TGGT1_265010	glutamate 5-kinase domain-containing protein	13	7	7	13	1	0.845	0.341	0.254	0.216	0.184	0.12	0.14	0.053
TGGT1_265000	phosphotransferase enzyme family protein	1	1	1	1	1	NA	NA	NA	NA	NA	NA	NA	NA
TGGT1_264950	hypothetical protein	15	4	4	9	1	0.949	0.566	0.377	0.231	0.175	0.119	0.142	0.094
TGGT1_264940	kelch repeat-containing protein	4	5	5	9	1	1.038	0.813	0.73	0.537	0.295	0.153	0.162	0.066
TGGT1_264900	hypothetical protein	3	2	2	5	1	1.002	0.715	0.462	0.305	0.222	0.157	0.151	0.123
TGGT1_264890	hypothetical protein	1	2	2	4	1	0.827	0.555	0.34	0.292	0.228	0.161	0.196	0.117
TGGT1_264880	NEDD8-activating enzyme E1 catalytic subunit	3	1	1	7	1	1.001	0.762	0.421	0.177	0.1	0.066	0.059	0.033
TGGT1_264870	Sodium:neurotransmitter symporter family protein	1	1	1	2	1	1.024	0.754	0.756	0.761	0.71	0.644	0.483	0.147
TGGT1_264860	zinc finger, C3HC4 type (RING finger) domain-containing protein	7	17	17	31	1	1.009	0.715	0.571	0.345	0.184	0.119	0.107	0.059
TGGT1_264830	hypothetical protein	4	4	4	6	1	1.008	0.676	0.447	0.4	0.286	0.206	0.085	0.048
TGGT1_264780	UTP-glucose-1-phosphate uridylyltransferase subfamily protein	11	7	7	15	1	1.093	0.869	0.772	0.554	0.287	0.154	0.113	0.072
TGGT1_264770	hypothetical protein	10	2	2	6	1	0.976	0.705	0.479	0.423	0.282	0.154	0.102	0.048
TGGT1_264760	Oxysterol-binding protein	3	4	4	8	1	0.975	0.437	0.349	0.22	0.174	0.125	0.103	0.07
TGGT1_264752	HEAT repeat-containing protein	0	1	1	1	1	NA	NA	NA	NA	NA	NA	NA	NA
TGGT1_264720	hypothetical protein	1	1	0	2	1	NA	NA	NA	NA	NA	NA	NA	NA
TGGT1_264710	bucentaur or craniofacial development domain-containing protein	4	1	1	1	1	0.868	0.448	0.386	0.295	0.243	0.172	0.226	0.18
TGGT1_264690	putative cyclin 4	3	2	2	2	1	0.857	0.712	0.73	1.067	0.725	0.406	0.088	0.076
TGGT1_264660	SAG-related sequence SRS44	6	10	10	35	1	1.064	0.875	0.764	0.719	0.563	0.406	0.223	0.107
TGGT1_264650	phosphoacetylglucosamine mutase	4	4	4	7	1	0.886	0.586	0.311	0.216	0.174	0.129	0.16	0.078
TGGT1_264640	bromodomain-containing protein	4	4	4	4	1	0.788	0.404	0.366	0.303	0.247	0.192	0.177	0.084
TGGT1_264610	RNA recognition motif-containing protein	31	10	10	108	1	1.001	0.628	0.533	0.342	0.239	0.187	0.172	0.13
TGGT1_264600	hypothetical protein	15	3	3	11	1	1.11	0.85	0.963	0.877	0.791	0.722	0.601	0.392
TGGT1_264472	hypothetical protein	2	1	1	4	1	0.866	0.478	0.278	0.137	0.101	0.081	0.102	0.059
TGGT1_264460	DNA-directed RNA polymerase III RPC5	3	2	2	4	1	0.914	0.514	0.308	0.171	0.105	0.061	0.077	0.035
TGGT1_264450	putative DNA topoisomerase III beta-1	1	1	1	1	1	0.997	0.709	0.469	0.17	0.128	0.094	0.222	0.056
TGGT1_264440	signal recognition particle receptor beta subunit protein	20	5	5	19	1	1.028	0.712	0.662	0.418	0.26	0.184	0.174	0.116
TGGT1_264430	hypothetical protein	4	4	4	11	1	1.08	0.697	0.803	0.806	0.617	0.462	0.264	0.249
TGGT1_264210	hypothetical protein	1	1	1	1	1	0.894	0.799	0.711	0.658	0.508	0.462	0.349	0.182
TGGT1_264200	hypothetical protein	5	5	5	7	1	0.948	0.485	0.405	0.281	0.184	0.119	0.074	0.052
TGGT1_264190	hypothetical protein	4	6	6	10	1	0.95	0.627	0.375	0.197	0.144	0.112	0.111	0.062
TGGT1_264130	hypothetical protein	16	10	10	19	1	0.92	0.836	0.844	0.928	0.892	0.831	0.811	0.729
TGGT1_264120	Myb family DNA-binding domain-containing protein	1	1	1	1	1	0.844	0.588	0.441	0.379	0.216	0.111	0.103	0.066
TGGT1_264090	hypothetical protein	3	6	5	6	1	1	0.75	0.642	0.38	0.275	0.201	0.159	0.094
TGGT1_264080	acyl carrier protein ACP	26	5	5	34	1	1.063	0.792	0.843	0.838	0.649	0.564	0.253	0.205
TGGT1_264060	PCI domain-containing protein	6	1	1	4	1	0.964	0.316	0.212	0.097	0.083	0.051	0.042	0.036
TGGT1_264040	hypothetical protein	22	3	3	7	1	1.27	0.837	1.244	0.716	0.666	0.57	1.153	0.266
TGGT1_264030	putative aminotransferase	9	5	5	8	1	0.932	0.787	0.775	0.89	0.748	0.604	0.435	0.235
TGGT1_264000	aldehyde dehydrogenase	8	4	4	18	1	0.89	0.681	0.624	0.621	0.454	0.273	0.162	0.084
TGGT1_263990	hypothetical protein	5	1	1	2	1	1.005	0.835	0.755	0.536	0.446	0.47	0.517	0.331
TGGT1_263870	glutamate-tRNA ligase	28	21	21	88	1	1.009	0.577	0.406	0.192	0.123	0.086	0.064	0.037
TGGT1_263860	hypothetical protein	13	4	3	11	1	0.959	0.687	0.887	0.838	0.787	0.718	0.721	0.609
TGGT1_263850	hypothetical protein	31	6	6	31	1	1.064	0.732	0.598	0.28	0.148	0.116	0.07	0.038
TGGT1_263840	hypothetical protein	2	1	1	3	1	0.851	0.532	0.326	0.347	0.346	0.259	0.305	0.137
TGGT1_263810	hypothetical protein	53	9	9	89	1	1.069	0.857	0.917	0.905	0.79	0.695	0.574	0.235
TGGT1_263750	hypothetical protein	3	1	1	1	1	0.748	0.706	0.425	0.535	0.347	0.352	0.35	0.227
TGGT1_263730	FAD-dependent glycerol-3-phosphate dehydrogenase	19	11	11	31	1	1.053	0.841	0.883	0.941	0.865	0.841	0.603	0.297
TGGT1_263720	HMG (high mobility group) box domain-containing protein	6	1	1	1	1	1.087	0.676	0.982	0.637	0.513	0.348	1.79	0.161
TGGT1_263710	acyl-CoA:cholesterol acyltransferase alpha ACAT1-alpha	10	5	5	16	1	1.026	0.891	0.833	0.684	0.601	0.469	0.478	0.204
TGGT1_263700	ribosomal protein RPS14	27	3	3	27	1	1.028	0.831	0.675	0.52	0.451	0.181	0.09	0.055
TGGT1_263670	putative ribosomal RNA large subunit methyltransferase FTSJ1	2	1	1	1	1	0.937	0.641	0.456	0.28	0.101	0.058	0.057	0.035
TGGT1_263660	hypothetical protein	9	3	3	5	1	1.118	0.692	0.694	0.606	0.524	0.461	0.358	0.236
TGGT1_263650	putative pre-mRNA-processing protein 8	1	1	1	1	1	0.852	0.439	0.282	0.11	0.118	0.05	0.053	0.034
TGGT1_263630	hypothetical protein	13	2	2	9	1	0.966	0.752	0.762	0.693	0.555	0.445	0.417	0.145
TGGT1_263580	bromodomain-containing protein	7	4	4	10	1	0.576	0.172	0.109	0.076	0.062	0.047	0.051	0.032
TGGT1_263560	hypothetical protein	7	3	3	11	1	1.013	0.791	0.692	0.493	0.347	0.229	0.163	0.055
TGGT1_263530	putative chaperonin	26	3	3	50	1	1.006	0.839	0.764	0.749	0.63	0.563	0.411	0.304
TGGT1_263520	microtubule associated protein SPM1	10	3	3	11	1	1.071	0.81	0.714	0.694	0.781	0.938	2.194	1.498
TGGT1_263510	Spc97 / Spc98 family protein	2	3	3	3	1	0.935	0.729	0.455	0.311	0.16	0.089	0.093	0.058
TGGT1_263500	putative vacuolar protein sorting-associated protein 26	17	5	5	16	1	1.026	0.672	0.742	0.631	0.351	0.156	0.073	0.043
TGGT1_263480	sodium/hydrogen exchanger 3 protein	4	3	3	10	1	1.043	0.8	0.902	0.952	0.855	0.812	0.682	0.571
TGGT1_263470	ubiquitin carboxyl-terminal hydrolase UCHL3	11	2	2	10	1	1.015	0.741	0.643	0.388	0.195	0.132	0.115	0.061
TGGT1_263430	3-hydroxyisobutyrate dehydrogenase	4	1	1	1	1	NA	NA	NA	NA	NA	NA	NA	NA
TGGT1_263420	ubiquitin-specific protease USP4	1	1	1	1	1	0.814	0.6	0.199	0.294	0.23	0.209	0.132	0.086
TGGT1_263360	WD domain, G-beta repeat-containing protein	2	1	1	2	1	0.989	0.702	0.772	0.462	0.262	0.189	0.16	0.01
TGGT1_263340	RNA methyltransferase, TrmH family protein	7	2	2	4	1	1.049	0.612	0.919	0.639	0.454	0.246	0.152	0.089
TGGT1_263330	Adaptin ear-binding coat-associated protein 2 (NECAP-2) isoform 2 family protein	4	1	1	2	1	1.055	0.588	0.428	0.207	0.125	0.103	0.11	0.079
TGGT1_263323	putative tetratricopeptide repeat protein 11	11	1	1	5	1	NA	NA	NA	NA	NA	NA	NA	NA
TGGT1_263310	putative step ii splicing factor	3	1	1	2	1	NA	NA	NA	NA	NA	NA	NA	NA
TGGT1_263300	eukaryotic porin protein	41	13	12	134	1	1.073	0.831	0.943	1.055	0.991	0.995	0.787	0.759
TGGT1_263280	hypothetical protein	29	4	4	10	1	1.133	0.947	0.886	0.939	0.853	0.915	0.949	0.734
TGGT1_263270	glycerophosphodiester phosphodiesterase family protein	3	2	2	3	1	1.154	0.751	0.73	0.838	0.788	0.762	0.348	0.128
TGGT1_263210	ubiquitin interaction motif domain-containing protein	2	1	1	3	1	0.746	0.767	0.568	0.551	0.523	0.39	0.337	0.288
TGGT1_263190	putative adenylosuccinate lyase	16	5	5	15	1	1.091	0.819	0.933	0.91	0.691	0.511	0.179	0.094
TGGT1_263180	myosin D	18	11	11	78	1	1.067	0.942	0.707	0.409	0.253	0.166	0.144	0.078
TGGT1_263130	putative citrate synthase	20	9	9	38	1	1.063	0.832	0.797	0.572	0.34	0.19	0.148	0.095
TGGT1_263090	14-3-3 protein	56	20	20	702	1	1.066	0.916	0.788	0.667	0.453	0.305	0.151	0.075
TGGT1_263070	CMGC kinase, CK2 family	17	6	6	31	1	1.03	0.773	0.594	0.355	0.244	0.19	0.154	0.096
TGGT1_263060	Proteasome/cyclosome repeat-containing protein	25	21	20	108	1	0.993	0.725	0.816	0.861	0.521	0.237	0.106	0.054
TGGT1_263050	ribosomal protein RPL13	10	4	4	8	1	1.022	0.747	0.83	1.196	1.631	1.526	0.374	0.115
TGGT1_263040	ribosomal protein RPS16	11	3	3	5	1	NA	NA	NA	NA	NA	NA	NA	NA
TGGT1_263000	Beige/BEACH domain-containing protein	2	3	3	5	1	0.936	0.578	0.409	0.186	0.129	0.085	0.087	0.047
TGGT1_262990	hypothetical protein	3	3	3	5	1	0.808	0.6	0.55	0.402	0.305	0.212	0.213	0.091
TGGT1_262980	hypothetical protein	18	5	4	15	1	1.011	0.917	0.8	0.71	0.718	0.687	1.127	0.382
TGGT1_262960	putative U1 snRNP-associated protein Usp106	8	3	3	7	1	0.585	0.319	0.221	0.133	0.091	0.066	0.061	0.036
TGGT1_262920	trypsin domain-containing protein	15	9	9	42	1	0.961	0.477	0.365	0.226	0.155	0.128	0.078	0.035
TGGT1_262910	putative NADH-cytochrome b5 reductase 1	8	3	3	12	1	0.981	0.563	0.396	0.154	0.106	0.083	0.081	0.044
TGGT1_262880	hypothetical protein	3	5	5	7	1	1.026	0.903	0.609	0.462	0.296	0.217	0.143	0.1
TGGT1_262810	iron donor protein CyaY protein	7	1	1	2	1	0.874	0.82	0.834	0.61	0.586	0.348	0.367	0.219
TGGT1_262780	FHA domain-containing protein	3	4	4	5	1	0.889	0.518	0.377	0.294	0.243	0.188	0.23	0.151
TGGT1_262760	poly(ADP-ribose) glycohydrolase	9	7	7	12	1	0.947	0.504	0.334	0.245	0.192	0.134	0.116	0.05
TGGT1_262750	putative histone lysine methyltransferase, SET	3	1	1	2	1	0.738	0.339	0.363	0.265	0.234	0.122	0.137	0.099
TGGT1_262730	rhoptry protein ROP16	29	11	11	38	1	1.086	0.825	0.91	0.794	0.584	0.394	0.221	0.136
TGGT1_262720	putative eukaryotic initiation factor-1A	35	7	7	51	1	1.034	0.828	0.833	0.9	0.648	0.463	0.279	0.27
TGGT1_262710	Ctr copper transporter family protein	16	5	5	27	1	1.129	0.89	0.997	0.929	0.904	0.781	1.021	0.399
TGGT1_262700	tetratricopeptide repeat-containing protein	2	3	3	3	1	0.988	0.753	0.654	0.465	0.263	0.171	0.28	0.111
TGGT1_262690	ribosomal protein RPL27	12	2	2	3	1	1.191	0.911	0.995	1.559	2.594	2.433	0.342	0.198
TGGT1_262670	ribosomal protein RPL18A	22	3	3	6	1	1.089	0.773	0.809	1.082	1.638	1.457	0.356	0.197
TGGT1_262660	hypothetical protein	1	1	1	1	1	NA	NA	NA	NA	NA	NA	NA	NA
TGGT1_262640	Cg8 family protein	9	2	2	8	1	1.115	0.71	0.903	0.937	0.89	0.834	0.717	0.212
TGGT1_262620	RNA recognition motif-containing protein	40	11	11	148	1	1.03	0.573	0.443	0.265	0.179	0.135	0.113	0.098
TGGT1_262610	hypothetical protein	2	1	1	4	1	1.01	0.721	0.765	0.658	0.508	0.389	0.238	0.158
TGGT1_262520	putative cyclophilin	3	1	1	1	1	1.011	0.51	0.458	0.219	0.123	0.076	0.049	0.025
TGGT1_262450	hypothetical protein	5	5	5	15	1	0.972	0.627	0.403	0.187	0.132	0.091	0.086	0.038
TGGT1_262430	4-hydroxy-3-methylbut-2-en-1-yl diphosphate synthase	3	3	3	4	1	1.053	0.624	0.706	0.574	0.405	0.303	0.222	0.157
TGGT1_262410	WD domain, G-beta repeat-containing protein	3	4	4	7	1	0.917	0.606	0.43	0.318	0.236	0.174	0.188	0.099
TGGT1_262400	lipase	3	3	3	6	1	NA	NA	NA	NA	NA	NA	NA	NA
TGGT1_262390	TLD protein	6	8	8	23	1	0.973	0.703	0.683	0.497	0.3	0.176	0.177	0.12
TGGT1_262380	putative elongation factor Tu	23	8	8	18	1	1.103	0.79	0.93	0.799	0.553	0.356	0.187	0.103
TGGT1_262140	putative chain a, pp2a-specific methylesterase apo form (pme)	2	1	1	1	1	NA	NA	NA	NA	NA	NA	NA	NA
TGGT1_262130	hypothetical protein	4	3	3	4	1	1.22	0.86	0.973	0.732	0.561	0.508	0.395	0.347
TGGT1_262100	tetratricopeptide repeat-containing protein	22	7	7	12	1	0.887	0.525	0.313	0.255	0.184	0.166	0.135	0.096
TGGT1_262080	hypothetical protein	1	1	1	1	1	1.129	0.477	0.622	0.383	0.349	0.277	0.342	0.21
TGGT1_262060	hypothetical protein	1	1	1	1	1	0.987	0.853	0.725	0.642	0.48	0.366	0.123	0.05
TGGT1_262050	rhoptry kinase family protein ROP39	18	9	9	23	1	1.043	0.741	0.599	0.47	0.236	0.121	0.078	0.04
TGGT1_262040	SAC3/GANP family protein	12	2	2	4	1	0.98	0.352	0.31	0.27	0.181	0.13	0.084	0.053
TGGT1_262030	ALG6, ALG8 glycosyltransferase family protein	1	1	1	1	1	NA	NA	NA	NA	NA	NA	NA	NA
TGGT1_261980	gorasp2-prov protein	10	3	3	3	1	0.996	0.658	0.405	0.187	0.112	0.081	0.059	0.038
TGGT1_261950	ATP synthase beta subunit ATP-B	53	18	18	122	1	1.073	0.859	0.845	0.924	0.836	0.794	0.561	0.258
TGGT1_261940	hydrolase, alpha/beta fold family protein	3	2	2	4	1	0.969	0.85	0.554	0.384	0.176	0.089	0.073	0.065
TGGT1_261850	putative helicase	1	2	2	2	1	1.048	0.608	0.424	0.238	0.152	0.116	0.082	0.078
TGGT1_261780	microneme protein MIC7	16	4	4	20	1	1.018	0.887	0.842	0.86	0.744	0.696	0.518	0.37
TGGT1_261760	CDP-alcohol phosphatidyltransferase superfamily protein	6	2	2	30	1	1.064	0.783	0.936	0.869	0.639	0.439	0.128	0.071
TGGT1_261750	rhoptry neck protein RON10	34	18	18	73	1	1.089	0.832	0.883	0.844	0.615	0.423	0.158	0.106
TGGT1_261740	hypothetical protein	45	12	12	301	1	1.102	0.817	0.964	1.304	1.266	1.389	1.365	1.43
TGGT1_261720	metal cation transporter, ZIP family protein	11	3	3	10	1	1.03	0.799	0.674	0.918	0.802	0.794	0.583	0.556
TGGT1_261710	ankyrin repeat-containing protein	35	6	6	30	1	1.024	0.908	0.87	0.779	0.553	0.347	0.172	0.101
TGGT1_261600	creatinase domain-containing protein	20	12	12	27	1	1.054	0.801	0.871	0.909	0.742	0.639	0.321	0.122
TGGT1_261580	histone H2AX	10	2	2	70	1	1.02	1.03	1.069	1.255	1.021	0.893	1.308	0.249
TGGT1_261570	ribosomal protein RPL7A	8	2	2	4	1	1.15	0.961	0.953	1.665	2.567	2.275	0.168	0.119
TGGT1_261540	DNA-directed RNA polymerase I RPAC2	7	1	1	2	1	0.902	0.589	0.457	0.366	0.306	0.251	0.487	0.19
TGGT1_261510	hypothetical protein	1	1	1	7	1	0.969	0.551	0.882	1.003	0.868	0.728	0.202	0.06
TGGT1_261500	hydrolase	19	5	5	22	1	1.057	0.777	0.6	0.245	0.155	0.102	0.094	0.044
TGGT1_261490	hypothetical protein	2	4	4	4	1	0.787	0.413	0.274	0.252	0.205	0.146	0.149	0.082
TGGT1_261480	phosphatidyl serine synthase	6	2	2	11	1	1	0.752	0.851	0.825	0.658	0.532	0.262	0.136
TGGT1_261470	putative U6 snRNA-associated Sm family protein LSm6	18	1	1	3	1	1.084	0.858	1.078	0.887	0.645	0.642	0.303	0.208
TGGT1_261460	transcriptional elongation factor FACT80	8	4	4	12	1	0.859	0.347	0.116	0.059	0.042	0.026	0.026	0.015
TGGT1_261450	hypothetical protein	2	2	2	2	1	0.797	0.482	0.323	0.153	0.097	0.079	0.078	0.064
TGGT1_261440	ARM repeats containing protein	37	10	10	42	1	1.045	0.816	0.708	0.447	0.251	0.193	0.136	0.067
TGGT1_261430	hypothetical protein	8	6	6	15	1	1.061	0.792	0.768	0.792	0.598	0.423	0.292	0.199
TGGT1_261410	protein-tyrosine-phosphatase	2	1	1	2	1	0.77	0.696	0.276	0.2	0.136	0.098	0.094	0.054
TGGT1_261400	hypothetical protein	13	3	2	6	1	0.992	0.896	0.579	0.829	0.616	0.325	0.709	0.083
TGGT1_261260B	histone lysine demethylase JMJD6a	12	2	2	2	1	NA	NA	NA	NA	NA	NA	NA	NA
TGGT1_261260A	histone lysine demethylase JMJD6a	7	2	2	4	1	0.845	0.603	0.281	0.399	0.415	0.265	0.108	0.052
TGGT1_261250	histone H2A1	13	3	2	71	1	1.02	1.03	1.069	1.255	1.021	0.893	1.308	0.249
TGGT1_261240	histone H3	28	5	5	162	1	1.046	0.876	0.966	1.066	0.959	0.955	0.782	0.429
TGGT1_261220	transcription elongation factor SPT4	21	1	1	1	1	NA	NA	NA	NA	NA	NA	NA	NA
TGGT1_261210	putative 26s proteasome subunit p55	29	11	11	33	1	1.088	0.757	0.816	0.719	0.445	0.241	0.137	0.074
TGGT1_261080	kringle domain-containing protein	2	6	6	15	1	0.995	0.649	0.552	0.454	0.284	0.153	0.085	0.046
TGGT1_261060	diphthamide biosynthesis protein 2-related domain-containing protein	2	1	1	1	1	NA	NA	NA	NA	NA	NA	NA	NA
TGGT1_261050	RNB family domain-containing protein	9	6	6	21	1	0.911	0.634	0.518	0.27	0.137	0.082	0.098	0.051
TGGT1_261030	pyridine nucleotide-disulfide oxidoreductase domain-containing protein	4	3	2	4	1	0.797	0.668	0.549	0.348	0.201	0.085	0.105	0.01
TGGT1_261010	putative tat-binding family protein	31	10	10	44	1	1.019	0.837	0.815	0.837	0.521	0.261	0.132	0.072
TGGT1_261000	MutS domain V domain-containing protein	6	5	5	6	1	0.93	0.635	0.417	0.355	0.326	0.266	0.262	0.172
TGGT1_260850	putative mitochondrial import inner membrane translocase subunit TIM10	9	1	1	3	1	0.944	0.832	0.575	0.608	0.512	0.408	0.269	0.148
TGGT1_260820	IMC sub-compartment protein ISP1	31	3	3	20	1	1.03	0.982	0.669	0.71	0.564	0.527	0.379	0.182
TGGT1_260810	hypothetical protein	8	1	1	3	1	NA	NA	NA	NA	NA	NA	NA	NA
TGGT1_260800	hypothetical protein	1	1	1	1	1	NA	NA	NA	NA	NA	NA	NA	NA
TGGT1_260650	glycosyltransferase, group 2 family protein	1	2	2	3	1	0.944	0.565	0.405	0.352	0.302	0.255	0.118	0.088
TGGT1_260640	autophagy protein apg9 protein	1	1	1	1	1	NA	NA	NA	NA	NA	NA	NA	NA
TGGT1_260630	DnaJ family Sec63 protein	15	10	10	23	1	0.963	0.469	0.253	0.163	0.123	0.087	0.063	0.036
TGGT1_260620	hypothetical protein	10	1	1	1	1	NA	NA	NA	NA	NA	NA	NA	NA
TGGT1_260610	methyltransferase	3	1	1	1	1	1.122	0.756	1.018	0.969	0.824	0.685	0.422	0.239
TGGT1_260600	Pumilio-family RNA binding repeat-containing protein	2	2	2	6	1	0.541	0.189	0.172	0.145	0.112	0.072	0.077	0.036
TGGT1_260540	alveolin domain containing intermediate filament IMC14	1	1	1	1	1	NA	NA	NA	NA	NA	NA	NA	NA
TGGT1_260520	hypothetical protein	9	3	3	15	1	1.053	0.75	0.703	0.51	0.31	0.19	0.129	0.068
TGGT1_260510	ubiquitin thioesterase otubain-like family protein	8	3	3	8	1	1.024	0.869	0.661	0.505	0.212	0.081	0.054	0.023
TGGT1_260500	putative COPI associated protein	20	5	5	40	1	1.054	0.952	0.824	1.002	0.935	0.957	0.58	0.278
TGGT1_260470	putative heat shock protein DNAJ pfj4	1	1	1	1	1	0.983	0.861	0.729	0.481	0.224	0.135	0.111	0.041
TGGT1_260440	nuclear factor NF3	25	5	5	59	1	1.016	0.727	0.83	0.933	0.798	0.759	0.489	0.608
TGGT1_260390	hypothetical protein	3	3	3	4	1	0.956	0.719	0.48	0.353	0.309	0.199	0.201	0.126
TGGT1_260380	hypothetical protein	1	1	1	1	1	NA	NA	NA	NA	NA	NA	NA	NA
TGGT1_260370	AtPH1 family protein	6	1	1	3	1	0.979	0.62	0.671	0.477	0.268	0.173	0.33	0.096
TGGT1_260340	DNL zinc finger protein	10	2	2	2	1	0.96	0.669	0.573	0.483	0.369	0.316	0.246	0.176
TGGT1_260320	Noc2p family protein	2	2	2	4	1	0.8	0.378	0.204	0.115	0.08	0.052	0.059	0.046
TGGT1_260310	ATP-binding cassette transporter ABC.B1	1	1	1	1	1	0.992	0.846	0.731	0.547	0.451	0.305	0.198	0.105
TGGT1_260260	ribosomal protein RPP1	15	3	3	62	1	0.99	1.104	0.617	0.75	0.945	0.98	1.162	1.514
TGGT1_260250	cyclin domain protein, cyclin H family protein	5	2	2	5	1	0.734	0.653	0.501	0.417	0.417	0.272	0.256	0.139
TGGT1_260240	ccr4-associated factor family protein	10	5	5	5	1	1.041	0.693	0.775	0.6	0.514	0.452	0.298	0.202
TGGT1_260220	folate/biopterin transporter subfamily protein	4	3	3	5	1	0.982	0.769	0.869	0.954	0.913	0.893	0.562	0.34
TGGT1_260200	helicase associated domain (ha2) protein	5	6	6	17	1	0.981	0.642	0.504	0.305	0.153	0.098	0.134	0.051
TGGT1_260190	microneme protein MIC13	2	1	1	2	1	0.999	0.69	0.695	0.647	0.552	0.443	0.411	0.287
TGGT1_260180	hypothetical protein	17	2	2	6	1	1.08	0.8	0.946	1.092	0.983	0.837	0.225	0.098
TGGT1_260170	putative elongation factor EF-G	1	1	1	2	1	NA	NA	NA	NA	NA	NA	NA	NA
TGGT1_260150	tetratricopeptide repeat-containing protein	0	1	1	8	1	1.234	0.961	1.326	0.694	0.736	0.52	1.866	0.369
TGGT1_260140	phosphomannose isomerase type I protein	9	5	5	14	1	1.028	0.774	0.871	0.804	0.58	0.405	0.163	0.088
TGGT1_260010	acetyltransferase, GNAT family protein	15	2	2	5	1	1.163	1.118	0.844	0.38	0.15	0.081	0.058	0.045
TGGT1_259980	DnaJ domain-containing protein	6	3	3	4	1	0.919	0.412	0.2	0.075	0.041	0.039	0.031	0.029
TGGT1_259960	Nucleoside-diphosphatase	1	1	1	2	1	NA	NA	NA	NA	NA	NA	NA	NA
TGGT1_259950	carbonate dehydratase, eukaryotic-type domain-containing protein	4	2	2	2	1	1.081	0.742	0.655	0.491	0.336	0.284	0.313	0.209
TGGT1_259940	hypothetical protein	4	2	2	4	1	1.1	0.834	0.803	0.776	0.701	0.627	0.483	0.281
TGGT1_259880	hypothetical protein	15	7	7	18	1	1.029	0.707	0.589	0.266	0.218	0.155	0.217	0.089
TGGT1_259870	hypothetical protein	2	4	4	4	1	1.021	0.822	0.67	0.47	0.288	0.188	0.064	0.035
TGGT1_259860	hypothetical protein	2	2	2	2	1	0.941	0.589	0.599	0.513	0.421	0.441	0.73	0.444
TGGT1_259830	diacylglycerol kinase catalytic domain-containing protein	2	1	1	1	1	NA	NA	NA	NA	NA	NA	NA	NA
TGGT1_259720	hypothetical protein	3	2	2	3	1	0.721	0.467	0.37	0.35	0.378	0.258	0.241	0.072
TGGT1_259710	protein kinase	18	5	5	15	1	1.009	0.668	0.572	0.534	0.391	0.306	0.175	0.12
TGGT1_259700	hypothetical protein	5	1	1	4	1	0.916	0.837	0.854	0.973	0.783	0.705	0.497	0.275
TGGT1_259690	orotidine-5-phosphate decarboxylase/orotate phosphoribosyltransferase	8	2	2	4	1	1.059	0.911	0.837	0.872	0.77	0.748	0.594	0.405
TGGT1_259660	orotate phosphoribosyltransferase	29	7	7	57	1	1.067	0.846	0.943	0.924	0.802	0.736	0.316	0.115
TGGT1_259650	hypothetical protein	11	3	3	6	1	0.991	0.732	0.689	0.557	0.429	0.347	0.259	0.203
TGGT1_259640	nucleoporin autopeptidase	1	1	1	1	1	0.965	0.93	0.678	0.348	0.01	0.01	0.191	0.01
TGGT1_259630	hypothetical protein	17	1	1	6	1	0.819	0.793	0.622	0.552	0.528	0.531	1.372	1.333
TGGT1_259560	endonuclease/exonuclease/phosphatase family protein	2	2	1	7	1	NA	NA	NA	NA	NA	NA	NA	NA
TGGT1_259550	dihydropteroate synthase	22	12	12	56	1	1.01	0.763	0.719	0.486	0.25	0.138	0.129	0.059
TGGT1_259260	membrane protein FtsH1	14	13	13	42	1	1.043	0.734	0.778	0.86	0.711	0.589	0.213	0.079
TGGT1_259240	ribosomal protein RPS21	32	2	2	20	1	1.057	0.894	0.655	0.77	0.75	0.799	2.067	0.557
TGGT1_259210	jmjC domain-containing protein C2orf60	1	1	1	1	1	1.118	1.004	0.808	0.717	0.466	0.348	0.1	0.086
TGGT1_259200B	Na+/H+ exchanger NHE1	13	13	13	40	1	0.992	0.831	0.75	0.722	0.528	0.318	0.189	0.104
TGGT1_259200A	Na+/H+ exchanger NHE1	2	1	1	1	1	NA	NA	NA	NA	NA	NA	NA	NA
TGGT1_259172	hypothetical protein	2	2	2	2	1	0.935	0.691	0.506	0.51	0.477	0.418	0.382	0.317
TGGT1_259070	acetyltransferase, GNAT family protein	3	1	1	1	1	1.021	0.725	0.66	0.473	0.343	0.34	0.263	0.157
TGGT1_259050	hypothetical protein	9	1	1	2	1	NA	NA	NA	NA	NA	NA	NA	NA
TGGT1_259040	hypothetical protein	13	4	4	18	1	1.098	1.012	1.073	0.845	0.873	0.955	1.116	0.898
TGGT1_259010	putative vacuolar ATP synthase subunit d	33	8	8	47	1	1.053	0.735	0.829	0.819	0.718	0.661	0.493	0.296
TGGT1_259000	hypothetical protein	11	2	2	10	1	1.105	1.058	0.948	0.949	0.68	0.469	0.098	0.051
TGGT1_258990	bromodomain-containing protein	0	1	1	2	1	NA	NA	NA	NA	NA	NA	NA	NA
TGGT1_258970	hypothetical protein	0	1	1	1	1	NA	NA	NA	NA	NA	NA	NA	NA
TGGT1_258950	lectin family protein	20	8	8	43	1	1.047	0.822	0.809	0.627	0.373	0.226	0.138	0.088
TGGT1_258940	acylphosphatase family protein	11	1	1	1	1	NA	NA	NA	NA	NA	NA	NA	NA
TGGT1_258930	peptidylprolyl isomerase	16	2	2	3	1	0.961	0.575	0.427	0.398	0.346	0.272	0.23	0.158
TGGT1_258870B	hypothetical protein	16	6	1	43	1	0.945	0.691	0.355	0.188	0.12	0.078	0.045	0.019
TGGT1_258870A	hypothetical protein	32	12	7	81	1	0.95	0.596	0.452	0.3	0.22	0.152	0.116	0.076
TGGT1_258860	hypothetical protein	2	1	1	2	1	0.948	1.056	0.602	0.472	0.333	0.258	0.099	0.063
TGGT1_258850	hypothetical protein	4	1	1	2	1	0.886	0.591	0.415	0.298	0.221	0.148	0.122	0.083
TGGT1_258826	hypothetical protein	9	9	9	25	1	1.068	0.71	0.747	0.535	0.223	0.097	0.066	0.039
TGGT1_258780	OTU family cysteine protease	7	3	3	3	1	1.035	0.733	0.632	0.393	0.29	0.227	0.173	0.168
TGGT1_258770	putative polypeptide n-acetylgalactosaminyltransferase 12	8	4	4	9	1	1.087	0.752	0.642	0.357	0.216	0.161	0.138	0.082
TGGT1_258740	putative eukaryotic initiation factor-2A	8	5	5	7	1	1.015	0.824	0.798	0.861	0.63	0.506	0.21	0.087
TGGT1_258690	5-aminolevulinic acid synthase domain-containing protein	2	1	1	2	1	0.987	0.624	0.534	0.446	0.358	0.333	0.366	0.272
TGGT1_258680	TATA-box binding protein TBP2	1	1	1	1	1	NA	NA	NA	NA	NA	NA	NA	NA
TGGT1_258660	rhoptry protein ROP6	30	7	7	45	1	1.154	0.849	1.283	0.823	0.828	0.781	2.361	0.689
TGGT1_258650	putative protoheme ferro-lyase	3	2	2	2	1	1.009	0.831	0.718	0.44	0.24	0.133	0.098	0.054
TGGT1_258640	adenylate kinase superfamily protein	2	1	1	5	1	1.12	0.76	0.972	1.146	1.062	1.079	0.902	0.863
TGGT1_258625	peptidyl-prolyl cis-trans isomerase, FKBP-type domain-containing protein	5	2	2	5	1	1.036	0.766	0.595	0.361	0.245	0.154	0.143	0.069
TGGT1_258590	hypothetical protein	1	1	1	2	1	1.02	0.947	0.806	0.766	0.772	0.746	0.598	0.459
TGGT1_258580	rhoptry protein ROP17	23	8	8	33	1	0.999	0.712	0.634	0.495	0.367	0.244	0.168	0.094
TGGT1_258560	hypothetical protein	1	1	1	4	1	0.953	0.868	0.756	0.607	0.459	0.358	0.367	0.206
TGGT1_258540	phosphoglycerate mutase family protein	1	1	1	1	1	0.871	0.543	0.398	0.331	0.24	0.168	0.2	0.108
TGGT1_258500	hypothetical protein	3	1	1	1	1	0.841	0.635	0.613	0.472	0.541	0.395	0.37	0.221
TGGT1_258480	hypothetical protein	2	2	2	2	1	0.912	0.387	0.122	0.164	0.113	0.01	0.01	0.08
TGGT1_258470	hypothetical protein	10	2	2	3	1	1.099	0.892	0.943	0.844	0.636	0.537	0.535	0.844
TGGT1_258462	hypothetical protein	3	1	1	1	1	NA	NA	NA	NA	NA	NA	NA	NA
TGGT1_258458	hypothetical protein	4	1	1	2	1	0.91	0.806	0.808	0.545	0.34	0.25	0.153	0.075
TGGT1_258390	putative DnaJ protein	22	7	7	36	1	1.021	0.765	0.622	0.462	0.316	0.226	0.114	0.068
TGGT1_258360	hypothetical protein	27	17	17	45	1	0.996	0.74	0.815	1.1	1.011	0.859	0.231	0.191
TGGT1_258350	hypothetical protein	2	1	1	1	1	0.966	0.873	0.687	0.643	0.569	0.41	0.242	0.154
TGGT1_258240	chromodomain helicase DNA binding protein CHD1/SWI2/SNF2	2	4	4	11	1	0.583	0.188	0.133	0.113	0.094	0.074	0.13	0.04
TGGT1_258230	rhoptry kinase family protein ROP20	5	2	2	3	1	0.838	0.747	0.695	0.707	0.517	0.403	0.378	0.259
TGGT1_258210	DNA-directed RNA polymerase II RPB2	8	7	7	21	1	1.053	0.802	0.785	0.705	0.567	0.444	0.509	0.158
TGGT1_258170	hypothetical protein	31	10	10	49	1	1.059	0.789	0.895	0.716	0.518	0.344	0.257	0.258
TGGT1_258160	carbohydrate kinase	2	1	1	1	1	NA	NA	NA	NA	NA	NA	NA	NA
TGGT1_258150	putative proteasome subunit alpha type 7	38	9	9	36	1	1.068	0.708	0.919	1.057	0.952	0.986	0.639	0.663
TGGT1_258130	Rab1 protein	35	6	5	32	1	1.056	0.833	0.809	0.862	0.741	0.717	0.496	0.32
TGGT1_258110	N-acetylglucosaminylphosphatidylinositol deacetylase	7	2	2	6	1	1.015	0.711	0.72	0.751	0.606	0.518	0.257	0.111
TGGT1_258090	hypothetical protein	1	1	1	1	1	0.745	0.386	0.259	0.136	0.105	0.076	0.061	0.037
TGGT1_258080	hypothetical protein	7	9	9	17	1	0.991	0.705	0.663	0.554	0.405	0.303	0.328	0.398
TGGT1_258070	hypothetical protein	7	4	4	10	1	0.905	0.476	0.186	0.117	0.085	0.068	0.054	0.034
TGGT1_258060	putative myosin heavy chain	14	3	3	8	1	1.031	0.738	0.757	0.612	0.529	0.426	0.292	0.108
TGGT1_258030	DNA polymerase	1	1	0	1	1	NA	NA	NA	NA	NA	NA	NA	NA
TGGT1_257990	putative heat shock protein 101	26	21	19	61	1	1.029	0.733	0.628	0.342	0.255	0.2	0.127	0.081
TGGT1_257960	GDP-D-mannose pyrophosphorylase	16	5	5	21	1	0.963	0.781	0.768	0.688	0.392	0.184	0.139	0.077
TGGT1_257750	homocysteine s-methyltransferase domain-containing protein	19	6	6	32	1	1.098	0.707	0.913	0.778	0.56	0.396	0.174	0.06
TGGT1_257740	UMP-CMP kinase	13	5	5	11	1	1.068	0.651	0.554	0.235	0.159	0.116	0.062	0.037
TGGT1_257730	putative methionine aminopeptidase, type i	2	1	1	1	1	NA	NA	NA	NA	NA	NA	NA	NA
TGGT1_257710	actin-like protein ALP 5	2	1	1	1	1	0.784	0.414	0.221	0.106	0.062	0.055	0.048	0.041
TGGT1_257680	myosin light chain MLC1	72	9	9	129	1	1.069	0.802	0.785	0.776	0.561	0.425	0.212	0.13
TGGT1_257625	tetrahydrofolate dehydrogenase/cyclohydrolase, NAD(P)-binding domain-containing protein	7	4	4	8	1	1.043	0.731	1.005	1.112	1.112	1.088	0.958	0.843
TGGT1_257580	hypothetical protein	9	4	4	7	1	0.955	0.869	0.787	0.823	0.677	0.614	0.617	0.477
TGGT1_257560	WD domain, G-beta repeat-containing protein	8	6	6	22	1	1.048	0.856	0.745	0.589	0.364	0.228	0.186	0.103
TGGT1_257530	transporter, major facilitator family protein	17	7	7	74	1	1.02	0.902	0.709	0.79	0.785	0.718	0.439	0.151
TGGT1_257510	CDP-alcohol phosphatidyltransferase superfamily protein	3	1	1	1	1	1.005	0.89	0.673	0.493	0.399	0.295	0.211	0.135
TGGT1_257500	hypothetical protein	5	5	5	5	1	0.968	0.742	0.588	0.406	0.229	0.156	0.162	0.083
TGGT1_257490	prefoldin subunit superfamily protein	43	6	6	26	1	1.069	0.769	0.899	0.725	0.434	0.233	0.287	0.117
TGGT1_257480	NADP-dependent succinate-semialdehyde dehydrogenase	14	8	8	29	1	1.05	0.77	0.793	0.791	0.694	0.654	0.502	0.433
TGGT1_257380	hypothetical protein	12	2	2	57	1	1.044	0.939	0.837	0.66	0.453	0.327	0.456	0.241
TGGT1_257350	putative eukaryotic translation initiation factor	14	10	10	20	1	0.984	0.636	0.278	0.17	0.124	0.085	0.077	0.032
TGGT1_257340	Ras family protein	30	4	3	18	1	1.051	0.893	0.919	0.797	0.602	0.473	0.254	0.13
TGGT1_257310	hypothetical protein	23	5	5	9	1	0.986	0.688	0.526	0.24	0.14	0.092	0.48	0.058
TGGT1_257180	RecF/RecN/SMC N terminal domain-containing protein	0	1	1	1	1	0.873	0.443	0.195	0.102	0.09	0.064	0.049	0.018
TGGT1_257170	hypothetical protein	3	2	2	2	1	0.987	0.812	0.683	0.526	0.409	0.332	0.297	0.131
TGGT1_257160	hypothetical protein	14	2	2	6	1	1.01	0.711	0.727	0.574	0.454	0.393	0.366	0.163
TGGT1_257150	NOT2 / NOT3 / NOT5 family protein	17	8	8	16	1	0.89	0.459	0.255	0.152	0.116	0.086	0.059	0.04
TGGT1_257120	sugar transporter ST1	2	1	1	1	1	1.09	1.209	1.24	1.395	1.022	0.727	0.613	0.331
TGGT1_257110	hypothetical protein	7	3	3	7	1	1.062	0.815	0.837	0.802	0.71	0.666	0.569	0.344
TGGT1_257100	hypothetical protein	4	1	1	1	1	NA	NA	NA	NA	NA	NA	NA	NA
TGGT1_257080	3'5'-cyclic nucleotide phosphodiesterase domain-containing protein	1	1	1	2	1	0.96	0.621	0.374	0.194	0.088	0.06	0.083	0.039
TGGT1_257070	hypothetical protein	9	4	4	8	1	1.033	0.722	0.923	1.082	0.996	0.941	0.674	0.649
TGGT1_257060	translation initiation factor sui1 protein	19	3	3	10	1	1.06	0.789	0.803	0.868	0.778	0.697	0.542	0.512
TGGT1_257040	TB2/DP1, HVA22 family protein	14	2	2	3	1	1.062	0.771	0.65	0.586	0.514	0.422	0.369	0.212
TGGT1_257030	hypothetical protein	9	3	3	4	1	0.93	0.682	0.583	0.392	0.214	0.15	0.133	0.077
TGGT1_257020	hypothetical protein	3	1	1	2	1	NA	NA	NA	NA	NA	NA	NA	NA
TGGT1_256990	glycyl-tRNA synthetase	35	24	24	93	1	1.054	0.735	0.611	0.3	0.161	0.123	0.093	0.056
TGGT1_256980	glycerol-3-phosphate-acyltransferase	13	9	9	21	1	1.057	0.856	0.918	0.729	0.431	0.213	0.161	0.099
TGGT1_256970	putative vacuolar ATP synthase subunit A	34	14	14	84	1	1.052	0.956	0.853	0.812	0.623	0.504	0.253	0.097
TGGT1_256900	DEAD/DEAH box helicase domain-containing protein	1	2	2	2	1	NA	NA	NA	NA	NA	NA	NA	NA
TGGT1_256850	hypothetical protein	1	1	1	3	1	0.924	0.867	0.621	0.913	0.905	0.828	0.659	0.521
TGGT1_256840	hypothetical protein	18	7	7	37	1	1.039	0.769	0.829	0.752	0.549	0.405	0.243	0.127
TGGT1_256770	putative eukaryotic translation initiation factor 4A, isoform 3	33	11	11	27	1	1.017	0.619	0.631	0.556	0.425	0.311	0.12	0.067
TGGT1_256760	pyruvate kinase PyK1	52	19	19	369	1	1.071	0.843	0.848	0.881	0.772	0.727	0.517	0.377
TGGT1_256090	glycerophosphodiester phosphodiesterase family protein	2	1	1	1	1	NA	NA	NA	NA	NA	NA	NA	NA
TGGT1_256060	nucleosome assembly protein (nap) protein	10	8	8	21	1	0.958	0.616	0.397	0.186	0.129	0.084	0.066	0.034
TGGT1_256050	signal recognition particle 14kd protein	13	2	2	7	1	0.967	0.713	0.569	0.654	0.633	0.556	1.617	0.275
TGGT1_256000	endoplasmic reticulum retention receptor	11	2	2	7	1	1.017	0.822	0.791	0.831	0.725	0.654	0.426	0.177
TGGT1_255890	pyridine nucleotide-disulfide oxidoreductase domain-containing protein	12	9	9	20	1	1.049	0.835	0.911	0.921	0.822	0.797	0.702	0.583
TGGT1_255870	WD domain, G-beta repeat-containing protein	1	1	0	1	1	NA	NA	NA	NA	NA	NA	NA	NA
TGGT1_255690	2-C-methyl-D-erythritol 2,4-cyclodiphosphate synthase domain-containing protein	8	3	3	17	1	1.018	0.813	0.912	0.935	0.856	0.768	0.489	0.196
TGGT1_255680	YbaK/proline-tRNA ligase associated domain-containing protein	10	1	1	1	1	0.96	0.785	0.748	0.556	0.531	0.273	0.315	0.142
TGGT1_255660	EF hand domain-containing protein	52	6	6	37	1	0.998	0.89	0.774	0.726	0.469	0.318	0.158	0.106
TGGT1_255450	hypothetical protein	1	1	1	1	1	0.839	0.419	0.245	0.181	0.149	0.104	0.102	0.054
TGGT1_255440	hypothetical protein	2	1	1	1	1	NA	NA	NA	NA	NA	NA	NA	NA
TGGT1_255430	Rad9 protein	4	4	3	8	1	0.908	0.701	0.482	0.474	0.406	0.362	0.255	0.12
TGGT1_255420	hypothetical protein	40	8	8	38	1	1.065	0.752	0.904	0.859	0.602	0.362	0.165	0.091
TGGT1_255410	hypothetical protein	10	1	1	6	1	1.133	0.859	1.018	0.852	0.762	0.581	0.861	0.269
TGGT1_255370	TIC20 protein	3	1	1	1	1	1.103	0.891	0.861	0.773	0.625	0.548	0.44	0.293
TGGT1_255350	putative ATPase	6	3	3	5	1	0.949	0.757	0.785	0.64	0.497	0.409	0.192	0.106
TGGT1_255340	tetratricopeptide repeat-containing protein	5	5	5	8	1	0.677	0.212	0.147	0.123	0.222	0.171	0.095	0.115
TGGT1_255300	hypothetical protein	1	3	3	3	1	0.711	0.38	0.199	0.239	0.133	0.095	0.091	0.052
TGGT1_255260	apical membrane antigen AMA1	28	13	13	139	1	1.078	0.834	0.895	1.103	1.087	1.107	0.717	0.359
TGGT1_255250	putative tRNA (cytosine(34)-C(5))-methyltransferase	3	3	3	4	1	NA	NA	NA	NA	NA	NA	NA	NA
TGGT1_255240	hypothetical protein	1	2	2	2	1	0.787	0.262	0.091	0.05	0.031	0.017	0.012	0.013
TGGT1_255190	myosin C	2	2	2	2	1	0.997	0.816	0.663	0.482	0.29	0.172	0.137	0.071
TGGT1_255180	ubiquitin carboxyl-terminal hydrolase	0	1	1	1	1	0.813	0.698	0.78	0.684	0.613	0.437	1.857	0.207
TGGT1_254940	MIF4G domain-containing protein	8	23	23	48	1	0.778	0.374	0.302	0.241	0.177	0.143	0.117	0.091
TGGT1_254930	hypothetical protein	1	1	1	4	1	0.972	0.823	0.695	0.6	0.483	0.37	0.274	0.162
TGGT1_254900	putative proteasome subunit beta type 2	24	5	5	25	1	1.074	0.769	0.842	0.95	0.825	0.858	0.431	0.524
TGGT1_254880	Alpha-galactosidase	8	5	5	16	1	0.974	0.803	0.654	0.631	0.499	0.361	0.188	0.111
TGGT1_254870	hypothetical protein	25	8	8	29	1	1.001	0.822	0.81	0.772	0.489	0.311	0.152	0.086
TGGT1_254770	Ser/Thr phosphatase family protein	2	1	1	1	1	0.948	0.545	0.374	0.234	0.204	0.143	0.218	0.097
TGGT1_254730	POPLD (NUC188) domain-containing protein	1	1	1	1	1	0.85	0.686	0.432	0.301	0.163	0.08	0.079	0.058
TGGT1_254720	dense granule protein GRA8	4	1	1	5	1	1.087	0.896	0.739	0.527	0.344	0.267	0.271	0.105
TGGT1_254710	serine esterase (DUF676) protein	2	2	2	2	1	0.883	0.626	0.416	0.24	0.221	0.171	0.224	0.132
TGGT1_254690	phospholipase/carboxylesterase	24	11	11	60	1	1.06	0.771	0.734	0.494	0.249	0.153	0.105	0.06
TGGT1_254650	zinc finger protein	3	1	1	1	1	0.843	0.537	0.418	0.341	0.289	0.222	0.235	0.117
TGGT1_254570	hypothetical protein	8	11	11	17	1	0.807	0.418	0.38	0.303	0.233	0.169	0.177	0.086
TGGT1_254540	CDP-alcohol phosphatidyltransferase superfamily protein	6	5	5	6	1	1.086	0.797	0.839	0.763	0.737	0.677	0.841	0.514
TGGT1_254530	hypothetical protein	1	1	1	1	1	0.64	0.726	0.559	0.504	0.453	0.306	0.243	0.151
TGGT1_254490	Sel1 repeat-containing protein	3	4	4	10	1	0.943	0.609	0.528	0.333	0.24	0.145	0.129	0.099
TGGT1_254480	WD domain, G-beta repeat-containing protein	17	8	8	32	1	1.018	0.812	0.836	0.639	0.332	0.142	0.106	0.05
TGGT1_254470	hypothetical protein	33	15	15	51	1	0.998	0.773	0.715	0.582	0.413	0.315	0.231	0.148
TGGT1_254440	ribosomal protein RPL12	23	3	3	52	1	0.983	0.712	0.704	1.146	1.404	1.706	1.058	0.241
TGGT1_254420	phospholipase, patatin family protein	3	2	2	2	1	1.037	0.66	0.586	0.332	0.181	0.132	0.179	0.092
TGGT1_254410	putative protein phosphatase 2C	11	5	5	13	1	1.019	0.652	0.593	0.449	0.266	0.175	0.171	0.087
TGGT1_254390	CRAL/TRIO domain-containing protein	21	8	8	35	1	1.034	0.77	0.848	0.651	0.389	0.251	0.191	0.098
TGGT1_254370	guanylyl cyclase	4	11	11	29	1	0.918	0.691	0.665	0.626	0.422	0.281	0.154	0.11
TGGT1_254365	phosphatidate cytidylyltransferase	9	2	2	9	1	1.096	1.004	0.908	1.164	1.072	1.105	0.868	0.851
TGGT1_254340	hypothetical protein	7	1	1	1	1	NA	NA	NA	NA	NA	NA	NA	NA
TGGT1_254300	hypothetical protein	2	3	3	5	1	0.927	0.544	0.31	0.255	0.18	0.134	0.089	0.043
TGGT1_254280	DNA-directed RNA polymerase III RPC9	5	1	1	2	1	0.917	0.636	0.434	0.4	0.383	0.358	0.316	0.202
TGGT1_254250	PRELI family protein	2	1	1	1	1	NA	NA	NA	NA	NA	NA	NA	NA
TGGT1_254120	putative autophagy-related protein 8 atg8	12	2	2	9	1	1.034	0.738	0.583	0.419	0.188	0.099	0.045	0.022
TGGT1_254090	hypothetical protein	3	2	2	2	1	NA	NA	NA	NA	NA	NA	NA	NA
TGGT1_254080	metal cation transporter, ZIP family protein	3	1	1	5	1	0.999	0.76	0.501	0.938	0.85	0.909	0.61	0.762
TGGT1_254060	SAG-related sequence SRS14A	4	2	2	6	1	1.119	0.787	0.944	0.871	0.768	0.73	0.63	0.351
TGGT1_254010	serine carboxypeptidase s28 protein	5	3	3	3	1	1.002	0.722	0.892	0.889	0.594	0.355	0.165	0.086
TGGT1_254000	hypothetical protein	15	5	5	17	1	1.15	0.87	0.873	0.744	0.478	0.364	0.286	0.201
TGGT1_253950	putative protein fam50a	1	1	1	2	1	NA	NA	NA	NA	NA	NA	NA	NA
TGGT1_253900	parasite porphobilinogen synthase PBGS	16	9	9	29	1	1.073	0.883	0.886	0.924	0.811	0.755	0.569	0.253
TGGT1_253890	peptidase M16 inactive domain-containing protein	2	2	2	3	1	1.14	0.754	0.795	0.531	0.376	0.304	0.321	0.188
TGGT1_253880	GNS1/SUR4 family protein	6	2	2	3	1	1.005	0.836	0.601	0.357	0.221	0.144	0.203	0.075
TGGT1_253820	hypothetical protein	62	12	11	99	1	1.07	0.811	0.836	0.813	0.563	0.378	0.152	0.097
TGGT1_253750	PLU-1 family protein	2	11	11	16	1	0.73	0.307	0.208	0.162	0.128	0.099	0.097	0.064
TGGT1_253730	importin-beta N-terminal domain-containing protein	9	9	9	19	1	1.019	0.704	0.697	0.489	0.303	0.232	0.193	0.129
TGGT1_253700	transporter, major facilitator family protein	17	13	13	40	1	1.039	0.775	0.883	0.773	0.616	0.458	0.274	0.129
TGGT1_253690	hypothetical protein	27	1	1	3	1	1.049	0.909	0.835	0.828	0.693	0.611	0.466	0.286
TGGT1_253660	hypothetical protein	4	1	1	3	1	0.815	1.406	0.527	0.398	0.308	0.255	0.264	0.118
TGGT1_253650	DnaJ C terminal region domain-containing protein	1	1	1	1	1	NA	NA	NA	NA	NA	NA	NA	NA
TGGT1_253640	hypothetical protein	18	2	2	6	1	0.95	0.845	0.742	0.688	0.603	0.479	0.505	0.25
TGGT1_253570	hypothetical protein	5	1	1	2	1	1.029	0.598	0.569	0.309	0.193	0.149	0.124	0.088
TGGT1_253520	U3 small nucleolar RNA-associated protein 6 protein	1	2	2	2	1	1.02	0.518	0.172	0.113	0.095	0.062	0.236	0.029
TGGT1_253470	alveolin domain containing intermediate filament IMC13	2	1	1	1	1	NA	NA	NA	NA	NA	NA	NA	NA
TGGT1_253440	putative cell-cycle-associated protein kinase SRPK	4	3	3	3	1	0.925	0.674	0.519	0.376	0.251	0.176	0.12	0.081
TGGT1_253430	putative asparagine synthetase	23	12	12	116	1	1.098	0.796	0.803	0.704	0.478	0.334	0.14	0.083
TGGT1_253370	hypothetical protein	3	5	5	14	1	1.023	0.754	0.739	0.587	0.273	0.188	0.143	0.088
TGGT1_253310	hypothetical protein	5	3	3	4	1	1.006	0.581	0.521	0.346	0.219	0.162	0.124	0.105
TGGT1_253290	valyl-tRNA synthetase	23	22	22	90	1	1.075	0.877	0.922	0.993	0.784	0.579	0.141	0.078
TGGT1_253170	putative zinc carboxypeptidase	4	6	6	6	1	0.993	0.687	0.591	0.413	0.211	0.121	0.101	0.053
TGGT1_253130	transporter, major facilitator family protein	3	1	1	8	1	0.942	0.701	0.602	0.627	0.541	0.453	0.462	0.303
TGGT1_253100	hypothetical protein	7	2	2	3	1	0.932	0.986	0.712	0.66	0.495	0.347	0.251	0.165
TGGT1_253080	hypothetical protein	5	1	1	1	1	NA	NA	NA	NA	NA	NA	NA	NA
TGGT1_253070	hydrolase, TatD family protein	4	2	2	2	1	NA	NA	NA	NA	NA	NA	NA	NA
TGGT1_253060	WD domain, G-beta repeat-containing protein	1	1	1	1	1	0.764	0.445	0.307	0.27	0.184	0.164	0.032	0.032
TGGT1_253040	actin-related protein ARP4A	10	4	4	5	1	0.868	0.521	0.414	0.262	0.192	0.135	0.078	0.053
TGGT1_253030	glycosyl hydrolase, family 31 protein	1	1	1	1	1	0.927	0.735	0.356	0.12	0.077	0.03	0.035	0.01
TGGT1_253020	hypothetical protein	8	3	3	4	1	0.973	0.732	0.684	0.699	0.444	0.36	0.265	0.118
TGGT1_253000	ELMO/CED-12 family protein	7	3	3	6	1	0.976	0.804	0.855	0.98	0.705	0.448	0.162	0.084
TGGT1_252850	initiation factor, subunit 2 family protein	2	1	1	1	1	NA	NA	NA	NA	NA	NA	NA	NA
TGGT1_252630	hypothetical protein	14	2	2	8	1	1.077	0.777	0.914	0.724	0.693	0.599	1.062	0.212
TGGT1_252510	hypothetical protein	15	7	7	8	1	1.007	0.721	0.533	0.242	0.136	0.101	0.084	0.055
TGGT1_252500	polo kinase	8	5	5	12	1	0.939	1.023	0.662	0.738	0.61	0.543	0.309	0.06
TGGT1_252490	putative vacuolar protein sorting 29	13	2	2	16	1	0.997	0.802	0.774	0.664	0.423	0.252	0.161	0.076
TGGT1_252480	hypothetical protein	3	1	1	1	1	1.021	0.726	0.787	0.667	0.498	0.334	0.157	0.06
TGGT1_252440	peptidase c13 family protein	10	5	5	15	1	0.953	0.515	0.196	0.088	0.052	0.036	0.028	0.023
TGGT1_252430	hypothetical protein	17	11	11	79	1	1.03	0.77	0.664	0.374	0.172	0.105	0.112	0.051
TGGT1_252420	histone arginine methyltransferase PRMT3	4	3	3	3	1	0.857	0.486	0.263	0.229	0.156	0.122	0.107	0.057
TGGT1_252390	hypothetical protein	25	2	2	8	1	1.096	0.731	0.913	0.965	0.843	0.799	0.464	0.253
TGGT1_252380	hypothetical protein	7	9	9	25	1	1.069	0.751	0.716	0.491	0.338	0.25	0.12	0.04
TGGT1_252360	rhoptry kinase family protein ROP24 (incomplete catalytic triad)	14	5	5	24	1	0.872	0.623	0.451	0.418	0.31	0.245	0.15	0.063
TGGT1_252340	hypothetical protein	10	11	11	24	1	1.048	0.87	0.655	0.393	0.211	0.142	0.111	0.053
TGGT1_252310	hypothetical protein	3	1	1	2	1	0.923	0.576	0.402	0.282	0.195	0.125	0.1	0.067
TGGT1_252290	putative importin alpha	14	5	5	13	1	0.943	0.461	0.284	0.159	0.127	0.101	0.07	0.036
TGGT1_252220	tetratricopeptide repeat domain containing protein	28	14	14	51	1	0.971	0.61	0.448	0.323	0.234	0.177	0.142	0.101
TGGT1_251930	enoyl-acyl carrier reductase ENR	18	5	5	12	1	1.046	0.736	0.679	0.392	0.245	0.199	0.142	0.084
TGGT1_251890	hypothetical protein	1	1	1	1	1	NA	NA	NA	NA	NA	NA	NA	NA
TGGT1_251880	tRNA synthetases class I family protein	10	5	5	33	1	1.034	0.62	0.542	0.34	0.28	0.247	0.172	0.062
TGGT1_251870	histone H2Bb	50	7	1	71	1	NA	NA	NA	NA	NA	NA	NA	NA
TGGT1_251850	serine/threonine protein phosphatase	6	3	3	10	1	0.874	0.655	0.473	0.326	0.238	0.18	0.148	0.088
TGGT1_251840	hypothetical protein	21	6	6	16	1	1.043	0.744	0.857	0.992	0.892	0.844	0.737	0.656
TGGT1_251810	putative translation initiation factor eIF-5A	55	7	7	164	1	1.035	0.993	0.671	0.515	0.317	0.244	0.225	0.223
TGGT1_251780	heat shock protein	41	26	25	212	1	1.051	0.816	0.789	0.639	0.359	0.195	0.135	0.068
TGGT1_251770	hypothetical protein	5	5	5	7	1	1.011	0.973	0.852	0.732	0.494	0.444	0.396	0.274
TGGT1_251690	putative seryl-tRNA synthetase, cytoplasmic	38	18	18	135	1	1.055	0.807	0.796	0.847	0.656	0.473	0.154	0.086
TGGT1_251680	putative histamine-releasing factor	52	5	5	161	1	1.076	0.732	0.88	0.746	0.389	0.24	0.171	0.153
TGGT1_251630	slc30a2 protein	18	13	13	74	1	1.064	0.914	0.864	0.813	0.698	0.684	0.515	0.399
TGGT1_251620	putative flap structure-specific endonuclease 1	24	10	10	62	1	1.048	0.773	0.864	0.965	0.869	0.766	0.348	0.095
TGGT1_251610	hypothetical protein	1	1	1	1	1	1.105	0.708	0.752	0.663	0.483	0.337	0.355	0.149
TGGT1_251590	hypothetical protein	2	1	1	2	1	0.976	0.591	0.432	0.207	0.122	0.063	0.039	0.023
TGGT1_251570B	CAAX amino terminal protease family protein	7	3	3	3	1	0.922	0.92	0.692	0.595	0.445	0.306	0.319	0.108
TGGT1_251540	dense granule protein GRA9	33	7	7	20	1	0.983	0.802	0.594	0.524	0.387	0.289	0.154	0.097
TGGT1_251500	putative eukaryotic initiation factor-3, subunit 3	13	6	6	15	1	0.804	0.42	0.235	0.186	0.141	0.097	0.066	0.04
TGGT1_251490	ACR, COG2135 domain-containing protein	4	1	1	3	1	1.047	0.606	0.632	0.295	0.19	0.13	0.111	0.104
TGGT1_251480	DEAD/DEAH box helicase domain-containing protein	1	1	1	1	1	0.824	0.454	0.293	0.158	0.083	0.048	0.086	0.027
TGGT1_251460	hypothetical protein	3	3	3	4	1	0.928	0.536	0.298	0.192	0.158	0.099	0.132	0.068
TGGT1_251400	hypothetical protein	3	1	1	2	1	0.905	0.812	1.03	0.757	0.692	0.611	0.567	0.449
TGGT1_250880	kinase, pfkB family protein	10	4	4	5	1	1.009	0.875	0.865	0.937	0.843	0.797	0.395	0.149
TGGT1_250830	SAC3/GANP family protein	9	2	2	32	1	1.028	0.927	0.845	0.751	0.457	0.204	0.099	0.052
TGGT1_250820	hypothetical protein	6	5	5	13	1	0.967	0.857	0.633	0.601	0.386	0.247	0.184	0.146
TGGT1_250810	ribosomal protein RPL35	4	1	1	1	1	1.216	0.781	1.222	1.718	2.8	3.161	0.759	0.389
TGGT1_250800	AP2 domain transcription factor AP2XII-8	5	7	7	10	1	0.856	0.555	0.4	0.353	0.276	0.248	0.213	0.183
TGGT1_250770	putative eukaryotic initiation factor-4A	52	17	17	163	1	0.962	0.61	0.306	0.196	0.148	0.115	0.082	0.056
TGGT1_250750	tRNA (uracil-5-)-methyltransferase	4	3	3	6	1	0.831	0.316	0.15	0.067	0.038	0.025	0.017	0.01
TGGT1_250710	microneme protein MIC10	29	9	9	123	1	1.109	0.891	1.198	0.782	1.055	0.989	7.53	1.468
TGGT1_250700	hypothetical protein	5	6	6	8	1	0.947	0.516	0.309	0.107	0.094	0.075	0.06	0.046
TGGT1_250680	TBC domain-containing kinase (incomplete catalytic triad)	1	1	1	1	1	0.879	0.654	0.451	0.321	0.252	0.178	0.162	0.123
TGGT1_250340	centrin 2	34	4	4	31	1	1.026	0.822	0.854	0.9	0.82	0.756	1.09	0.49
TGGT1_250330	hypothetical protein	13	5	5	16	1	0.94	0.565	0.484	0.352	0.214	0.163	0.136	0.099
TGGT1_250060	DNA-directed RNA polymerase I RPA12	7	2	2	3	1	0.932	0.649	0.53	0.355	0.271	0.165	0.162	0.086
TGGT1_249990	hypothetical protein	9	6	6	14	1	1.011	0.691	0.697	0.477	0.262	0.193	0.13	0.072
TGGT1_249970	hypothetical protein	31	4	4	21	1	1.122	0.696	0.951	0.977	0.857	0.725	0.227	0.073
TGGT1_249920	putative diphthine synthase	11	3	3	21	1	1.023	0.862	0.844	0.802	0.618	0.453	0.226	0.074
TGGT1_249900	putative adenine nucleotide translocator	34	10	10	117	1	1.069	0.975	0.882	0.972	0.861	0.826	0.58	0.382
TGGT1_249870	hypothetical protein	3	1	1	1	1	1.025	0.605	0.507	0.252	0.176	0.142	0.111	0.061
TGGT1_249860	hypothetical protein	4	3	3	4	1	0.638	0.234	0.166	0.103	0.079	0.065	0.084	0.045
TGGT1_249850	GAP40 protein	20	4	4	21	1	1.014	0.972	0.854	0.854	0.692	0.541	0.274	0.177
TGGT1_249820	ATP-binding cassette sub-family B member 5	1	1	1	2	1	0.974	0.91	0.663	0.311	0.157	0.124	0.15	0.01
TGGT1_249810	putative activating signal cointegrator 1 complex subunit 3	1	1	1	2	1	0.802	0.491	0.47	0.378	0.36	0.2	0.298	0.11
TGGT1_249800	hypothetical protein	2	1	1	3	1	1.11	0.64	0.667	0.305	0.118	0.076	0.041	0.024
TGGT1_249780	hypothetical protein	36	8	8	125	1	1.045	0.779	0.903	0.892	0.73	0.575	0.138	0.057
TGGT1_249730	hypothetical protein	3	2	2	2	1	0.925	0.576	0.362	0.16	0.131	0.1	0.088	0.049
TGGT1_249710	Parkinson disease 7 domain containing 1 family protein	8	4	4	9	1	0.994	0.765	0.742	0.833	0.771	0.743	0.598	0.353
TGGT1_249702	putative MC family transporter	6	2	2	3	1	0.904	0.67	0.735	0.695	0.61	0.58	0.237	0.053
TGGT1_249690	hypothetical protein	2	1	1	4	1	0.836	0.541	0.427	0.475	0.305	0.193	0.074	0.025
TGGT1_249680	RNA polymerase II associated Paf1 complex component PAF1	3	1	1	1	1	NA	NA	NA	NA	NA	NA	NA	NA
TGGT1_249670	cathepsin B	21	9	9	30	1	0.983	1.002	0.703	0.81	0.685	0.525	0.273	0.102
TGGT1_249650	putative apolipoprotein A-I binding protein	23	5	5	11	1	1.049	0.698	0.891	0.911	0.856	0.813	0.654	0.518
TGGT1_249620	histone deacetylase HDAC2	3	1	1	2	1	0.712	0.357	0.168	0.099	0.081	0.036	0.059	0.035
TGGT1_249610	hypothetical protein	22	21	21	90	1	0.979	0.605	0.624	0.508	0.298	0.137	0.075	0.039
TGGT1_249590	putative proteasome subunit alpha type 5-2	13	3	3	15	1	1.117	0.757	0.845	0.799	0.63	0.583	0.434	0.26
TGGT1_249580	hypothetical protein	14	7	7	18	1	0.994	0.872	0.675	0.759	0.652	0.642	0.464	0.214
TGGT1_249530	putative exportin 1	9	11	11	33	1	1.011	0.787	0.602	0.3	0.158	0.112	0.077	0.043
TGGT1_249480	tetratricopeptide repeat-containing protein	2	3	3	3	1	0.862	0.418	0.306	0.273	0.219	0.165	0.211	0.082
TGGT1_249390	glutamate/leucine/phenylalanine/valine dehydrogenase family protein	34	32	31	212	1	1.084	0.786	0.845	0.614	0.316	0.171	0.116	0.066
TGGT1_249380	DHHC zinc finger domain-containing protein	5	2	2	8	1	1.004	0.823	0.756	0.983	0.964	0.834	0.372	0.169
TGGT1_249370	putative translation initiation factor SUI1	6	2	1	7	1	NA	NA	NA	NA	NA	NA	NA	NA
TGGT1_249360	RED family protein	4	1	1	1	1	0.571	0.164	0.105	0.1	0.086	0.045	0.08	0.04
TGGT1_249350	esterase/lipase/thioesterase domain-containing protein	18	7	7	18	1	1.007	0.766	0.869	0.995	0.854	0.636	0.313	0.104
TGGT1_249320	flavodoxin domain-containing protein	3	3	3	4	1	1.027	0.667	0.606	0.381	0.265	0.181	0.154	0.075
TGGT1_249310	hypothetical protein	13	3	3	9	1	1.044	0.812	0.792	0.728	0.539	0.342	0.215	0.137
TGGT1_249300	hypothetical protein	19	3	3	4	1	0.958	0.776	0.754	0.665	0.41	0.218	0.25	0.088
TGGT1_249270	putative protein disulfide isomerase-related protein (provisional)	20	12	12	37	1	0.935	0.528	0.476	0.229	0.15	0.104	0.071	0.04
TGGT1_249260	putative cell-cycle-associated protein kinase CDK	1	2	2	2	1	NA	NA	NA	NA	NA	NA	NA	NA
TGGT1_249250	ribosomal protein RPL35A	23	2	2	2	1	1.15	0.889	0.876	1.169	1.527	1.316	0.384	0.226
TGGT1_249240	putative calmodulin	78	10	10	276	1	0.884	1.013	0.724	0.928	0.862	0.797	0.321	0.401
TGGT1_249200	Ctr copper transporter family protein	4	1	1	1	1	1.112	0.761	0.955	1.013	0.892	0.845	0.669	0.34
TGGT1_249180	bifunctional dihydrofolate reductase-thymidylate synthase	38	17	17	157	1	1.053	0.753	0.718	0.525	0.297	0.184	0.12	0.07
TGGT1_249170	Ras family protein	9	4	4	6	1	1.012	0.75	0.823	0.713	0.477	0.255	0.137	0.072
TGGT1_249030	endonuclease/exonuclease/phosphatase family protein	16	6	6	32	1	1.045	0.829	0.864	1.019	1.025	0.957	0.738	0.338
TGGT1_249010	hypothetical protein	2	1	1	1	1	1.06	0.601	0.435	0.417	0.067	0.062	0.048	0.016
TGGT1_249000	regulator of chromosome condensation (RCC1) repeat-containing protein	4	2	2	3	1	0.987	0.633	0.584	0.359	0.245	0.119	0.125	0.105
TGGT1_248990	hypothetical protein	12	6	6	11	1	1.026	0.864	0.757	0.857	0.646	0.429	0.239	0.093
TGGT1_248950	carrier superfamily protein	5	2	2	4	1	1.021	0.861	0.789	0.848	0.69	0.581	0.241	0.12
TGGT1_248940	hypothetical protein	4	3	2	4	1	0.933	0.836	1.017	1.136	1.015	0.985	1.045	0.66
TGGT1_248880	GTPase RAB7	13	4	4	32	1	1.056	0.918	0.917	0.947	0.753	0.569	0.256	0.114
TGGT1_248870	SNARE associated Golgi protein	3	1	1	1	1	0.794	0.836	0.565	0.582	0.487	0.393	0.418	0.257
TGGT1_248850	methionine aminopeptidase	20	5	5	9	1	1.069	0.65	0.824	0.774	0.528	0.321	0.19	0.126
TGGT1_248840	transporter, major facilitator family protein	5	3	3	5	1	1.044	0.911	0.757	0.941	0.84	0.805	0.654	0.315
TGGT1_248830	phosphoinositide phospholipase PIPLC	3	3	3	4	1	1.082	0.592	0.323	0.061	0.016	0.01	0.01	0.01
TGGT1_248810	nuclear factor NF7	38	15	15	68	1	1.059	0.883	0.739	0.511	0.276	0.213	0.165	0.104
TGGT1_248770	hypothetical protein	7	2	2	16	1	1.067	0.836	1.015	1.083	1.095	1.13	0.967	0.778
TGGT1_248740	hypothetical protein	12	12	12	33	1	1.048	0.679	0.851	0.928	0.777	0.665	0.593	0.946
TGGT1_248700	alveolin domain containing intermediate filament IMC12	14	4	4	14	1	0.932	0.67	0.561	0.523	0.429	0.365	0.639	0.545
TGGT1_248670	V-type H(+)-translocating pyrophosphatase VP1	6	4	4	23	1	1.009	0.749	0.833	0.878	0.815	0.773	0.567	0.225
TGGT1_248630	actin-related protein ARP1	14	5	5	10	1	1.052	0.799	0.753	0.714	0.53	0.376	0.222	0.114
TGGT1_248600	aspartate aminotransferase	16	8	8	35	1	1.033	0.904	0.849	0.92	0.809	0.745	0.599	0.531
TGGT1_248550	SPX domain-containing protein	4	2	2	5	1	0.997	0.766	0.838	0.737	0.559	0.389	0.206	0.112
TGGT1_248480	ribosomal protein RPS9	16	4	4	12	1	1.092	0.804	0.753	0.71	0.683	0.354	0.158	0.107
TGGT1_248460	putative ubiquitin	35	5	5	46	1	1.044	0.734	0.784	0.862	0.72	0.562	0.212	0.126
TGGT1_248450	zinc finger, C3HC4 type (RING finger) domain-containing protein	2	1	1	3	1	1.001	0.828	0.784	0.544	0.444	0.305	0.183	0.076
TGGT1_248420	hypothetical protein	12	7	7	31	1	1.066	0.808	0.8	0.793	0.657	0.572	0.276	0.096
TGGT1_248390	ribosomal protein RPL26	28	4	4	13	1	1.138	0.848	0.907	1.324	2.159	2.057	0.366	0.222
TGGT1_248360	hypothetical protein	17	2	2	9	1	1.049	0.836	0.999	1.058	0.943	0.889	0.971	0.697
TGGT1_248340	GTP-binding nuclear protein ran/tc4	40	7	7	274	1	1.027	0.827	0.83	0.782	0.627	0.481	0.308	0.137
TGGT1_248290	WD domain, G-beta repeat-containing protein	2	4	4	8	1	0.915	0.72	0.455	0.282	0.196	0.127	0.121	0.081
TGGT1_248250	putative translation initiation factor IF-2	18	2	2	4	1	1.014	0.709	0.786	0.718	0.597	0.575	0.529	0.359
TGGT1_248190	hypothetical protein	1	1	1	1	1	0.962	0.431	0.313	0.173	0.179	0.162	0.132	0.1
TGGT1_248130	hypothetical protein	6	3	3	3	1	1.055	0.876	0.736	0.505	0.284	0.174	0.11	0.062
TGGT1_248120	hypothetical protein	1	1	1	1	1	0.704	0.206	0.151	0.08	0.059	0.041	0.032	0.019
TGGT1_248110	hypothetical protein	14	4	4	10	1	0.951	0.562	0.486	0.293	0.185	0.111	0.099	0.065
TGGT1_248100	synaptobrevin protein	13	3	3	6	1	1	0.705	0.404	0.228	0.137	0.096	0.126	0.049
TGGT1_247930	SNARE domain-containing protein	6	1	1	2	1	1.118	0.842	0.741	0.525	0.459	0.308	0.282	0.199
TGGT1_247760	AMP-binding enzyme domain-containing protein	15	10	10	42	1	1.103	0.793	0.879	0.868	0.717	0.564	0.264	0.166
TGGT1_247700	AP2 domain transcription factor AP2XII-4	0	1	1	1	1	NA	NA	NA	NA	NA	NA	NA	NA
TGGT1_247690	phospholipid-translocating P-type ATPase, flippase subfamily protein	3	3	3	4	1	0.88	0.764	0.609	0.5	0.399	0.299	0.313	0.196
TGGT1_247670	ribulose-phosphate 3 epimerase family protein	2	1	1	5	1	0.95	0.841	0.905	0.815	0.68	0.534	0.299	0.046
TGGT1_247600	hypothetical protein	1	1	1	1	1	1.066	0.664	0.432	0.352	0.352	0.256	0.081	0.039
TGGT1_247590	methyltransferase domain-containing protein	4	3	3	3	1	1.003	0.711	0.682	0.552	0.353	0.214	0.154	0.072
TGGT1_247550	heat shock protein HSP60	60	24	23	264	1	1.067	0.897	0.934	1.004	0.887	0.826	0.487	0.236
TGGT1_247540	ATP-binding cassette G family transporter ABCG107	3	2	2	4	1	1.01	0.844	1.021	0.992	0.88	0.737	0.265	0.122
TGGT1_247520	hypothetical protein	33	6	6	31	1	1.487	1.186	2.046	1.117	1.478	1.579	3.405	1.632
TGGT1_247510	fructose-bisphospatase II	28	10	10	126	1	1.095	0.796	0.942	1.034	0.914	0.826	0.301	0.141
TGGT1_247470	putative nucleolar protein	36	14	14	72	1	1.021	0.673	0.549	0.299	0.183	0.129	0.106	0.063
TGGT1_247460	proliferating cell nuclear antigen PCNA1	45	11	11	134	1	1.057	0.84	0.898	0.829	0.597	0.392	0.175	0.086
TGGT1_247450	hypothetical protein	10	20	20	51	1	0.988	0.69	0.545	0.419	0.362	0.282	0.201	0.114
TGGT1_247440	hypothetical protein	30	6	6	40	1	1.011	0.755	0.737	0.6	0.473	0.378	0.341	0.228
TGGT1_247420	hypothetical protein	4	2	2	2	1	NA	NA	NA	NA	NA	NA	NA	NA
TGGT1_247410	hypothetical protein	16	1	1	1	1	NA	NA	NA	NA	NA	NA	NA	NA
TGGT1_247390	ATPase, AAA family protein	1	2	2	2	1	NA	NA	NA	NA	NA	NA	NA	NA
TGGT1_247380	hypothetical protein	8	5	5	12	1	1.006	0.753	0.72	0.573	0.421	0.324	0.238	0.13
TGGT1_247360	PAP2 superfamily protein	11	2	2	34	1	1.063	0.744	0.553	1.029	0.915	0.901	0.553	0.522
TGGT1_247350	thioredoxin domain-containing protein	15	3	3	8	1	1.225	0.796	1.35	0.651	0.558	0.33	0.38	0.176
TGGT1_247330	hypothetical protein	0	1	1	5	1	1.026	0.633	0.438	0.176	0.085	0.042	0.04	0.017
TGGT1_247290	hypothetical protein	0	1	1	1	1	0.915	0.693	0.512	0.336	0.168	0.091	0.109	0.051
TGGT1_247250	RbAp46	1	1	1	1	1	NA	NA	NA	NA	NA	NA	NA	NA
TGGT1_247230	centrin	30	4	4	11	1	0.952	0.84	0.76	0.977	1.066	1.141	1.76	1.059
TGGT1_247220	nudix -type motif 9 isoform a family protein	33	13	13	65	1	1.038	0.811	0.878	0.847	0.612	0.398	0.23	0.113
TGGT1_247195	microneme protein MIC15	4	8	8	17	1	1.032	0.726	0.609	0.48	0.362	0.274	0.172	0.095
TGGT1_247040	hypothetical protein	1	1	1	1	1	NA	NA	NA	NA	NA	NA	NA	NA
TGGT1_247020	putative high mobility group protein b1	15	3	3	5	1	1.034	0.458	0.468	0.265	0.17	0.121	0.126	0.103
TGGT1_247000	tetratricopeptide repeat-containing protein	24	12	12	31	1	1.023	0.61	0.48	0.366	0.274	0.197	0.156	0.145
TGGT1_246982	hypothetical protein	4	4	4	6	1	1.001	0.5	0.3	0.111	0.079	0.058	0.061	0.024
TGGT1_246960	hypothetical protein	8	4	4	4	1	1.009	0.737	0.704	0.771	0.682	0.636	0.57	0.52
TGGT1_246950	hypothetical protein	4	2	2	3	1	1.137	0.839	0.887	0.676	0.485	0.412	0.363	0.653
TGGT1_246940	hypothetical protein	38	13	13	48	1	0.994	0.864	0.771	0.932	0.714	0.565	0.385	0.339
TGGT1_246930	calmodulin CAM1	7	1	1	1	1	1.288	0.797	1.888	0.984	1.181	0.923	0.83	0.611
TGGT1_246920	glutathione reductase	3	1	1	2	1	1.115	1.036	0.933	0.866	0.785	0.585	0.38	0.219
TGGT1_246910	putative histone lysine methyltransferase, SET	4	1	1	3	1	1.201	0.572	0.378	0.155	0.233	0.205	0.134	0.159
TGGT1_246740	hypothetical protein	4	2	2	3	1	0.912	0.474	0.438	0.38	0.221	0.166	0.125	0.069
TGGT1_246730	hypothetical protein	3	1	1	1	1	0.767	0.382	0.277	0.22	0.158	0.118	0.101	0.059
TGGT1_246720	hypothetical protein	6	2	2	3	1	1.01	0.767	0.413	0.318	0.26	0.187	0.123	0.064
TGGT1_246710	hypothetical protein	3	1	1	1	1	NA	NA	NA	NA	NA	NA	NA	NA
TGGT1_246690	alpha amylase, catalytic domain-containing protein	1	1	1	2	1	0.943	0.877	0.726	0.692	0.425	0.283	0.177	0.123
TGGT1_246670	hypothetical protein	3	1	1	1	1	NA	NA	NA	NA	NA	NA	NA	NA
TGGT1_246630	DNA-directed RNA polymerase I RPA43	7	3	3	7	1	0.963	0.446	0.386	0.284	0.177	0.118	0.117	0.082
TGGT1_246620	G10 family protein	7	1	1	1	1	1.029	0.788	0.62	0.461	0.258	0.178	0.109	0.062
TGGT1_246600	ABC1 family protein	0	1	1	1	1	NA	NA	NA	NA	NA	NA	NA	NA
TGGT1_246580	hypothetical protein	35	12	12	79	1	1.041	0.822	0.741	0.829	0.735	0.612	0.224	0.106
TGGT1_246560	putative vacuolar ATP synthase subunit g	47	5	5	50	1	1.033	0.838	0.83	0.918	0.749	0.657	0.529	0.519
TGGT1_246540	cytochrome c1, heme protein	17	5	5	12	1	1.11	0.865	0.882	0.815	0.729	0.631	0.505	0.216
TGGT1_246530	phospholipase D active site domain-containing protein	5	4	4	7	1	1.035	0.896	0.778	0.665	0.486	0.297	0.148	0.073
TGGT1_246510	protein phosphatase 2a regulatory b subunit (b56 family) protein	2	1	1	1	1	NA	NA	NA	NA	NA	NA	NA	NA
TGGT1_246500	surp module domain-containing protein	14	4	4	8	1	0.912	0.418	0.326	0.238	0.2	0.148	0.091	0.068
TGGT1_246460	hypothetical protein	8	4	4	8	1	0.979	0.83	0.801	0.828	0.744	0.768	0.65	0.584
TGGT1_246450	hypothetical protein	7	2	2	2	1	NA	NA	NA	NA	NA	NA	NA	NA
TGGT1_246340	DnaJ domain-containing protein	20	13	13	36	1	1.025	0.765	0.745	0.652	0.419	0.218	0.175	0.086
TGGT1_246330	CRAL/TRIO domain-containing protein	13	5	5	13	1	0.97	0.461	0.304	0.168	0.131	0.09	0.079	0.05
TGGT1_246220	hypothetical protein	11	8	8	22	1	0.988	0.63	0.454	0.262	0.164	0.113	0.093	0.058
TGGT1_246178	hypothetical protein	10	2	2	11	1	1.027	0.817	0.93	0.979	0.873	0.829	0.796	0.653
TGGT1_246170	ARID/BRIGHT DNA binding domain-containing protein	4	7	7	13	1	0.729	0.304	0.253	0.17	0.132	0.102	0.099	0.053
TGGT1_246130	serpin (serine proteinase inhibitor) superfamily protein	52	16	16	147	1	1.061	0.833	0.904	0.922	0.819	0.742	0.346	0.147
TGGT1_246100	putative phosducin	33	10	10	43	1	1.011	0.72	0.649	0.466	0.271	0.181	0.15	0.104
TGGT1_246090	hypothetical protein	4	3	3	5	1	1.015	0.639	0.566	0.433	0.321	0.264	0.216	0.161
TGGT1_246080	NAD dependent epimerase/dehydratase family protein	13	5	5	25	1	0.98	0.704	0.424	0.22	0.161	0.107	0.133	0.073
TGGT1_246040	MIF4G domain-containing protein	2	2	2	2	1	0.857	0.488	0.31	0.3	0.236	0.172	0.1	0.05
TGGT1_246030	mediator complex subunit MED17	3	1	1	1	1	NA	NA	NA	NA	NA	NA	NA	NA
TGGT1_245730	phosphatidylinositol-4-phosphate 5-Kinase	5	7	7	18	1	0.968	0.701	0.808	0.737	0.587	0.408	0.16	0.086
TGGT1_245710	putative phosphatidylinositol-4-phosphate 5-kinase	6	1	1	1	1	NA	NA	NA	NA	NA	NA	NA	NA
TGGT1_245680	ribosomal protein RPL21	10	2	2	4	1	1.193	0.747	0.855	1.063	1.434	1.068	0.155	0.083
TGGT1_245670	pyruvate dehydrogenase complex subunit PDH-E1Alpha	9	4	4	10	1	1.001	0.565	0.416	0.217	0.136	0.108	0.095	0.044
TGGT1_245650	hypothetical protein	8	1	1	1	1	0.981	0.824	0.723	0.697	0.569	0.493	0.355	0.224
TGGT1_245610	hypothetical protein	9	3	3	6	1	1.07	0.69	1.017	0.968	0.809	0.609	0.396	0.15
TGGT1_245590A	rhomboid protease ROM6	1	1	1	1	1	0.928	0.581	0.71	0.893	0.748	0.691	0.471	0.217
TGGT1_245580	hypothetical protein	0	1	1	1	1	NA	NA	NA	NA	NA	NA	NA	NA
TGGT1_245560	hypothetical protein	3	4	4	7	1	0.921	0.999	0.473	0.387	0.272	0.231	0.246	0.177
TGGT1_245550	hypothetical protein	14	1	1	1	1	NA	NA	NA	NA	NA	NA	NA	NA
TGGT1_245510	phospholipid-translocating P-type ATPase, flippase subfamily protein	1	3	3	3	1	1.027	0.763	0.647	0.643	0.514	0.506	0.141	0.04
TGGT1_245500	dipeptidyl peptidase iv (dpp iv) n-terminal region domain-containing protein	11	14	14	24	1	1.03	0.842	0.834	0.764	0.581	0.429	0.229	0.177
TGGT1_245490	microneme protein MIC8	19	15	15	66	1	1.049	0.764	0.773	0.93	0.865	0.845	0.571	0.579
TGGT1_245470	mitotic checkpoint protein, BUB3 family protein	9	3	3	8	1	1.023	0.785	0.711	0.657	0.458	0.347	0.155	0.089
TGGT1_245460	ribosomal protein RPS8	24	4	4	16	1	1.134	1.014	0.823	0.68	0.658	0.281	0.114	0.066
TGGT1_245450	hypothetical protein	9	1	1	1	1	NA	NA	NA	NA	NA	NA	NA	NA
TGGT1_245432	hypothetical protein	2	1	1	1	1	NA	NA	NA	NA	NA	NA	NA	NA
TGGT1_244910	MIZ/SP-RING zinc finger domain-containing protein	2	3	3	3	1	0.913	0.604	0.37	0.211	0.14	0.108	0.127	0.06
TGGT1_244880	DNA-directed RNA polymerase I RPA1	4	8	8	14	1	0.954	0.631	0.491	0.318	0.201	0.123	0.136	0.058
TGGT1_244870B	putative quinone oxidoreductase	2	1	1	1	1	NA	NA	NA	NA	NA	NA	NA	NA
TGGT1_244700	NAD(+)/NADH kinase domain-containing protein	2	5	5	6	1	0.962	0.594	0.549	0.424	0.296	0.187	0.26	0.104
TGGT1_244690	hypothetical protein	39	17	17	55	1	1.061	0.817	0.676	0.384	0.192	0.126	0.121	0.062
TGGT1_244680	hypothetical protein	1	1	1	1	1	0.928	0.377	0.192	0.099	0.042	0.039	0.033	0.043
TGGT1_244670	hypothetical protein	3	1	1	1	1	1.018	0.813	0.728	0.553	0.402	0.303	0.269	0.201
TGGT1_244660	hypothetical protein	1	1	1	2	1	1.163	0.947	0.85	1.078	0.969	1.007	0.477	0.226
TGGT1_244650	putative eukaryotic initiation factor-5	15	6	6	15	1	1.001	0.561	0.378	0.223	0.184	0.144	0.116	0.07
TGGT1_244560	putative heat shock protein 90	48	43	42	481	1	1.009	0.588	0.286	0.154	0.104	0.072	0.062	0.034
TGGT1_244550	hypothetical protein	3	2	2	4	1	1.062	0.841	0.798	0.794	0.421	0.226	0.118	0.051
TGGT1_244530	hypothetical protein	25	9	9	32	1	0.978	0.806	0.786	0.711	0.619	0.525	0.547	0.375
TGGT1_244460	hypothetical protein	12	10	10	27	1	0.865	0.319	0.198	0.12	0.092	0.067	0.066	0.038
TGGT1_244440	nucleoside transporter protein	10	3	3	39	1	1.123	0.818	0.983	0.925	0.831	0.814	0.63	0.428
TGGT1_244390	coatomer epsilon subunit protein	18	4	4	13	1	0.972	0.765	0.446	0.235	0.177	0.129	0.101	0.054
TGGT1_244380	cactin	2	1	1	2	1	0.745	0.514	0.474	0.464	0.454	0.249	0.378	0.13
TGGT1_244370	putative TDC1	9	3	3	49	1	1.106	0.903	1.068	1.132	1.064	0.943	0.292	0.078
TGGT1_244310	GTP-binding protein	17	5	5	7	1	1.043	0.824	0.66	0.432	0.242	0.167	0.11	0.061
TGGT1_244300	hypothetical protein	3	3	3	5	1	0.923	0.455	0.219	0.111	0.097	0.039	0.072	0.029
TGGT1_244290	adapter-related protein	3	2	2	7	1	0.939	0.467	0.2	0.116	0.084	0.074	0.058	0.04
TGGT1_244280	hypothetical protein	52	7	7	263	1	1.072	1.045	0.807	0.734	0.627	0.594	0.868	0.367
TGGT1_244270	ATP-binding cassette G family transporter ABCG87	9	4	4	8	1	0.936	0.782	0.64	0.543	0.412	0.323	0.236	0.152
TGGT1_244250	hypothetical protein	45	14	14	309	1	1.057	0.892	0.866	0.855	0.743	0.647	0.475	0.409
TGGT1_244230	hypothetical protein	5	1	1	1	1	1.021	0.754	0.766	0.604	0.399	0.252	0.118	0.078
TGGT1_244210	RNA polymerase-associated protein RTF1	3	2	2	2	1	0.653	0.141	0.112	0.053	0.034	0.037	0.025	0.027
TGGT1_244200	putative 2-oxoglutarate dehydrogenase e1 component, mitochondrial precursor	5	4	4	9	1	0.991	0.583	0.494	0.329	0.249	0.208	0.168	0.102
TGGT1_244130	hypothetical protein	2	3	3	3	1	0.945	0.342	0.363	0.209	0.084	0.056	0.046	0.045
TGGT1_244120	hypothetical protein	0	1	1	1	1	0.962	0.528	0.442	0.439	0.394	0.348	0.237	0.157
TGGT1_244110	nucleosome assembly protein (nap) protein	19	9	9	93	1	0.995	0.686	0.468	0.24	0.161	0.113	0.103	0.068
TGGT1_244100	snoRNA binding domain-containing protein	4	1	1	3	1	0.73	0.269	0.2	0.121	0.082	0.063	0.069	0.031
TGGT1_244080	hypothetical protein	3	1	1	1	1	NA	NA	NA	NA	NA	NA	NA	NA
TGGT1_244040	HEAT repeat-containing protein	2	1	1	1	1	1.114	0.626	0.309	0.163	0.097	0.058	0.096	0.045
TGGT1_244020	activator of hsp90 atpase 1 family protein	43	5	5	19	1	1.077	0.759	0.868	0.84	0.615	0.463	0.294	0.232
TGGT1_243960	nuclear transport factor 2 (ntf2) domain-containing protein	28	18	18	52	1	1.012	0.669	0.374	0.185	0.143	0.102	0.089	0.048
TGGT1_243950	putative prohibitin	35	8	8	50	1	1.044	0.961	0.834	0.796	0.626	0.581	0.32	0.221
TGGT1_243930	hypothetical protein	10	7	7	70	1	1.032	0.838	0.902	0.945	0.833	0.738	0.301	0.106
TGGT1_243920	putative DNA replication licensing factor MCM5	7	3	3	4	1	1.083	0.602	0.655	0.491	0.412	0.308	0.135	0.101
TGGT1_243910	Cof family hydrolase subfamily protein	25	7	7	56	1	1.048	0.857	0.802	0.801	0.569	0.373	0.159	0.102
TGGT1_243800	putative long-chain fatty acid CoA ligase	32	20	20	152	1	1.077	0.77	0.865	0.66	0.425	0.261	0.125	0.066
TGGT1_243750	tetratricopeptide repeat-containing protein	2	1	1	1	1	0.826	0.399	0.164	0.099	0.07	0.07	0.061	0.061
TGGT1_243730	rhoptry protein ROP9	48	13	13	90	1	1.117	0.755	0.709	0.339	0.208	0.154	0.108	0.072
TGGT1_243710	t-complex protein beta subunit	39	14	14	100	1	1.089	0.825	0.925	0.871	0.529	0.306	0.189	0.105
TGGT1_243690	hypothetical protein	8	2	2	2	1	1.025	0.849	0.82	0.828	0.691	0.563	0.301	0.161
TGGT1_243620	hypothetical protein	7	2	2	2	1	NA	NA	NA	NA	NA	NA	NA	NA
TGGT1_243610	C-5 cytosine-specific DNA methylase superfamily protein	7	3	3	8	1	0.963	0.741	0.69	0.451	0.309	0.204	0.211	0.115
TGGT1_243600	acetyltransferase, GNAT family protein	21	8	8	21	1	1.049	0.795	0.693	0.923	0.794	0.781	0.62	0.616
TGGT1_243590	endonuclease/exonuclease/phosphatase family protein	2	1	1	1	1	0.694	0.333	0.253	0.163	0.144	0.083	0.084	0.053
TGGT1_243580	putative Hit family protein involved in cell-cycle regulation	18	3	3	10	1	1.19	0.774	0.964	0.901	0.771	0.725	0.573	0.154
TGGT1_243570	ribosomal protein RPS26	21	2	2	2	1	1.236	1.067	0.885	0.575	0.592	0.242	0.048	0.042
TGGT1_243540	WD domain, G-beta repeat-containing protein	16	7	7	14	1	1.115	0.716	0.527	0.162	0.097	0.063	0.111	0.032
TGGT1_243510	OTU family cysteine protease	4	1	1	2	1	0.847	0.429	0.36	0.269	0.232	0.163	0.158	0.068
TGGT1_243460	hypothetical protein	3	4	4	6	1	0.532	0.318	0.245	0.215	0.174	0.14	0.136	0.086
TGGT1_243440	histone lysine acetyltransferase GCN5-B	1	1	1	2	1	0.695	0.315	0.254	0.167	0.121	0.07	0.079	0.036
TGGT1_243430	OTU family cysteine protease	1	1	1	1	1	0.856	0.527	0.203	0.101	0.066	0.038	0.045	0.027
TGGT1_243410	tetratricopeptide repeat-containing protein	10	4	4	8	1	1.033	0.715	0.478	0.297	0.204	0.153	0.139	0.076
TGGT1_243390	hypothetical protein	2	1	1	1	1	NA	NA	NA	NA	NA	NA	NA	NA
TGGT1_243350	gamma-glutamyl hydrolase	5	3	3	4	1	0.825	0.627	0.793	1.25	0.952	0.787	0.297	0.127
TGGT1_243310	hypothetical protein	1	2	2	3	1	NA	NA	NA	NA	NA	NA	NA	NA
TGGT1_243290	hypothetical protein	7	3	3	5	1	0.906	0.574	0.409	0.373	0.28	0.223	0.158	0.091
TGGT1_243280B	Met-10+ like-protein	14	1	1	1	1	0.715	0.43	0.208	0.122	0.067	0.06	0.067	0.062
TGGT1_243280A	Met-10+ like-protein	3	1	1	1	1	0.883	0.367	0.288	0.154	0.107	0.059	0.185	0.043
TGGT1_243240	WD domain, G-beta repeat-containing protein	3	1	1	1	1	1.136	0.85	1.092	0.773	0.745	0.457	1.237	0.203
TGGT1_243210	DUF862 domain-containing protein	2	2	2	2	1	1.081	0.69	0.598	0.371	0.238	0.164	0.179	0.109
TGGT1_243200	hypothetical protein	1	1	1	1	1	0.87	0.421	0.373	0.287	0.233	0.172	0.782	0.098
TGGT1_242890	hypothetical protein	4	9	9	23	1	1.051	0.885	0.854	0.785	0.603	0.434	0.199	0.118
TGGT1_242830	putative XRN 5'-3' exonuclease	2	3	3	5	1	0.906	0.578	0.497	0.408	0.299	0.245	0.225	0.115
TGGT1_242820	hypothetical protein	26	4	4	20	1	1.077	0.571	0.988	1.11	1.017	0.966	0.959	0.975
TGGT1_242790B	putative trichohyalin	1	2	2	2	1	NA	NA	NA	NA	NA	NA	NA	NA
[truncated: 1,304 more rows]

## Sheet: input_DMSO_heavy
Protein_ID	Description	coverage	qssm	qupm	PSMs	rel_fc_126	rel_fc_127N	rel_fc_127C	rel_fc_128N	rel_fc_128C	rel_fc_129N	rel_fc_129C	rel_fc_130N	rel_fc_130C
TGGT1_200250	microneme protein MIC17A	23	8	8	33	1	1.099	0.775	0.934	1.058	0.945	0.953	0.732	0.417
TGGT1_200280	WD domain, G-beta repeat-containing protein	1	1	1	3	1	0.958	0.613	0.471	0.335	0.235	0.155	0.124	0.072
TGGT1_200290	rhomboid protease ROM1	11	2	2	17	1	1.054	0.833	0.894	1.01	0.993	0.937	0.789	0.609
TGGT1_200310	hypothetical protein	5	1	1	7	1	1.069	1.42	0.645	0.571	0.513	0.378	0.556	0.173
TGGT1_200360	hypothetical protein	8	1	1	1	1	1.053	0.839	0.897	0.504	0.458	0.302	0.315	0.2
TGGT1_200400	hypothetical protein	2	1	1	1	1	NA	NA	NA	NA	NA	NA	NA	NA
TGGT1_200430	cytidine and deoxycytidylate deaminase zinc-binding region domain-containing protein	4	2	2	9	1	1.024	0.942	0.875	0.859	0.816	0.662	0.116	0.065
TGGT1_200440	hypothetical protein	2	1	1	1	1	0.807	0.909	0.955	0.727	0.33	0.42	0.01	0.01
TGGT1_200460	hypothetical protein	4	2	2	2	1	1.074	0.75	0.735	0.684	0.61	0.514	0.15	0.073
TGGT1_200590	Toxoplasma gondii family C protein	11	1	1	1	1	1.106	0.84	0.647	0.423	0.435	0.315	0.354	0.243
TGGT1_201130	rhoptry kinase family protein ROP33	12	5	5	10	1	1.038	0.757	0.612	0.342	0.237	0.158	0.119	0.067
TGGT1_201140	hypothetical protein	1	1	1	1	1	1.054	0.719	0.437	0.203	0.142	0.093	0.056	0.044
TGGT1_201150	heavy metal translocating P-type ATPase subfamily protein	4	5	5	9	1	1.099	0.697	0.715	0.491	0.383	0.239	0.164	0.079
TGGT1_201180A	hypothetical protein	1	1	1	2	1	1.002	0.849	0.612	0.57	0.427	0.356	0.216	0.206
TGGT1_201180B	hypothetical protein	6	1	1	1	1	1.054	0.884	0.834	0.681	0.467	0.367	0.448	0.14
TGGT1_201260	sugar transporter ST3	3	2	2	5	1	1.053	0.78	0.858	0.983	0.896	0.928	0.791	0.579
TGGT1_201270	hypothetical protein	9	6	6	16	1	1.08	0.603	0.735	0.651	0.585	0.54	0.484	0.416
TGGT1_201380	putative chorismate synthase	30	14	14	52	1	1.048	0.765	0.915	0.969	0.939	0.767	0.482	0.158
TGGT1_201400	Sin3-associated polypeptide SAP18	12	7	7	19	1	0.959	0.685	0.537	0.458	0.332	0.203	0.127	0.074
TGGT1_201520	protein phosphatase 2C domain-containing protein	9	2	2	2	1	0.979	0.726	0.76	0.683	0.511	0.363	0.23	0.143
TGGT1_201680	putative eukaryotic initiation factor-3 subunit 10	26	24	24	58	1	1.037	0.269	0.162	0.099	0.075	0.055	0.052	0.026
TGGT1_201700	WD domain, G-beta repeat-containing protein	10	4	4	4	1	1.109	0.882	1.028	0.705	0.554	0.366	0.575	0.129
TGGT1_201780	microneme protein MIC2	22	13	13	309	1	1.101	0.785	0.912	1.029	0.969	0.883	0.455	0.124
TGGT1_201800	hypothetical protein	14	4	4	17	1	1.071	0.8	0.89	0.884	0.82	0.678	0.295	0.084
TGGT1_201810	hypothetical protein	4	1	1	1	1	1.067	0.633	0.616	0.515	0.34	0.254	0.217	0.275
TGGT1_201860	hypothetical protein	18	2	2	159	1	1.029	0.788	0.836	0.786	0.703	0.616	0.574	0.396
TGGT1_201880	hypothetical protein	11	1	1	3	1	0.941	0.866	1.071	0.779	0.825	0.717	1.944	0.509
TGGT1_202010	hypothetical protein	4	1	1	1	1	1.021	0.467	0.662	0.497	0.481	0.426	0.472	0.345
TGGT1_202120	hypothetical protein	2	3	3	9	1	0.923	0.743	0.87	1.001	0.909	0.965	1.005	0.919
TGGT1_202160	ABC1 family protein	3	2	2	2	1	0.839	0.709	0.862	0.832	0.758	0.506	0.326	0.076
TGGT1_202170	hypothetical protein	4	3	3	3	1	1.096	0.754	0.735	0.521	0.333	0.171	0.106	0.07
TGGT1_202190	hypothetical protein	4	3	3	4	1	1.103	0.741	0.811	0.405	0.243	0.138	0.192	0.081
TGGT1_202200	hypothetical protein	9	4	4	14	1	0.989	0.813	0.745	0.674	0.502	0.317	0.179	0.098
TGGT1_202250	hypothetical protein	2	1	1	1	1	0.842	0.824	0.74	0.554	0.367	0.18	0.283	0.09
TGGT1_202300	putative inosine triphosphate pyrophosphatase	25	4	4	6	1	1.051	0.724	0.681	0.563	0.471	0.421	0.354	0.312
TGGT1_202310	O-sialoglycoprotein endopeptidase	4	2	2	4	1	1.049	0.796	0.867	0.732	0.561	0.293	0.084	0.04
TGGT1_202360	putative methylase	2	1	1	1	1	0.848	0.344	0.24	0.182	0.143	0.111	0.092	0.058
TGGT1_202370	putative T-complex protein 1, epsilon subunit (TCP-1-epsilon)	24	10	10	53	1	1.137	0.686	0.964	0.727	0.459	0.207	0.139	0.065
TGGT1_202380	putative rab GDI alpha	19	6	6	54	1	1.078	0.78	0.912	0.611	0.271	0.143	0.119	0.064
TGGT1_202390	S15 sporozoite-expressed protein	18	7	7	36	1	1.065	0.674	0.615	0.389	0.283	0.2	0.107	0.066
TGGT1_202460	diacylglycerol kinase accessory domain (presumed) domain-containing protein	6	4	4	9	1	1.002	0.812	0.809	0.642	0.458	0.165	0.155	0.061
TGGT1_202480	hypothetical protein	4	1	1	1	1	0.696	0.338	0.386	0.308	0.266	0.217	0.251	0.309
TGGT1_202500	GAPM1a	8	2	2	9	1	1.151	0.935	0.952	1.012	0.966	1.045	0.823	0.882
TGGT1_202530	aspartate-tRNA ligase	20	13	13	36	1	1.104	0.579	0.402	0.196	0.155	0.111	0.096	0.055
TGGT1_202550	NLI interacting factor family phosphatase	3	4	4	4	1	1.063	0.634	0.35	0.172	0.125	0.084	0.122	0.048
TGGT1_202568	hypothetical protein	7	1	1	2	1	1.367	1.083	1.256	1.456	1.856	2.118	4.723	2.848
TGGT1_202572	ribophorin i protein	3	3	3	4	1	NA	NA	NA	NA	NA	NA	NA	NA
TGGT1_202610	protein phosphatase 2C domain-containing protein	4	2	2	4	1	0.987	0.647	0.576	0.361	0.26	0.182	0.198	0.113
TGGT1_202630	ATP-dependent metallopeptidase HflB subfamily protein	15	16	16	31	1	1.088	0.749	0.863	0.731	0.601	0.405	0.236	0.131
TGGT1_202680	putative peptidase M16, alpha subunit	21	11	10	64	1	1.107	0.828	0.876	0.849	0.754	0.685	0.491	0.251
TGGT1_202690	DNA-directed RNA polymerase II RPB9	44	9	9	44	1	0.961	0.755	0.827	0.836	0.803	0.706	0.687	0.55
TGGT1_202740	hypothetical protein	2	2	2	3	1	1.021	1.1	0.537	0.228	0.151	0.115	0.069	0.03
TGGT1_202750	3' exoribonuclease family, domain 1 domain-containing protein	7	1	1	1	1	NA	NA	NA	NA	NA	NA	NA	NA
TGGT1_202760	hypothetical protein	16	4	4	12	1	1.073	0.721	0.772	0.728	0.654	0.581	0.493	0.159
TGGT1_202780	rhoptry kinase family protein ROP25	5	5	5	5	1	1.039	0.919	0.964	0.954	0.778	0.624	0.337	0.136
TGGT1_202830	putative Elicitor-responsive protein	16	4	4	12	1	1.161	0.781	0.953	0.581	0.427	0.246	0.124	0.085
TGGT1_202840	FHA domain-containing protein	6	6	6	14	1	1.09	0.749	0.7	0.354	0.223	0.122	0.101	0.063
TGGT1_202850	ATP-binding domain-containing protein	4	5	5	7	1	1.018	0.646	0.426	0.235	0.151	0.103	0.079	0.037
TGGT1_202870	SAP domain-containing protein	27	7	7	16	1	1.013	0.786	0.954	0.725	0.672	0.506	3.338	0.26
TGGT1_202890	hypothetical protein	25	11	11	39	1	1.094	0.69	0.935	1.065	0.97	0.983	0.873	0.9
TGGT1_202900	zinc finger (CCCH type) motif-containing protein	1	1	1	1	1	NA	NA	NA	NA	NA	NA	NA	NA
TGGT1_202950	hypothetical protein	4	3	3	3	1	1.121	0.771	0.946	0.614	0.358	0.237	0.171	0.092
TGGT1_202960	glycine cleavage H-protein	6	2	2	5	1	1.036	0.681	0.826	0.816	0.555	0.349	0.209	0.074
TGGT1_202980	hypothetical protein	1	1	1	2	1	0.865	0.422	0.327	0.271	0.295	0.194	0.231	0.17
TGGT1_203080	RNA recognition motif-containing protein	7	1	1	1	1	NA	NA	NA	NA	NA	NA	NA	NA
TGGT1_203150	hypothetical protein	8	11	11	20	1	1.066	0.741	0.843	0.822	0.723	0.609	0.322	0.212
TGGT1_203160	hypothetical protein	1	1	1	2	1	NA	NA	NA	NA	NA	NA	NA	NA
TGGT1_203170	OB-fold nucleic acid binding domain-containing protein	3	2	2	12	1	1.006	0.487	0.371	0.125	0.073	0.042	0.041	0.024
TGGT1_203180	leucine rich repeat-containing protein	1	2	2	2	1	0.979	0.479	0.331	0.16	0.092	0.053	0.08	0.051
TGGT1_203220	DEAD/DEAH box helicase domain-containing protein	1	1	1	1	1	1.136	0.623	0.586	0.462	0.425	0.383	0.148	0.069
TGGT1_203240	hypothetical protein	9	3	3	3	1	1.06	0.651	0.533	0.354	0.293	0.221	0.193	0.148
TGGT1_203280	hypothetical protein	5	1	1	1	1	0.967	0.86	0.662	0.828	0.721	0.637	0.637	0.449
TGGT1_203300	hypothetical protein	2	3	3	7	1	1.015	0.541	0.431	0.241	0.132	0.081	0.059	0.047
TGGT1_203310	dense granule protein GRA7	57	15	15	1221	1	1.106	0.838	0.962	0.927	0.842	0.79	0.782	0.564
TGGT1_203320	zinc finger in N-recognin protein	2	9	8	21	1	0.913	0.614	0.412	0.266	0.197	0.126	0.187	0.082
TGGT1_203362	hypothetical protein	5	1	1	1	1	NA	NA	NA	NA	NA	NA	NA	NA
TGGT1_203370	hypothetical protein	4	1	1	2	1	0.882	0.582	0.497	0.319	0.205	0.155	0.144	0.076
TGGT1_203380	DnaJ domain-containing protein	11	6	5	18	1	1.003	0.413	0.234	0.143	0.096	0.067	0.086	0.034
TGGT1_203390	CRAL/TRIO domain-containing protein	8	3	3	12	1	0.727	0.148	0.1	0.088	0.078	0.077	0.086	0.074
TGGT1_203400	hypothetical protein	14	3	3	7	1	1.222	0.675	0.835	0.279	0.119	0.071	0.073	0.029
TGGT1_203450	DUF3228 domain-containing protein	12	4	4	17	1	1.039	0.807	0.731	0.468	0.288	0.198	0.147	0.076
TGGT1_203480	hypothetical protein	1	1	1	1	1	1.139	0.591	0.551	0.155	0.095	0.039	0.027	0.04
TGGT1_203510	zinc finger, C3HC4 type (RING finger) domain-containing protein	6	3	3	7	1	1.024	0.716	0.553	0.3	0.192	0.13	0.107	0.047
TGGT1_203520	hypothetical protein	1	2	2	2	1	1.052	0.799	0.839	0.624	0.39	0.241	0.169	0.092
TGGT1_203600	hypothetical protein	14	3	3	6	1	1.045	0.817	0.562	0.364	0.31	0.22	0.179	0.133
TGGT1_203610	putative 3'-5' exoribonuclease csl4	3	1	1	3	1	1.097	0.835	0.603	0.339	0.211	0.169	0.14	0.098
TGGT1_203720	vitamin k epoxide reductase family protein	13	2	2	3	1	1.038	1.044	0.944	0.942	0.866	0.843	0.679	0.426
TGGT1_203750	hypothetical protein	4	5	5	11	1	1.008	0.802	0.678	0.661	0.435	0.253	0.164	0.068
TGGT1_203760	hypothetical protein	3	4	4	6	1	0.931	0.688	0.512	0.328	0.175	0.105	0.103	0.068
TGGT1_203780	hypothetical protein	2	4	4	5	1	1.1	0.729	0.681	0.51	0.434	0.329	0.222	0.178
TGGT1_203810	kelch repeat-containing protein	15	7	7	12	1	1.046	0.728	0.75	0.523	0.263	0.115	0.084	0.05
TGGT1_203860	hypothetical protein	2	1	1	1	1	NA	NA	NA	NA	NA	NA	NA	NA
TGGT1_203870	RAB43, member RAS oncogene family protein	7	2	2	4	1	1.041	0.444	0.539	0.477	0.233	0.159	0.147	0.131
TGGT1_203880	hypothetical protein	1	1	1	1	1	0.74	0.257	0.188	0.117	0.101	0.076	0.051	0.045
TGGT1_203910	TBC domain-containing protein	2	3	3	4	1	1.021	0.719	0.563	0.381	0.293	0.263	0.196	0.135
TGGT1_203940	ABC1 protein	1	1	1	2	1	1.011	0.674	0.451	0.236	0.191	0.169	0.162	0.135
TGGT1_203950	Myb family DNA-binding domain-containing protein	1	3	3	3	1	0.983	0.567	0.639	0.526	0.455	0.39	0.408	0.281
TGGT1_203980	hypothetical protein	9	12	12	26	1	0.671	0.205	0.172	0.137	0.161	0.086	0.062	0.035
TGGT1_203990	rhoptry protein ROP12	30	6	6	75	1	1.138	0.802	1.037	0.922	0.799	0.691	0.624	0.578
TGGT1_204020	ribosomal protein RPL8	12	3	3	5	1	1.108	0.835	1.025	1.205	1.224	1.187	0.351	0.185
TGGT1_204040	hypothetical protein	4	3	3	5	1	0.903	0.693	0.604	0.546	0.511	0.42	0.313	0.13
TGGT1_204050	subtilisin SUB1	43	27	27	319	1	1.185	0.778	1.02	0.846	0.748	0.527	0.825	0.247
TGGT1_204060	SNARE domain-containing protein	16	6	6	7	1	1.072	0.731	0.752	0.594	0.491	0.422	0.299	0.139
TGGT1_204070	YT521-B family protein	2	1	1	1	1	NA	NA	NA	NA	NA	NA	NA	NA
TGGT1_204080	histidine acid phosphatase superfamily protein	4	4	4	6	1	0.982	0.664	0.664	0.568	0.482	0.334	0.305	0.165
TGGT1_204120	hypothetical protein	10	4	4	8	1	1.037	0.908	0.904	0.922	0.818	0.767	0.723	0.698
TGGT1_204130	perforin-like protein PLP1	29	19	19	96	1	1.085	0.776	0.814	0.88	0.778	0.6	0.203	0.094
TGGT1_204160	GYF domain-containing protein	11	16	16	31	1	0.994	0.59	0.566	0.473	0.392	0.268	0.209	0.076
TGGT1_204280	putative cell-cycle-associated protein kinase DYRK	1	1	1	1	1	NA	NA	NA	NA	NA	NA	NA	NA
TGGT1_204310	hypothetical protein	4	8	8	15	1	1.034	0.82	0.763	0.624	0.432	0.276	0.191	0.084
TGGT1_204340	hypothetical protein	22	17	17	53	1	1.052	0.662	0.737	0.602	0.406	0.258	0.177	0.105
TGGT1_204390	hypothetical protein	2	1	1	1	1	0.986	0.494	0.743	0.551	0.447	0.41	0.308	0.337
TGGT1_204400	putative ATPase synthase subunit alpha	24	15	15	221	1	1.099	0.719	0.901	0.996	0.954	0.911	0.725	0.261
TGGT1_204410	endonuclease/exonuclease/phosphatase family protein	4	3	3	3	1	0.974	0.677	0.593	0.474	0.375	0.253	0.221	0.132
TGGT1_204440	cyclic nucleotide-binding domain-containing protein	0	1	1	1	1	NA	NA	NA	NA	NA	NA	NA	NA
TGGT1_204480	thioredoxin domain-containing protein	5	3	3	9	1	1.111	0.934	0.646	0.32	0.226	0.182	0.109	0.079
TGGT1_204490	hypothetical protein	9	2	2	11	1	0.873	0.801	0.687	0.841	0.758	0.7	0.828	0.591
TGGT1_204530	microneme protein MIC11	27	7	7	41	1	1.331	1.048	1.73	0.936	0.959	0.808	2.906	0.461
TGGT1_204880	hypothetical protein	1	1	1	1	1	0.983	0.875	0.793	0.682	0.673	0.61	0.622	0.416
TGGT1_205000	phosphoglycerate mutase family protein	2	1	1	1	1	1.022	0.556	0.243	0.206	0.144	0.108	0.103	0.061
TGGT1_205010	putative U2 small nuclear ribonucleoprotein family protein	7	7	7	14	1	1.019	0.559	0.295	0.196	0.167	0.126	0.149	0.079
TGGT1_205040	PGAP1 family protein	8	12	12	17	1	1.003	0.736	0.701	0.442	0.24	0.124	0.097	0.06
TGGT1_205100	hypothetical protein	2	1	1	2	1	1.101	0.486	0.896	0.785	0.677	0.494	0.209	0.037
TGGT1_205130	hypothetical protein	3	14	14	23	1	1.074	0.721	0.649	0.362	0.219	0.158	0.11	0.079
TGGT1_205150	ACR, YagE family COG1723 domain-containing protein	2	1	1	2	1	1.043	0.583	0.649	0.319	0.295	0.163	0.103	0.075
TGGT1_205180	RNA recognition motif-containing protein	3	1	1	1	1	1.049	0.513	0.513	0.42	0.371	0.307	0.206	0.163
TGGT1_205210	hypothetical protein	12	1	1	1	1	1.024	1.357	0.952	0.905	0.655	0.357	0.548	0.01
TGGT1_205220	putative U5 snRNP-associated subunit	2	2	2	4	1	0.692	0.204	0.189	0.137	0.092	0.058	0.047	0.016
TGGT1_205240	cleft lip and palate transmembrane protein 1 (clptm1) protein	12	7	7	33	1	0.983	0.651	0.552	0.322	0.243	0.151	0.149	0.078
TGGT1_205250	rhoptry protein ROP18	35	17	17	304	1	1.092	0.795	0.776	0.522	0.337	0.181	0.133	0.075
TGGT1_205290	serine/threonine specific protein phosphatase	2	1	1	1	1	1.084	0.856	0.794	0.652	0.609	0.478	0.196	0.073
TGGT1_205300	hypothetical protein	7	3	3	17	1	1.084	0.855	0.97	0.819	0.529	0.366	0.246	0.101
TGGT1_205320	hypothetical protein	60	27	27	345	1	1.072	0.793	0.904	0.998	0.93	0.897	0.793	0.792
TGGT1_205330	hypothetical protein	6	1	1	1	1	1.175	0.698	0.643	1.135	0.841	0.738	0.675	0.397
TGGT1_205340	ribosomal protein RPS12	26	4	4	36	1	1.086	0.749	0.852	1.109	1.071	1.334	1.69	1.234
TGGT1_205350	putative integral membrane protein, GNS1/SUR4 family protein	3	1	1	12	1	1.056	0.759	0.642	0.316	0.222	0.151	0.12	0.04
TGGT1_205360	hypothetical protein	2	2	2	5	1	1.073	0.774	0.787	0.529	0.351	0.197	0.174	0.133
TGGT1_205380	fructose-bisphospatase I	28	9	9	35	1	1.068	0.783	0.851	0.868	0.755	0.596	0.275	0.151
TGGT1_205390	hypothetical protein	7	2	2	2	1	1.152	0.773	0.919	0.616	0.416	0.303	0.391	0.218
TGGT1_205440	CCT chaperonin gamma subunit	27	15	15	98	1	1.105	0.793	0.916	0.743	0.484	0.209	0.116	0.061
TGGT1_205460	AN1 family Zinc finger domain-containing protein	9	2	2	4	1	1.087	0.756	1.198	1.083	1.128	1.028	1.419	0.839
TGGT1_205470	putative translation elongation factor 2 family protein	47	32	32	526	1	1.127	0.844	0.968	0.746	0.562	0.299	0.144	0.083
TGGT1_205490	putative integral membrane protein	2	1	1	5	1	0.831	0.847	0.788	0.802	0.779	0.69	0.65	0.511
TGGT1_205500	hypothetical protein	1	1	1	2	1	0.841	0.398	0.326	0.154	0.15	0.152	0.787	0.255
TGGT1_205510	putative nucleolar protein 5	30	10	10	35	1	1.157	0.663	0.722	0.342	0.236	0.158	0.113	0.061
TGGT1_205540	DEAD/DEAH box helicase domain-containing protein	1	1	1	1	1	NA	NA	NA	NA	NA	NA	NA	NA
TGGT1_205550	AGC kinase	3	2	2	3	1	0.857	0.393	0.207	0.158	0.135	0.078	0.094	0.04
TGGT1_205558	NAC domain-containing protein	50	6	6	284	1	1.08	0.804	0.908	1.013	0.965	0.939	0.849	0.813
TGGT1_205562	hypothetical protein	1	3	3	3	1	1.09	0.64	0.618	0.309	0.136	0.065	0.186	0.046
TGGT1_205570	hypothetical protein	14	8	8	22	1	1.089	0.773	0.967	0.998	0.99	0.834	0.655	0.337
TGGT1_205580	nuclear factor NF4	18	7	7	32	1	0.939	0.728	0.765	1.762	2.1	2.24	2.098	2.033
TGGT1_205600	zinc finger, C3HC4 type (RING finger) domain-containing protein	9	4	4	7	1	0.97	0.659	0.59	0.497	0.436	0.346	0.371	0.201
TGGT1_205625	hypothetical protein	2	1	1	2	1	NA	NA	NA	NA	NA	NA	NA	NA
TGGT1_205680	hypothetical protein	2	2	2	6	1	1.071	0.79	0.676	0.686	0.586	0.624	0.4	0.212
TGGT1_205690	hypothetical protein	5	1	1	5	1	1.026	0.772	0.931	0.795	0.757	0.723	1	0.551
TGGT1_205700	cyclophilin precursor	16	6	5	413	1	1.123	0.768	0.919	0.894	0.733	0.475	0.188	0.109
TGGT1_205710	lysine-tRNA ligase	23	13	13	59	1	1.141	0.697	0.638	0.262	0.182	0.131	0.1	0.059
TGGT1_205720	Adenosine/AMP deaminase domain-containing protein	4	2	2	3	1	NA	NA	NA	NA	NA	NA	NA	NA
TGGT1_205740	hypothetical protein	8	7	7	22	1	1.048	0.826	0.812	0.669	0.575	0.362	0.178	0.091
TGGT1_206320	hypothetical protein	21	5	5	35	1	1.139	0.874	0.985	0.996	0.885	0.817	0.746	0.621
TGGT1_206340	hypothetical protein	9	1	1	6	1	1.009	0.795	0.758	0.693	0.655	0.52	0.442	0.312
TGGT1_206450	putative autophagy-related cysteine peptidase atg4	2	6	6	9	1	0.93	0.49	0.385	0.293	0.23	0.17	0.174	0.11
TGGT1_206470	pyruvate dehydrogenase complex subunit PDH-E3II	29	12	12	62	1	1.115	0.79	1.033	1.108	1.015	0.975	0.833	0.79
TGGT1_206510	toxolysin TLN4	17	30	30	130	1	1.067	0.788	0.935	0.905	0.859	0.661	0.213	0.101
TGGT1_206540	hypothetical protein	3	2	2	4	1	1.031	1.145	0.679	0.724	0.641	0.513	0.404	0.243
TGGT1_206580	formin FRM2	0	2	2	3	1	1.08	0.666	0.624	0.451	0.355	0.204	0.136	0.127
TGGT1_206590	calcium-dependent protein kinase CDPK2A	20	15	15	24	1	1.146	0.744	0.761	0.446	0.269	0.203	0.144	0.097
TGGT1_206610	pyruvate dehydrogenase complex subunit PDH-E2	3	1	1	1	1	1.195	0.497	0.36	0.185	0.174	0.098	0.087	0.064
TGGT1_206630	hypothetical protein	4	2	2	6	1	1.024	0.926	0.791	0.788	0.674	0.57	0.354	0.162
TGGT1_206670	hypothetical protein	4	8	8	18	1	1.059	0.594	0.399	0.197	0.157	0.115	0.169	0.097
TGGT1_206690	glideosome-associated protein with multiple-membrane spans GAPM2B	10	3	3	5	1	1.149	0.772	0.976	1.075	1.049	1.118	1.114	1.074
TGGT1_207060	ribonucleoside-diphosphate reductase small subunit	18	6	6	23	1	1.088	0.808	0.914	0.903	0.81	0.754	0.639	0.568
TGGT1_207100	hypothetical protein	2	2	2	4	1	1.009	0.513	0.417	0.32	0.261	0.204	0.185	0.15
TGGT1_207120	Sad1/UNC family protein	1	2	2	2	1	0.965	0.523	0.524	0.415	0.318	0.204	0.158	0.093
TGGT1_207140	SAG-related sequence SRS49B	13	4	4	7	1	1.193	0.839	1.09	0.952	0.929	0.993	0.77	0.663
TGGT1_207170	hypothetical protein	6	1	1	2	1	1.067	0.72	0.846	0.777	0.734	0.704	0.731	0.524
TGGT1_207240	hypothetical protein	12	2	2	7	1	1.009	0.719	0.735	0.551	0.427	0.26	0.203	0.113
TGGT1_207370	hypothetical protein	2	2	2	5	1	1.032	0.553	0.684	0.481	0.324	0.229	0.226	0.277
TGGT1_207400	hypothetical protein	8	3	3	5	1	0.969	0.707	0.599	0.411	0.343	0.263	0.264	0.175
TGGT1_207430	putative ATP-dependent RNA helicase DDX1	2	1	1	2	1	1.103	0.889	0.386	0.094	0.051	0.073	0.064	0.01
TGGT1_207440	ribosomal protein RPS4	13	4	4	9	1	1.141	0.708	0.856	0.631	0.462	0.322	0.207	0.133
TGGT1_207460B	Rab5B protein	17	2	2	14	1	1.043	0.641	0.707	0.739	0.722	0.631	0.256	0.145
TGGT1_207620	pyridine nucleotide-disulfide oxidoreductase domain-containing protein	28	14	14	171	1	1.047	0.779	0.79	0.795	0.7	0.64	0.47	0.352
TGGT1_207640	isoleucyl-tRNA synthetase family protein	11	13	13	21	1	1.03	0.611	0.497	0.273	0.21	0.153	0.112	0.075
TGGT1_207680	putative suppressor of kinetochore protein 1	28	2	2	3	1	1.051	0.577	0.545	0.405	0.307	0.241	0.198	0.111
TGGT1_207690	programmed cell death 5 protein	39	5	5	10	1	1.065	0.742	0.884	0.691	0.677	0.556	1.443	0.394
TGGT1_207710	putative phosphatidylinositol synthase	12	3	3	7	1	1.106	0.754	1.04	1.247	1.206	1.226	0.959	0.763
TGGT1_207720	hypothetical protein	3	4	4	5	1	1.074	0.713	0.541	0.268	0.186	0.129	0.09	0.058
TGGT1_207760	DnaJ C terminal region domain-containing protein	6	6	6	16	1	1.012	0.731	0.563	0.34	0.252	0.167	0.134	0.089
TGGT1_207770	PCI domain-containing protein	18	8	8	26	1	1.033	0.703	0.8	0.695	0.524	0.266	0.169	0.101
TGGT1_207830	MORN repeat-containing protein	8	2	2	6	1	1.104	0.773	0.713	0.481	0.352	0.238	0.212	0.167
TGGT1_207840	ribosomal protein RPS17	28	3	3	20	1	1.144	0.749	0.949	1.013	1.016	0.697	0.202	0.121
TGGT1_207910	putative manganese resistance 1 protein	3	1	1	5	1	0.989	0.813	0.785	0.581	0.369	0.252	0.231	0.186
TGGT1_207920	hypothetical protein	4	2	2	2	1	0.994	0.703	0.749	0.711	0.557	0.39	0.311	0.246
TGGT1_207960	hypothetical protein	2	2	2	2	1	0.974	0.67	0.465	0.326	0.281	0.183	0.087	0.044
TGGT1_208030	microneme protein MIC4	42	18	18	121	1	1.189	0.749	0.821	0.987	0.907	0.868	0.599	0.309
TGGT1_208050	putative ABC transporter	1	1	1	1	1	1.181	0.597	0.94	0.446	0.444	0.305	0.088	0.093
TGGT1_208070	inositol polyphosphate kinase	1	2	2	2	1	1.074	0.632	0.586	0.474	0.382	0.35	0.35	0.265
TGGT1_208310	hypothetical protein	3	1	1	1	1	0.595	0.424	0.358	0.395	0.345	0.298	0.271	0.22
TGGT1_208370	putative myosin heavy chain	8	6	6	17	1	1.07	0.803	0.835	0.724	0.463	0.28	0.445	0.143
TGGT1_208390	hypothetical protein	16	5	5	6	1	1.099	0.578	0.741	0.432	0.313	0.132	0.069	0.033
TGGT1_208400B	hypothetical protein	6	6	6	10	1	0.792	0.335	0.283	0.165	0.095	0.065	0.035	0.029
TGGT1_208420	Sodium:neurotransmitter symporter family protein	2	2	2	3	1	NA	NA	NA	NA	NA	NA	NA	NA
TGGT1_208450	protease inhibitor PI2	31	7	7	121	1	1.044	0.79	0.829	0.915	0.803	0.757	0.706	0.716
TGGT1_208490	hypothetical protein	1	1	1	1	1	NA	NA	NA	NA	NA	NA	NA	NA
TGGT1_208500	protein phosphatase 2C domain-containing protein	20	10	10	22	1	1.07	0.524	0.356	0.184	0.119	0.092	0.091	0.061
TGGT1_208510	hypothetical protein	1	1	1	1	1	0.958	0.524	0.474	0.316	0.244	0.275	0.262	0.228
TGGT1_208530	nicotinate phosphoribosyltransferase	16	8	8	20	1	1.058	0.839	0.867	0.877	0.831	0.713	0.347	0.124
TGGT1_208560	carrier superfamily protein	22	10	10	60	1	1.066	0.823	0.852	0.796	0.743	0.658	0.753	0.376
TGGT1_208580	putative DNA ligase 1	2	2	2	4	1	0.881	0.586	0.391	0.301	0.258	0.174	0.163	0.109
TGGT1_208590	putative vacuolar ATP synthase subunit 54kD	19	7	7	30	1	1.035	0.693	0.723	0.588	0.426	0.244	0.171	0.083
TGGT1_208710	DNA/RNA non-specific endonuclease	2	1	1	1	1	NA	NA	NA	NA	NA	NA	NA	NA
TGGT1_208750	RWD domain-containing protein	27	3	3	43	1	1.089	0.685	0.84	0.642	0.432	0.294	0.257	0.282
TGGT1_208780	ubiquitin-conjugating enzyme subfamily protein	5	1	1	1	1	1.047	0.649	0.565	0.414	0.295	0.24	0.215	0.128
TGGT1_208790	putative MC family transporter	12	3	3	9	1	1.099	0.814	0.952	0.914	0.826	0.695	0.401	0.121
TGGT1_208820	1-deoxy-D-xylulose-5-phosphate synthase	1	1	1	1	1	0.922	0.726	0.435	0.363	0.273	0.134	0.165	0.09
TGGT1_208830	hypothetical protein	20	7	7	11	1	1.043	0.672	0.601	0.38	0.27	0.174	0.132	0.093
TGGT1_208850	SAG-related sequence SRS11	9	1	1	3	1	1.068	1.035	0.965	0.875	0.771	0.723	0.598	0.489
TGGT1_208990	hypothetical protein	19	4	4	7	1	1.058	0.813	0.905	0.9	0.823	0.808	0.978	0.742
TGGT1_209010	elongation factor TS protein	5	2	2	2	1	0.887	0.293	0.143	0.077	0.066	0.039	0.064	0.028
TGGT1_209030	actin ACT1	58	18	17	1028	1	1.1	0.784	0.922	0.737	0.516	0.31	0.177	0.085
TGGT1_209060	thrombospondin type 1 domain-containing protein	3	1	1	1	1	1.015	0.852	0.859	0.711	0.689	0.719	0.296	0.356
TGGT1_209100	PUB domain-containing protein	3	1	1	1	1	0.912	0.182	0.138	0.032	0.023	0.015	0.011	0.01
TGGT1_209140	anti-silencing protein, ASF1 family protein	10	3	3	3	1	0.951	0.756	0.452	0.377	0.177	0.095	0.067	0.037
TGGT1_209150	non-proton pumping type-II NADH dehydrogenase I	22	13	12	41	1	1.089	0.785	0.953	0.951	0.874	0.67	0.438	0.145
TGGT1_209160	myristoyl CoA:protein N-myristoyltransferase	13	6	6	34	1	1.115	0.655	1.011	1.098	1.02	0.644	0.112	0.056
TGGT1_209170	hypothetical protein	8	2	2	4	1	0.911	0.638	0.58	0.461	0.364	0.243	0.657	0.137
TGGT1_209190	ABC transporter transmembrane region domain-containing protein	10	7	7	16	1	1.045	0.713	0.619	0.344	0.192	0.122	0.106	0.06
TGGT1_209210	hypothetical protein	7	9	9	18	1	0.854	0.202	0.115	0.091	0.072	0.05	0.052	0.028
TGGT1_209240	RNA methyltransferase	3	1	1	2	1	1.103	0.549	0.706	0.264	0.118	0.059	0.028	0.025
TGGT1_209250	hypothetical protein	2	2	2	5	1	0.963	0.407	0.218	0.16	0.107	0.083	0.086	0.072
TGGT1_209260	putative cytochrome c oxidase subunit	25	5	5	18	1	1.092	0.746	0.963	1.012	0.976	0.879	0.614	0.227
TGGT1_209280	hypothetical protein	2	2	2	3	1	1.02	0.506	0.298	0.257	0.183	0.186	0.175	0.134
TGGT1_209290	ribosomal protein RPS28	27	3	3	8	1	1.041	0.709	0.833	0.905	0.784	0.761	0.65	0.458
TGGT1_209420	hypothetical protein	52	10	10	62	1	1.073	0.832	0.879	1.085	1.004	1.027	0.898	0.922
TGGT1_209450	TLD protein	1	1	1	1	1	0.987	0.77	0.749	0.558	0.333	0.226	0.094	0.066
TGGT1_209500	hypothetical protein	0	1	1	1	1	0.548	0.205	0.367	0.541	0.332	0.251	0.311	0.177
TGGT1_209600	hypothetical protein	41	16	16	199	1	1.077	0.735	0.819	0.558	0.313	0.148	0.105	0.061
TGGT1_209680	hypothetical protein	14	6	6	12	1	1.044	0.796	0.791	0.662	0.539	0.422	0.263	0.142
TGGT1_209720	hypothetical protein	22	4	4	78	1	1.032	0.771	0.92	0.932	0.86	0.782	0.563	0.339
TGGT1_209790	radical SAM domain-containing protein	2	1	1	1	1	0.925	0.408	0.283	0.205	0.149	0.101	0.093	0.05
TGGT1_209800	formate/nitrite transporter protein	16	4	4	32	1	1.046	0.818	0.806	0.874	0.809	0.803	0.6	0.442
TGGT1_209860	SRP40, C-terminal domain-containing protein	17	6	6	25	1	1.099	0.679	1.036	1.08	1.051	1.002	0.895	0.809
TGGT1_209870	HAD hydrolase, family IIA protein	7	6	6	21	1	1.061	0.798	0.892	0.868	0.779	0.729	0.589	0.279
TGGT1_209890	hypothetical protein	35	5	5	29	1	1.052	0.831	0.797	0.643	0.517	0.343	0.173	0.084
TGGT1_209910	histone H2Bv	18	3	1	26	1	1.038	0.555	0.638	0.468	0.452	0.245	0.4	0.045
TGGT1_209950	putative thioredoxin	26	10	10	31	1	1.15	0.706	0.805	0.4	0.173	0.121	0.086	0.053
TGGT1_209960	glycosyltransferase	5	8	8	17	1	1.055	0.512	0.267	0.119	0.078	0.053	0.057	0.031
TGGT1_209985	cAMP-dependent protein kinase	13	3	3	6	1	1.035	0.851	0.857	0.885	0.825	0.697	0.334	0.125
TGGT1_210300	hypothetical protein	1	3	3	5	1	1.04	0.591	0.646	0.561	0.466	0.461	0.409	0.381
TGGT1_210360	DEAD (Asp-Glu-Ala-Asp) box polypeptide 41 family protein	1	1	1	1	1	NA	NA	NA	NA	NA	NA	NA	NA
TGGT1_210370	hypothetical protein	2	1	1	1	1	NA	NA	NA	NA	NA	NA	NA	NA
TGGT1_210380	hypothetical protein	4	2	2	4	1	1.027	0.641	0.8	0.659	0.611	0.489	0.31	0.124
TGGT1_210690	ribosomal protein RPS6	3	1	1	1	1	1.099	0.653	0.909	0.815	0.632	0.39	0.185	0.119
TGGT1_210700	hypothetical protein	1	5	5	8	1	1.021	0.635	0.512	0.331	0.18	0.097	0.075	0.09
TGGT1_210730	putative ATP-dependent hsl protease ATP-binding subunit hslU	8	5	5	18	1	1.084	0.775	0.801	0.701	0.628	0.485	0.158	0.083
TGGT1_210790	putative dihydroorotate dehydrogenase reveal	15	9	9	18	1	1.074	0.845	0.894	0.982	0.88	0.676	0.338	0.116
TGGT1_210800	putative activator of hsp90 ATPase	26	8	8	24	1	1.048	0.68	0.448	0.222	0.171	0.115	0.087	0.049
TGGT1_210810	hypothetical protein	9	1	1	2	1	1.101	0.47	0.859	0.651	0.514	0.317	0.264	0.142
TGGT1_210820	hypothetical protein	4	4	4	6	1	1.047	0.825	0.808	0.815	0.704	0.672	0.541	0.345
TGGT1_210830	RIO1 family protein	13	10	10	17	1	1.014	0.823	0.83	0.707	0.573	0.352	0.225	0.125
TGGT1_210840	arginyl-tRNA synthetase family protein	7	4	4	9	1	1.054	0.489	0.282	0.176	0.137	0.114	0.089	0.061
TGGT1_210960	putative replication factor C subunit 4	17	5	5	5	1	0.998	0.745	0.554	0.389	0.302	0.249	0.176	0.099
TGGT1_210980	putative alternative splicing type 3 and	13	9	9	15	1	0.937	0.461	0.279	0.205	0.172	0.156	0.111	0.093
TGGT1_211010	hypothetical protein	0	1	1	1	1	0.989	0.707	0.38	0.156	0.132	0.115	0.091	0.086
TGGT1_211020	RNA recognition motif-containing protein	12	2	2	4	1	1.158	0.774	0.783	0.626	0.411	0.344	0.253	0.171
TGGT1_211030	hypothetical protein	42	7	7	29	1	1.107	0.776	1.166	0.705	0.965	0.7	5.033	0.563
TGGT1_211040	Sec61beta family protein	25	2	2	2	1	1.13	0.846	1.046	0.715	0.594	0.443	0.599	0.216
TGGT1_211090	aminotransferase, class V superfamily protein	9	4	4	8	1	0.971	0.78	0.747	0.806	0.711	0.563	0.338	0.169
TGGT1_211150	hypothetical protein	3	5	5	13	1	1.014	0.651	0.568	0.35	0.23	0.191	0.197	0.105
TGGT1_211230	putative eukaryotic initiation factor-2B, alpha subunit	7	2	2	3	1	1.047	0.53	0.471	0.273	0.211	0.161	0.17	0.086
TGGT1_211250	hypothetical protein	21	3	3	4	1	1.13	0.551	0.473	0.163	0.122	0.084	0.064	0.04
TGGT1_211260	rhoptry kinase family protein ROP26 (incomplete catalytic triad)	8	3	3	13	1	1.086	0.77	0.84	0.64	0.458	0.267	0.108	0.046
TGGT1_211290	rhoptry protein ROP15	23	7	7	54	1	1.007	0.789	0.826	0.982	0.881	0.812	0.753	0.306
TGGT1_211300	putative DUF74 family protein	6	2	2	4	1	1.162	0.917	0.809	0.834	0.773	0.756	0.574	0.49
TGGT1_211340	hypothetical protein	1	2	2	2	1	0.997	0.643	0.486	0.45	0.3	0.19	0.205	0.102
TGGT1_211350	CBS domain-containing protein	1	2	2	2	1	0.927	0.607	0.42	0.226	0.108	0.048	0.052	0.01
TGGT1_211390	hypothetical protein	3	1	1	6	1	1.036	0.668	0.439	0.192	0.156	0.103	0.136	0.056
TGGT1_211400	DEAD/DEAH box helicase domain-containing protein	1	1	1	1	1	0.85	0.597	0.339	0.271	0.211	0.187	0.177	0.117
TGGT1_211410	translation initiation factor sui1 protein	13	6	6	10	1	0.927	0.528	0.438	0.312	0.247	0.183	0.182	0.099
TGGT1_211420	RNA recognition motif-containing protein	43	14	14	82	1	1.033	0.768	0.741	0.737	0.605	0.517	0.43	0.375
TGGT1_211440	hypothetical protein	4	5	5	6	1	0.956	0.71	0.632	0.366	0.249	0.116	0.104	0.05
TGGT1_211460	hypothetical protein	12	8	8	17	1	1.017	0.771	0.748	0.651	0.48	0.311	0.274	0.151
TGGT1_211630	hypothetical protein	30	5	5	34	1	1.038	0.853	0.82	0.711	0.615	0.492	0.485	0.252
TGGT1_211670	S1 RNA binding domain-containing protein	3	1	1	1	1	0.954	0.385	0.31	0.22	0.151	0.122	0.126	0.1
TGGT1_211680	protein disulfide isomerase	41	21	20	310	1	1.147	0.661	0.995	0.678	0.346	0.21	0.119	0.075
TGGT1_211690	AAA family protein	8	8	8	13	1	1.017	0.584	0.325	0.245	0.188	0.154	0.162	0.073
TGGT1_211695	hypothetical protein	9	3	3	3	1	0.99	0.773	0.632	0.634	0.478	0.393	0.575	0.247
TGGT1_211710	TB2/DP1, HVA22 family protein	5	1	1	1	1	1.188	0.857	1.355	0.969	1.127	0.81	0.808	0.437
TGGT1_211720	AP2 domain transcription factor AP2IV-5	1	2	2	2	1	0.69	0.31	0.244	0.209	0.19	0.127	0.139	0.11
TGGT1_212090	hypothetical protein	10	6	6	10	1	1.084	0.828	0.752	0.513	0.299	0.155	0.125	0.095
TGGT1_212130	phospholipase, patatin family protein	4	3	3	8	1	1.118	0.698	0.837	0.545	0.268	0.145	0.12	0.06
TGGT1_212210	hypothetical protein	46	11	11	116	1	1.023	0.73	0.893	1.231	1.243	1.053	0.888	0.761
TGGT1_212220	hypothetical protein	11	11	11	14	1	1.011	0.897	0.758	0.872	0.805	0.733	0.579	0.439
TGGT1_212260	Sjogren's syndrome/scleroderma autoantigen 1 (Autoantigen p27) protein	4	1	1	2	1	0.837	0.446	0.232	0.147	0.111	0.078	0.074	0.074
TGGT1_212270	hypothetical protein	16	5	5	9	1	1.044	0.561	0.89	0.493	0.551	0.43	2.263	0.282
TGGT1_212290	ribosomal protein RPS19	6	2	2	7	1	1.144	0.968	1.077	1.024	1.058	0.882	0.623	0.228
TGGT1_212300	hypothetical protein	12	7	7	19	1	1.147	0.759	0.868	0.55	0.33	0.198	0.133	0.071
TGGT1_212310	vacuolar ATP synthetase	4	1	1	3	1	1.108	0.809	0.768	0.98	0.906	1.058	0.68	0.468
TGGT1_212410	dense granule protein GRA11	5	2	2	8	1	0.977	0.816	0.879	0.816	0.75	0.638	0.534	0.301
TGGT1_212725	hypothetical protein	8	2	2	6	1	1.083	0.942	0.659	0.622	0.434	0.267	0.053	0.048
TGGT1_212810	hypothetical protein	0	1	1	1	1	0.761	0.892	0.52	0.781	0.755	0.783	0.548	0.213
TGGT1_212820	ubiquitin family protein	20	17	17	49	1	1.114	0.695	0.504	0.243	0.159	0.109	0.089	0.053
TGGT1_212840	HIT zinc finger protein	8	3	3	7	1	1.041	0.733	0.599	0.246	0.117	0.064	0.058	0.027
TGGT1_212860	hypothetical protein	3	2	2	2	1	0.935	0.546	0.576	0.363	0.276	0.21	0.579	0.154
TGGT1_212930	NifU family domain-containing protein	12	3	3	13	1	1.029	0.657	0.367	0.333	0.25	0.201	0.105	0.088
TGGT1_212960A	hypothetical protein	26	1	1	1	1	0.771	0.578	0.459	0.228	0.131	0.074	0.053	0.026
TGGT1_212980	hypothetical protein	3	1	1	1	1	1.073	0.743	0.795	0.622	0.478	0.351	0.213	0.154
TGGT1_212990	hypothetical protein	3	2	2	2	1	0.967	0.81	0.582	0.467	0.35	0.208	0.228	0.078
TGGT1_213000	putative replication factor C, subunit 5	8	2	2	2	1	1.11	0.713	0.534	0.251	0.133	0.091	0.073	0.05
TGGT1_213010	hypothetical protein	3	2	2	5	1	1.048	0.723	0.908	0.683	0.464	0.188	0.152	0.068
TGGT1_213030	hypothetical protein	64	13	13	282	1	0.961	0.776	0.859	0.9	0.818	0.738	0.857	0.707
TGGT1_213067	hypothetical protein	5	2	2	2	1	1.11	1.104	0.767	0.493	0.432	0.293	0.266	0.159
TGGT1_213240	hypothetical protein	3	2	2	6	1	0.994	0.894	0.649	0.646	0.57	0.534	0.562	0.412
TGGT1_213280	SAG-related sequence SRS25	11	2	1	24	1	1.233	0.692	0.304	1.142	1.062	1.203	0.441	0.27
TGGT1_213300	hypothetical protein	1	5	4	5	1	0.974	0.507	0.41	0.259	0.201	0.128	0.148	0.077
TGGT1_213310	hypothetical protein	2	2	2	3	1	0.886	0.475	0.285	0.291	0.205	0.141	0.283	0.095
TGGT1_213392	surface antigen repeat-containing protein	3	4	3	6	1	0.943	0.623	0.436	0.337	0.24	0.175	0.155	0.091
TGGT1_213410	putative small nuclear ribonucleoprotein f (snrnp-f)	36	2	2	8	1	1.088	0.775	0.847	0.97	0.855	0.943	0.699	0.682
TGGT1_213520	peptidase M20D, amidohydrolase	10	3	3	3	1	1.034	0.731	0.729	0.632	0.45	0.327	0.199	0.11
TGGT1_213610	hypothetical protein	4	3	3	10	1	0.964	0.624	0.526	0.488	0.385	0.295	0.384	0.309
TGGT1_213650	ATP-binding domain 1 family protein	6	1	1	1	1	NA	NA	NA	NA	NA	NA	NA	NA
TGGT1_213670	hypothetical protein	9	6	6	14	1	0.967	0.753	0.746	0.682	0.445	0.209	0.115	0.065
TGGT1_213680	MmgE/PrpD family protein	2	1	1	3	1	0.88	0.675	0.511	0.385	0.31	0.205	0.227	0.081
TGGT1_213730	lanthionine synthetase C family protein	17	8	8	16	1	1.095	0.791	0.887	0.861	0.764	0.646	0.281	0.116
TGGT1_213770	putative Superkiller viralicidic activity 2 family 2	7	7	7	15	1	1.053	0.541	0.296	0.254	0.22	0.19	0.127	0.128
TGGT1_213790	hypothetical protein	2	3	3	4	1	1.078	0.614	0.307	0.151	0.09	0.057	0.049	0.027
TGGT1_213800	putative protein phosphatase 2b regulatory subunit	63	7	7	23	1	1.062	0.801	0.905	0.903	0.82	0.752	0.702	0.462
TGGT1_213830	putative Ufm1-conjugating enzyme 1	4	1	1	1	1	NA	NA	NA	NA	NA	NA	NA	NA
TGGT1_213870	UBA/TS-N domain-containing protein	21	15	15	43	1	1.088	0.705	0.732	0.426	0.266	0.177	0.132	0.089
TGGT1_213900	regulator of chromosome condensation RCC1	20	16	16	47	1	1.06	0.802	0.774	0.538	0.299	0.134	0.231	0.063
TGGT1_213910	hypothetical protein	7	2	2	2	1	1.042	0.802	0.831	0.598	0.448	0.402	0.278	0.151
TGGT1_213930	3' exoribonuclease family, domain 1 domain-containing protein	7	2	2	9	1	1.057	0.703	0.825	0.823	0.763	0.573	0.314	0.112
TGGT1_213940	CHCH domain-containing protein	25	2	2	5	1	1.122	0.87	1.087	0.819	0.723	0.609	0.919	0.337
TGGT1_213950	hypothetical protein	2	1	1	1	1	1.028	0.794	0.657	0.518	0.422	0.325	0.251	0.155
TGGT1_214080	toxofilin	37	8	8	31	1	1.167	0.855	1.228	0.697	0.749	0.496	6.7	0.28
TGGT1_214090	signal peptidase	13	17	17	41	1	1.073	0.727	0.675	0.366	0.218	0.145	0.14	0.101
TGGT1_214110	putative protein yipf5	8	2	2	5	1	1.066	0.867	0.809	0.71	0.593	0.448	0.247	0.116
TGGT1_214130	hypothetical protein	1	1	1	1	1	NA	NA	NA	NA	NA	NA	NA	NA
TGGT1_214140	hypothetical protein	3	3	3	4	1	0.796	0.425	0.406	0.334	0.326	0.2	0.236	0.162
TGGT1_214170	hypothetical protein	3	2	2	2	1	1.083	0.535	0.4	0.111	0.108	0.052	0.051	0.029
TGGT1_214180	ENTH domain-containing protein	4	2	2	2	1	0.986	0.812	0.831	0.72	0.595	0.423	0.954	0.282
TGGT1_214190	SAG-related sequence SRS46	12	2	2	3	1	0.8	0.789	0.711	0.798	0.688	0.566	0.664	0.592
TGGT1_214200	WD domain, G-beta repeat-containing protein	1	2	2	3	1	0.819	0.302	0.139	0.051	0.034	0.025	0.016	0.01
TGGT1_214210	rRNA pseudouridine synthase	28	15	15	64	1	1.072	0.796	0.922	0.946	0.855	0.635	0.34	0.136
TGGT1_214230	Dopey, N-terminal domain-containing protein	1	2	2	3	1	0.853	0.783	0.46	0.249	0.205	0.133	0.133	0.037
TGGT1_214240	bromodomain-containing protein	1	2	2	2	1	NA	NA	NA	NA	NA	NA	NA	NA
TGGT1_214260	putative alpha-glucan water dikinase 1	4	6	6	10	1	1.101	0.681	0.612	0.413	0.304	0.254	0.161	0.094
TGGT1_214270	putative translation initiation factor IF-2	17	15	14	40	1	1.072	0.686	0.763	0.448	0.239	0.13	0.1	0.054
TGGT1_214290	DJ-1 family protein	25	4	4	251	1	0.984	0.878	0.881	0.911	0.829	0.737	0.659	0.552
TGGT1_214300	hypothetical protein	0	1	1	1	1	NA	NA	NA	NA	NA	NA	NA	NA
TGGT1_214320	facilitative glucose transporter GT1	17	9	9	76	1	1.118	0.846	0.947	0.974	0.898	0.894	0.752	0.563
TGGT1_214340	hypothetical protein	13	3	3	4	1	1.011	0.689	0.618	0.475	0.433	0.368	0.481	0.344
TGGT1_214350	putative GTP-binding protein	26	8	8	57	1	1.091	0.756	0.743	0.352	0.121	0.078	0.066	0.034
TGGT1_214440	4'-phosphopantetheinyl transferase superfamily protein	19	5	5	15	1	1.112	0.575	0.402	0.199	0.158	0.096	0.08	0.054
TGGT1_214490	peptidase M16 inactive domain-containing protein	12	16	15	65	1	1.011	0.729	0.706	0.615	0.452	0.223	0.168	0.102
TGGT1_214500	ankyrin repeat-containing protein	9	3	3	7	1	0.922	0.462	0.264	0.174	0.168	0.113	0.096	0.055
TGGT1_214520	general transcription factor IIH polypeptide 4 GTF2H4	3	2	2	3	1	1.013	0.529	0.324	0.218	0.157	0.094	0.079	0.03
TGGT1_214580	tetratricopeptide repeat-containing protein	1	1	1	1	1	NA	NA	NA	NA	NA	NA	NA	NA
TGGT1_214590	micro-fibrillar-associated protein 1	13	5	5	7	1	1.083	0.698	0.592	0.431	0.351	0.326	0.371	0.423
TGGT1_214600	hypothetical protein	0	1	1	2	1	1.121	0.727	0.602	0.111	0.062	0.023	0.024	0.017
TGGT1_214620	putative hypoxia- inducible factor prolyl hydroxylase (phd2)	3	2	2	4	1	0.994	0.4	0.322	0.242	0.215	0.159	0.138	0.085
TGGT1_214750	hypothetical protein	7	6	6	14	1	1.011	0.602	0.532	0.27	0.149	0.087	0.088	0.046
TGGT1_214760	erythronate-4-phosphate dehydrogenase domain-containing protein	5	2	2	3	1	1.15	0.617	0.727	0.228	0.05	0.03	0.022	0.014
TGGT1_214770	putative small GTP binding protein rab1a	73	14	12	54	1	1.115	0.769	0.961	1.094	1.018	0.988	0.585	0.178
TGGT1_214780	hydrolase, NUDIX family protein	15	2	2	5	1	1.054	0.687	0.689	0.566	0.637	0.431	0.608	0.347
TGGT1_214790	glycoprotein	24	5	5	37	1	1.12	0.731	0.844	0.645	0.435	0.282	0.161	0.1
TGGT1_214800	hypothetical protein	4	1	1	1	1	0.876	0.523	0.592	0.477	0.592	0.394	0.321	0.248
TGGT1_214820	G-patch domain-containing protein	3	1	1	5	1	0.631	0.258	0.157	0.107	0.087	0.067	0.138	0.036
TGGT1_214830	hypothetical protein	3	4	4	10	1	1.096	0.854	0.832	0.75	0.664	0.38	0.155	0.077
TGGT1_214840	AP2 domain transcription factor AP2X-7	9	10	10	18	1	0.686	0.315	0.232	0.15	0.115	0.08	0.081	0.06
TGGT1_214870	ribosomal protein L9, N-terminal domain-containing protein	2	1	1	1	1	0.805	0.537	0.349	0.345	0.256	0.173	0.191	0.097
TGGT1_214880	hypothetical protein	5	4	4	5	1	1.073	0.917	0.784	0.749	0.653	0.603	0.513	0.508
TGGT1_214910	hypothetical protein	3	2	2	5	1	0.968	0.801	0.727	0.599	0.495	0.317	0.179	0.082
TGGT1_214940	MIC2-associated protein M2AP	16	4	4	131	1	1.102	0.64	0.967	1.065	1.019	0.921	0.54	0.309
TGGT1_214950	hypothetical protein	8	1	1	3	1	1.092	0.681	1.045	1.125	1.055	1.036	0.84	0.912
TGGT1_214970	putative DNA replication licensing factor	8	6	6	22	1	1.045	0.778	0.717	0.407	0.22	0.099	0.078	0.042
TGGT1_214980	hypothetical protein	1	1	1	1	1	0.991	0.608	0.374	0.268	0.21	0.168	0.175	0.191
TGGT1_214990	hypothetical protein	1	2	2	2	1	0.997	0.735	0.63	0.406	0.281	0.158	0.169	0.097
TGGT1_215040	HEAT repeat-containing protein	4	5	5	11	1	0.978	0.426	0.17	0.121	0.076	0.049	0.043	0.026
TGGT1_215060	putative small GTP-binding protein sar1	36	5	5	15	1	1.13	0.806	0.98	0.718	0.491	0.288	0.163	0.122
TGGT1_215070	ferodoxin FD	6	1	1	17	1	1.001	0.796	0.638	0.686	0.603	0.483	0.447	0.379
TGGT1_215170	putative serine/threonine-protein phosphatase 2A catalytic subunit beta isoform	1	1	1	1	1	NA	NA	NA	NA	NA	NA	NA	NA
TGGT1_215220	hypothetical protein	48	13	13	166	1	1.111	0.806	0.979	0.834	0.7	0.371	0.134	0.065
TGGT1_215230	RNA recognition motif-containing protein	13	8	8	17	1	1.039	0.446	0.266	0.121	0.093	0.064	0.056	0.033
TGGT1_215250	thiamin pyrophosphokinase, catalytic domain-containing protein	2	1	1	2	1	0.879	0.607	0.499	0.366	0.3	0.199	0.348	0.103
TGGT1_215260	carbamoylphosphate synthetase	20	29	29	71	1	1.103	0.75	0.97	0.772	0.53	0.286	0.17	0.081
TGGT1_215280	succinate dehydrogenase [ubiquinone] iron-sulfur protein	7	3	3	17	1	1.131	0.699	0.943	0.79	0.656	0.43	0.144	0.06
TGGT1_215290	saccharopine dehydrogenase domain-containing protein	3	1	1	2	1	NA	NA	NA	NA	NA	NA	NA	NA
TGGT1_215300	hypothetical protein	17	5	5	11	1	0.996	0.433	0.326	0.308	0.264	0.195	0.21	0.214
TGGT1_215360	hypothetical protein	5	1	1	1	1	0.994	0.765	0.726	0.666	0.548	0.384	0.461	0.252
TGGT1_215380	hypothetical protein	14	7	7	18	1	0.956	0.877	0.802	0.89	0.805	0.753	0.68	0.618
TGGT1_215390	putative TIM10 family protein	18	1	1	1	1	0.837	0.656	0.534	0.465	0.399	0.276	0.238	0.133
TGGT1_215420	SNARE protein	7	2	2	8	1	1.101	0.754	0.946	0.922	0.881	0.774	0.485	0.132
TGGT1_215430	hypothetical protein	43	9	9	47	1	1.097	0.674	0.779	0.505	0.291	0.169	0.107	0.064
TGGT1_215450	aquaporin 1	6	1	1	1	1	NA	NA	NA	NA	NA	NA	NA	NA
TGGT1_215470	ribosomal protein RPL10A	3	1	1	2	1	1.061	0.593	1.13	2.053	2.59	3.073	0.362	0.08
TGGT1_215490	transporter, major facilitator family protein	11	6	6	48	1	1.095	0.736	0.878	1.023	1.034	0.925	0.586	0.155
TGGT1_215560	histone arginine methyltransferase PRMT5	4	3	3	6	1	1.109	0.544	0.328	0.072	0.052	0.043	0.036	0.025
TGGT1_215590	flavoprotein subunit of succinate dehydrogenase	23	12	12	44	1	1.077	0.755	0.814	0.741	0.59	0.423	0.206	0.123
TGGT1_215600	hypothetical protein	3	1	1	1	1	0.716	1.074	0.818	0.73	0.803	0.52	0.931	0.384
TGGT1_215660	hypothetical protein	5	2	2	6	1	1.033	0.74	0.75	0.671	0.603	0.419	0.183	0.073
TGGT1_215680	SAG-related sequence SRS18	5	1	1	2	1	1.068	0.996	0.962	1.018	0.867	0.841	0.586	0.489
TGGT1_215700	phosphatidylinositol 3- and 4-kinase	1	3	3	4	1	1.034	0.581	0.391	0.269	0.171	0.127	0.251	0.067
TGGT1_215710	hypothetical protein	8	6	6	15	1	1.024	0.754	0.695	0.585	0.5	0.338	0.107	0.056
TGGT1_215740	putative notchless	2	1	1	2	1	NA	NA	NA	NA	NA	NA	NA	NA
TGGT1_215775	rhoptry protein ROP8	23	11	7	94	1	1.109	0.818	0.862	0.782	0.66	0.574	0.457	0.298
TGGT1_215910	hypothetical protein	2	4	4	7	1	1.036	0.792	0.598	0.604	0.53	0.436	0.275	0.114
TGGT1_215940	putative Acetyl-coenzyme A transporter	1	1	1	2	1	1.05	0.69	0.881	0.801	0.685	0.319	0.17	0.11
TGGT1_215950	hypothetical protein	1	1	1	2	1	0.882	0.464	0.401	0.314	0.238	0.187	0.173	0.097
TGGT1_215980	hypothetical protein	31	7	7	65	1	1.134	0.868	0.665	0.332	0.219	0.145	0.102	0.055
TGGT1_215990	putative helicase	1	1	1	1	1	0.995	0.722	0.71	0.626	0.412	0.232	0.18	0.105
TGGT1_216020	peptidase family c78 protein	4	3	3	12	1	1.004	0.901	0.749	0.533	0.328	0.199	0.177	0.079
TGGT1_216030B	hypothetical protein	7	2	2	2	1	1.031	0.763	0.665	0.497	0.347	0.273	0.219	0.125
TGGT1_216050	tetratricopeptide repeat-containing protein	21	7	7	11	1	1.089	0.606	0.42	0.31	0.225	0.162	0.127	0.073
TGGT1_216060	hypothetical protein	16	9	9	31	1	1.007	0.749	0.836	0.771	0.691	0.646	0.608	0.532
TGGT1_216070	hypothetical protein	1	1	1	1	1	0.859	0.724	0.452	0.608	0.451	0.377	0.153	0.071
TGGT1_216080	apical complex lysine methyltransferase	4	2	2	3	1	1.034	0.589	0.72	0.609	0.539	0.422	0.28	0.171
TGGT1_216120	hypothetical protein	2	1	1	2	1	0.992	0.769	0.592	0.419	0.362	0.22	0.238	0.12
TGGT1_216130	putative ubiquitin conjugating enzyme E2	7	1	1	5	1	0.971	0.65	0.602	0.548	0.471	0.348	0.276	0.197
TGGT1_216170	SufS subfamily cysteine desulfurase	1	1	1	3	1	0.908	0.672	0.597	0.572	0.513	0.444	0.419	0.273
TGGT1_216180	hypothetical protein	14	2	2	47	1	1.066	0.763	0.841	0.787	0.716	0.629	0.491	0.359
TGGT1_216210	hypothetical protein	2	5	5	8	1	1.082	0.433	0.236	0.128	0.083	0.059	0.064	0.033
TGGT1_216260	putative eukaryotic initiation factor-2B, gamma subunit	26	9	9	28	1	0.991	0.675	0.601	0.417	0.345	0.23	0.223	0.099
TGGT1_216380	phospholipid-translocating P-type ATPase, flippase subfamily protein	1	2	2	5	1	0.997	0.786	0.734	0.726	0.656	0.564	0.384	0.135
TGGT1_216410	hypothetical protein	7	2	2	7	1	NA	NA	NA	NA	NA	NA	NA	NA
TGGT1_216435	hypothetical protein	4	1	1	1	1	0.825	0.821	0.645	0.58	0.459	0.289	0.223	0.133
TGGT1_216450	peptidase, T1 family protein	41	10	10	157	1	1.084	0.736	0.88	0.961	0.922	0.89	0.744	0.575
TGGT1_216460	hypothetical protein	2	1	1	5	1	1.097	0.859	0.789	0.7	0.571	0.463	0.333	0.227
TGGT1_216500	putative tRNA synthetase	1	3	3	3	1	0.967	0.754	0.649	0.454	0.343	0.126	0.16	0.051
TGGT1_216510	putative thioredoxin	14	7	7	15	1	0.983	0.709	0.75	0.58	0.378	0.209	0.174	0.096
TGGT1_216540	dolichyl-phosphate beta-glucosyltransferase	5	2	2	2	1	1.071	0.585	0.36	0.252	0.193	0.109	0.163	0.057
TGGT1_216560	methyltransferase domain-containing protein	2	1	1	1	1	NA	NA	NA	NA	NA	NA	NA	NA
TGGT1_216590	HEAT repeat-containing protein	11	7	7	18	1	0.97	0.396	0.231	0.181	0.136	0.116	0.094	0.052
TGGT1_216620	EF hand domain-containing protein	6	15	15	39	1	1.071	0.806	0.81	0.772	0.636	0.471	0.312	0.097
TGGT1_216650	S15 sporozoite-expressed protein	26	10	10	61	1	1.125	0.743	0.932	0.954	0.893	0.81	0.496	0.137
TGGT1_216660	hypothetical protein	6	2	2	2	1	1.106	1.821	0.821	0.764	0.634	0.366	0.455	0.01
TGGT1_216670	FUSE-binding protein 2 / KH-type splicing regulatory protein	47	36	36	94	1	1.072	0.475	0.226	0.165	0.137	0.103	0.074	0.046
TGGT1_216680	ankyrin repeat-containing protein	7	3	3	6	1	0.995	0.459	0.27	0.247	0.195	0.158	0.139	0.063
TGGT1_216720	hypothetical protein	4	1	1	4	1	1.063	0.739	0.811	0.784	0.691	0.634	1.063	0.405
TGGT1_216730	MCM2/3/5 family protein	14	9	9	14	1	0.941	0.529	0.412	0.315	0.234	0.153	0.157	0.089
TGGT1_216750	Paf1/RNA polymerase II complex component LEO1	15	4	4	7	1	0.827	0.43	0.403	0.271	0.219	0.156	0.154	0.097
TGGT1_216790	putative ATP-binding cassette sub-family E member 1	23	12	12	83	1	1.063	0.794	0.871	0.892	0.822	0.718	0.418	0.128
TGGT1_216810	5'-nucleotidase, C-terminal domain-containing protein	15	8	8	16	1	1.041	0.6	0.521	0.278	0.19	0.117	0.096	0.045
TGGT1_216820	transporter, major facilitator family protein	10	2	2	15	1	0.963	0.591	0.465	0.368	0.315	0.247	0.252	0.179
TGGT1_216860	DEAD (Asp-Glu-Ala-Asp) box polypeptide DDX39	36	9	9	59	1	1.148	0.759	0.744	0.349	0.275	0.211	0.155	0.086
TGGT1_216880	guanine nucleotide-binding protein	29	7	7	37	1	1.11	0.814	1.018	1.43	1.43	1.765	1.205	0.379
TGGT1_216890	hypothetical protein	3	2	2	6	1	1.049	0.713	0.595	0.451	0.374	0.269	0.141	0.056
TGGT1_216900	cytokine induced apoptosis inhibitor 1 family protein	27	10	10	33	1	1.063	0.74	0.788	0.848	0.74	0.572	0.396	0.315
TGGT1_216930	cholinephosphate cytidylyltransferase	19	5	5	8	1	1.039	0.726	0.75	0.541	0.362	0.25	0.177	0.11
TGGT1_216960	elongation factor Tu GTP binding domain-containing protein	3	2	2	3	1	0.947	0.62	0.453	0.308	0.278	0.215	0.137	0.075
TGGT1_217000	hypothetical protein	4	1	1	1	1	NA	NA	NA	NA	NA	NA	NA	NA
TGGT1_217010	hypothetical protein	18	7	7	8	1	0.973	0.583	0.415	0.342	0.262	0.216	0.214	0.196
TGGT1_217050	ADA2-A transcriptional co-activator SAGA component	4	3	3	3	1	0.788	0.322	0.222	0.125	0.106	0.077	0.118	0.054
TGGT1_217400	hypothetical protein	1	1	1	1	1	1.006	0.641	0.716	0.585	0.445	0.392	0.248	0.158
TGGT1_217430	protease inhibitor PI1	8	3	3	7	1	1.054	0.797	0.704	0.484	0.263	0.162	0.123	0.077
TGGT1_217440	HCNGP family protein	7	2	2	2	1	0.973	0.576	0.729	0.975	0.832	0.616	0.453	0.438
TGGT1_217460	glutaminyl-tRNA synthetase (GlnRS)	30	20	20	81	1	1.083	0.74	0.634	0.428	0.279	0.198	0.139	0.088
TGGT1_217480	hypothetical protein	2	2	2	2	1	0.932	0.549	0.461	0.373	0.28	0.184	0.158	0.098
TGGT1_217510	hypothetical protein	9	1	1	1	1	NA	NA	NA	NA	NA	NA	NA	NA
TGGT1_217530	hypothetical protein	7	4	4	12	1	1.075	0.743	0.669	0.412	0.321	0.248	0.175	0.09
TGGT1_217540	RNA recognition motif-containing protein	18	5	5	11	1	0.999	0.518	0.332	0.262	0.219	0.21	0.136	0.104
TGGT1_217555	hypothetical protein	30	2	2	3	1	1.049	0.842	0.761	0.575	0.446	0.341	0.625	0.212
TGGT1_217570	ribosomal protein RPS27	5	1	1	1	1	NA	NA	NA	NA	NA	NA	NA	NA
TGGT1_217600	calcium-dependent protein kinase CDPK9	1	1	1	2	1	NA	NA	NA	NA	NA	NA	NA	NA
TGGT1_217665	hypothetical protein	19	3	3	6	1	1.102	0.819	0.757	0.669	0.547	0.489	0.563	0.475
TGGT1_217680	hypothetical protein	6	10	10	25	1	1.04	0.665	0.533	0.512	0.431	0.406	0.36	0.285
TGGT1_217740	3-ketoacyl-(acyl-carrier-protein) reductase	11	4	4	21	1	1.091	0.803	0.815	0.871	0.724	0.429	0.149	0.082
TGGT1_217780	Sec20 protein	4	1	1	2	1	1.05	0.961	0.718	0.945	0.702	0.691	0.519	0.547
TGGT1_217820	PCI domain-containing protein	30	7	7	18	1	1.044	0.384	0.295	0.214	0.168	0.134	0.093	0.051
TGGT1_217870	DHHC zinc finger domain-containing protein	21	6	6	13	1	1.096	0.83	0.965	0.967	0.895	0.752	0.463	0.193
TGGT1_217890	putative alkyl hydroperoxide reductase/ Thiol specific antioxidant/ Mal allergen	18	4	4	24	1	1.173	0.893	1.001	0.701	0.778	0.6	3.305	0.393
TGGT1_217900	hypothetical protein	22	2	2	5	1	1.113	0.705	0.66	0.569	0.461	0.435	0.39	0.342
TGGT1_217910	DNA polymerase (pol2) superfamily protein	1	1	1	1	1	NA	NA	NA	NA	NA	NA	NA	NA
TGGT1_218070	hypothetical protein	1	2	2	2	1	0.852	0.461	0.315	0.266	0.199	0.134	0.287	0.061
TGGT1_218200	UDP-sugar pyrophospharylase	6	2	2	4	1	0.969	0.758	0.572	0.384	0.337	0.281	0.211	0.111
TGGT1_218220	putative cell-cycle-associated protein kinase CDK	8	2	2	7	1	0.836	0.52	0.407	0.241	0.158	0.114	0.103	0.049
TGGT1_218240	hypothetical protein	20	18	18	59	1	1.127	0.816	0.923	0.825	0.769	0.716	0.876	0.492
TGGT1_218250	TAP42 family protein	13	6	6	8	1	1.02	0.45	0.211	0.149	0.108	0.087	0.066	0.054
TGGT1_218260	histone H3.3	28	5	5	105	1	1.035	0.796	0.978	1.084	1.102	0.959	0.831	0.405
TGGT1_218270	hypothetical protein	6	2	2	19	1	0.997	0.659	0.667	0.66	0.576	0.405	0.168	0.094
TGGT1_218280	putative eukaryotic porin	26	8	8	30	1	1.078	0.788	0.88	0.945	0.849	0.791	0.549	0.471
TGGT1_218358	zinc knuckle domain-containing protein	6	2	2	4	1	1.078	0.706	0.861	0.786	0.722	0.575	0.344	0.254
TGGT1_218370	hypothetical protein	7	1	1	1	1	1.078	0.87	0.862	0.984	0.839	0.822	0.604	0.313
TGGT1_218410	ribosomal protein RPP0	18	4	4	78	1	1.129	0.722	0.74	1.044	1.21	1.278	0.395	0.166
TGGT1_218490	hypothetical protein	0	1	1	4	1	1.104	0.879	0.797	0.639	0.573	0.542	0.412	0.239
TGGT1_218520	microneme protein MIC6	32	12	12	186	1	1.108	0.807	0.976	1.134	1.115	1.076	0.82	0.419
TGGT1_218530	proteasome-interacting thioredoxin domain-containing protein	4	1	1	1	1	NA	NA	NA	NA	NA	NA	NA	NA
TGGT1_218540	putative peptidase S15	14	4	4	12	1	1.071	0.97	0.865	0.929	0.797	0.557	0.17	0.098
TGGT1_218560	acetyl-coA carboxylase ACC2	0	1	1	1	1	NA	NA	NA	NA	NA	NA	NA	NA
TGGT1_218580	RNA methyltransferase, TrmH family protein	2	5	5	5	1	0.998	0.676	0.66	0.627	0.496	0.244	0.139	0.076
TGGT1_218590	protein phosphatase 2C domain-containing protein	3	2	2	3	1	0.974	0.657	0.57	0.516	0.448	0.31	0.22	0.076
TGGT1_218610	ATPase (DUF699) protein	3	4	4	10	1	1.222	1.044	0.707	0.174	0.143	0.087	0.129	0.07
TGGT1_218730	hypothetical protein	8	2	2	3	1	0.979	0.772	0.808	0.855	0.838	0.763	0.566	0.469
TGGT1_218760	putative SNAP protein (soluble N-ethylmaleimide-sensitive factor Attachment Protein)	25	4	4	7	1	0.945	0.652	0.555	0.487	0.45	0.328	0.25	0.16
TGGT1_218780	putative phosphoserine aminotransferase	33	13	13	188	1	1.099	0.724	0.983	1.178	1.156	1.024	0.754	0.469
TGGT1_218810	histidyl-tRNA synthetase	13	1	1	3	1	1.028	0.743	0.954	0.914	0.833	0.767	0.615	0.528
TGGT1_218820	alba 2	36	5	5	19	1	1.118	0.725	0.754	0.524	0.341	0.231	0.164	0.121
TGGT1_218830	hypothetical protein	5	4	4	7	1	0.969	0.371	0.222	0.063	0.037	0.021	0.015	0.01
TGGT1_218840	mutS domain protein	1	1	1	2	1	0.873	0.473	0.383	0.181	0.116	0.127	0.152	0.075
TGGT1_218920	putative proteasome subunit beta type	30	7	7	16	1	1.152	0.806	0.961	0.999	0.933	0.853	0.719	0.485
TGGT1_218940	hypothetical protein	5	2	2	3	1	1.061	0.593	0.532	0.708	0.649	0.572	0.19	0.102
TGGT1_218950	hypothetical protein	1	1	1	1	1	NA	NA	NA	NA	NA	NA	NA	NA
TGGT1_218960	AP2 domain transcription factor AP2XII-1	5	8	8	9	1	0.518	0.251	0.185	0.166	0.145	0.112	0.116	0.077
TGGT1_219130	NADPH-glutathione reductase	3	2	2	3	1	1.08	0.953	0.794	0.791	0.629	0.466	0.406	0.203
TGGT1_219140	EF-1 guanine nucleotide exchange domain-containing protein	45	5	5	21	1	1.184	0.464	0.697	0.267	0.138	0.094	0.061	0.039
TGGT1_219150	zinc finger, zz type domain-containing protein	5	3	3	4	1	1.101	0.716	0.732	0.578	0.484	0.308	0.217	0.222
TGGT1_219170	hypothetical protein	46	13	13	94	1	1.084	0.874	0.95	0.996	0.938	0.924	0.981	0.67
TGGT1_219190	nuclear movement protein domain containing protein	9	1	1	1	1	1.028	0.768	0.69	0.579	0.453	0.301	0.223	0.156
TGGT1_219210	ankyrin repeat-containing protein	24	5	5	9	1	1.1	0.479	0.409	0.264	0.204	0.157	0.112	0.083
TGGT1_219240	Peptidyl-tRNA hydrolase PTH2 domain-containing protein	8	2	2	27	1	1.085	0.808	0.829	0.84	0.776	0.67	0.504	0.252
TGGT1_219250	acetyltransferase, GNAT family protein	6	4	4	11	1	1.142	0.548	0.741	0.37	0.154	0.049	0.032	0.015
TGGT1_219270	multi-pass transmembrane protein	22	4	4	35	1	1.099	0.789	0.765	0.717	0.687	0.629	0.661	0.434
TGGT1_219280	actin like protein ALP1	21	7	7	64	1	1.071	0.838	0.977	0.78	0.631	0.342	0.177	0.094
TGGT1_219300	ran binding protein	38	7	7	20	1	1.098	0.857	0.868	1.16	1.156	1.148	0.975	0.97
TGGT1_219310	DnaK family protein	29	18	18	136	1	1.058	0.763	0.662	0.32	0.161	0.108	0.091	0.05
TGGT1_219320	acid phosphatase GAP50	27	11	11	75	1	1.162	0.769	1.009	0.966	0.849	0.643	0.403	0.211
TGGT1_219440	hypothetical protein	3	2	2	4	1	0.942	0.403	0.282	0.223	0.142	0.127	0.128	0.068
TGGT1_219460	hypothetical protein	4	3	3	10	1	1.005	0.652	0.797	0.588	0.393	0.205	0.123	0.094
TGGT1_219520	histone arginine methyltransferase PRMT1	15	6	6	8	1	0.892	0.387	0.223	0.092	0.056	0.039	0.034	0.017
TGGT1_219540	cytosolic tRNA-Ala synthetase	28	33	33	204	1	1.093	0.563	0.537	0.251	0.149	0.096	0.068	0.036
TGGT1_219550	dihydrolipoyllysine-residue succinyltransferase component of oxoglutarate dehydrogenase	7	3	3	9	1	1.048	0.726	0.613	0.741	0.81	0.848	0.8	0.508
TGGT1_219590	RuvB family 1 protein	25	8	8	21	1	1.009	0.67	0.763	0.65	0.504	0.305	0.247	0.104
TGGT1_219600	hypothetical protein	1	1	1	1	1	1	0.346	0.25	0.098	0.053	0.044	0.039	0.031
TGGT1_219630	flavodoxin domain-containing protein	5	5	5	17	1	1.064	0.602	0.453	0.245	0.17	0.115	0.147	0.054
TGGT1_219640	hypothetical protein	1	1	1	1	1	NA	NA	NA	NA	NA	NA	NA	NA
TGGT1_219682	putative pyruvate dehydrogenase kinase	2	2	2	2	1	NA	NA	NA	NA	NA	NA	NA	NA
TGGT1_219690	hypothetical protein	8	2	2	8	1	1.321	0.947	1.408	0.861	0.753	0.54	2.57	0.392
TGGT1_219700	putative DNA replication licensing factor MCM4	13	10	10	24	1	1.035	0.697	0.617	0.412	0.267	0.157	0.116	0.073
TGGT1_219710	hypothetical protein	4	6	6	12	1	0.86	0.32	0.268	0.218	0.17	0.114	0.074	0.046
TGGT1_219720	putative Ras-related protein Rab-5C	29	5	4	11	1	1.116	0.782	1.027	1.109	1.02	0.887	0.379	0.116
TGGT1_219738	hypothetical protein	1	2	2	3	1	1.055	0.778	0.675	0.327	0.198	0.112	0.114	0.068
TGGT1_219742	hypothetical protein	3	1	1	1	1	NA	NA	NA	NA	NA	NA	NA	NA
TGGT1_219750	putative cytochrome c	20	2	2	10	1	1.114	0.699	1.16	0.815	0.684	0.507	0.409	0.152
TGGT1_219760	N-acetyltransferase family protein	12	2	2	4	1	1.174	0.697	0.883	0.329	0.092	0.049	0.043	0.022
TGGT1_219790B	pre-mRNA processing factor PRP3	3	2	2	3	1	1.164	0.854	0.466	0.127	0.085	0.045	0.052	0.061
TGGT1_219800	putative vacuolar ATP synthase subunit b	40	16	16	127	1	1.079	0.806	0.778	0.771	0.652	0.492	0.249	0.084
TGGT1_219810	hypothetical protein	14	11	11	26	1	1.001	0.677	0.839	0.737	0.651	0.435	0.148	0.066
TGGT1_219850	prolyl-tRNA synthetase (ProRS)	28	19	19	99	1	1.111	0.749	0.991	0.846	0.71	0.417	0.181	0.077
TGGT1_219860	putative replication licensing factor	12	9	9	32	1	1.078	0.676	0.876	0.466	0.305	0.192	0.166	0.083
TGGT1_220100	phosphoribosylpyrophosphate synthetase	17	8	8	34	1	1.089	0.789	0.902	0.965	0.89	0.84	0.597	0.306
TGGT1_220140	EF hand domain-containing protein	5	1	1	2	1	1.08	1.145	0.941	0.954	0.963	0.957	0.816	0.786
TGGT1_220160	WD domain-containing protein	4	2	2	4	1	1.042	0.725	0.647	0.418	0.27	0.13	0.083	0.046
TGGT1_220175	hypothetical protein	2	1	1	1	1	NA	NA	NA	NA	NA	NA	NA	NA
TGGT1_220190	hypothetical protein	10	6	6	11	1	1.134	0.654	0.567	0.304	0.211	0.126	0.12	0.064
TGGT1_220200	hypothetical protein	2	1	1	3	1	1.091	0.477	0.361	0.169	0.128	0.106	0.325	0.078
TGGT1_220230A	leucine rich repeat-containing protein	5	3	3	4	1	1.015	0.912	0.71	0.552	0.402	0.239	0.209	0.145
TGGT1_220230B	leucine rich repeat-containing protein	4	1	1	1	1	1.216	1.015	0.698	0.435	0.238	0.066	0.021	0.01
TGGT1_220240	hypothetical protein	31	12	12	70	1	1.086	0.859	0.853	0.797	0.663	0.546	0.45	0.32
TGGT1_220250	Nucleotide-sensitive chloride conductance regulator (ICln) protein	19	2	2	25	1	1.048	0.715	0.692	0.371	0.234	0.152	0.157	0.116
TGGT1_220260	hypothetical protein	1	1	1	2	1	1.184	0.43	0.396	0.048	0.038	0.02	0.022	0.029
TGGT1_220270	alveolin domain containing intermediate filament IMC6	6	3	3	7	1	0.884	0.69	0.486	0.503	0.404	0.264	0.342	0.723
TGGT1_220290	hypothetical protein	0	1	1	2	1	0.808	0.381	0.257	0.145	0.103	0.054	0.07	0.033
TGGT1_220320	BSD domain-containing protein	4	1	1	1	1	1.12	0.61	0.66	0.443	0.307	0.227	0.161	0.087
TGGT1_220350	tRNA ligases class II (D, K and N) domain-containing protein	2	2	2	3	1	1.061	0.737	0.608	0.313	0.225	0.129	0.116	0.068
TGGT1_220360	FAD binding domain-containing protein	4	6	6	14	1	1.005	0.738	0.805	0.682	0.583	0.393	0.278	0.122
TGGT1_220400	actin depolymerizing factor ADF	46	6	6	473	1	1.085	0.829	0.933	0.838	0.709	0.543	0.333	0.193
TGGT1_220430	hypothetical protein	1	1	1	1	1	NA	NA	NA	NA	NA	NA	NA	NA
TGGT1_220450	ribonuclease HI protein	4	2	2	2	1	0.774	0.306	0.217	0.204	0.196	0.123	0.118	0.087
TGGT1_220500	UBX domain-containing protein	35	12	12	44	1	1.107	0.852	0.891	0.772	0.673	0.612	0.673	0.497
TGGT1_220510	hypothetical protein	10	5	5	9	1	1.028	0.763	0.809	0.977	0.762	0.582	0.486	0.813
TGGT1_220570	hypothetical protein	3	2	2	3	1	1.073	0.718	0.669	0.311	0.187	0.094	0.154	0.048
TGGT1_220600	hypothetical protein	10	5	5	12	1	1.087	0.761	0.976	0.961	0.88	0.827	0.569	0.201
TGGT1_220610	protein phosphatase 2C domain-containing protein	7	2	2	5	1	1.047	0.865	0.775	0.666	0.493	0.304	0.18	0.12
TGGT1_220860	DEAD/DEAH box helicase	14	6	6	18	1	1.05	0.618	0.437	0.209	0.176	0.118	0.115	0.057
TGGT1_220890	hypothetical protein	3	1	1	1	1	1.207	0.926	0.996	0.862	0.77	0.509	0.197	0.09
TGGT1_220900	hypothetical protein	32	20	20	152	1	1.038	0.78	0.897	1.089	1.051	1.01	0.839	0.824
TGGT1_220910	HEAT repeat-containing protein	4	4	4	7	1	0.956	0.576	0.306	0.144	0.079	0.06	0.053	0.044
TGGT1_220920	hypothetical protein	1	1	1	2	1	1.01	0.418	0.22	0.131	0.08	0.04	0.032	0.019
TGGT1_220930	hypothetical protein	10	4	4	10	1	1.032	0.866	0.91	0.837	0.683	0.411	0.339	0.124
TGGT1_220950	hypothetical protein	17	4	2	18	1	NA	NA	NA	NA	NA	NA	NA	NA
TGGT1_221170	CAAX metallo endopeptidase	10	3	3	9	1	1.17	0.707	1.011	0.833	0.629	0.347	0.192	0.111
TGGT1_221180	hypothetical protein	21	11	11	45	1	1.12	0.755	0.918	0.847	0.823	0.773	0.69	0.384
TGGT1_221190	putative mrna cleavage factor family protein	5	1	1	2	1	0.798	0.584	0.497	0.545	0.427	0.156	0.129	0.054
TGGT1_221210	cyclophilin	40	7	7	106	1	1.111	0.69	0.513	0.29	0.22	0.163	0.13	0.069
TGGT1_221230	hypothetical protein	18	7	7	26	1	1.043	0.798	0.962	0.86	0.818	0.666	0.34	0.113
TGGT1_221260	Class-II DAHP synthetase family protein	4	1	1	1	1	NA	NA	NA	NA	NA	NA	NA	NA
TGGT1_221320	acetyl-CoA carboxylase ACC1	6	14	14	25	1	0.993	0.382	0.221	0.166	0.135	0.088	0.087	0.045
TGGT1_221330	DNA gyrase/topoisomerase IV, A subunit domain-containing protein	3	3	2	4	1	0.984	0.598	0.497	0.333	0.239	0.167	0.167	0.095
TGGT1_221360	hypothetical protein	1	1	1	1	1	1.006	0.699	0.669	0.572	0.37	0.179	0.1	0.071
TGGT1_221380	alba 1	25	5	5	24	1	1.01	0.841	0.767	0.52	0.29	0.179	0.111	0.074
TGGT1_221390	hypothetical protein	6	5	5	7	1	1.049	0.592	0.791	0.785	0.625	0.509	0.691	0.888
TGGT1_221410	actin-like protein ALP4	2	1	1	1	1	1.078	0.888	0.783	0.737	0.699	0.421	0.059	0.019
TGGT1_221440	putative RPGR	7	2	2	2	1	1.073	0.889	0.881	0.925	0.716	0.829	0.727	0.741
TGGT1_221460	phosphoglycerate mutase family protein	4	1	1	4	1	1.012	0.446	0.326	0.075	0.048	0.021	0.02	0.015
TGGT1_221470	hypothetical protein	38	17	17	142	1	1.079	0.809	0.919	0.938	0.894	0.753	0.353	0.106
TGGT1_221480	hypothetical protein	3	1	1	3	1	1.059	0.586	0.877	0.591	0.562	0.399	1.367	0.273
TGGT1_221490	cell cycle regulator protein	15	3	3	4	1	1.097	0.757	0.859	0.781	0.549	0.336	0.124	0.078
TGGT1_221510	hypothetical protein	28	3	3	8	1	1.085	0.756	0.819	0.908	0.86	0.73	0.497	0.158
TGGT1_221522	adaptor complexes medium subunit family protein	13	4	4	6	1	1.126	0.717	0.61	0.408	0.343	0.254	0.239	0.091
TGGT1_221610	ubiquitin carboxyl-terminal hydrolase	1	1	1	1	1	0.824	0.608	0.26	0.205	0.103	0.069	0.078	0.033
TGGT1_221620	putative beta-tubulin	37	11	3	85	1	1.227	0.882	1.08	1.181	1.122	1.234	0.596	0.139
TGGT1_221660	DEAD/DEAH box helicase domain-containing protein	2	1	1	4	1	0.754	0.161	0.142	0.086	0.076	0.054	0.04	0.012
TGGT1_221670	transcriptional elongation factor FACT140	13	12	12	23	1	1.005	0.475	0.3	0.202	0.165	0.121	0.121	0.065
TGGT1_221690	hypothetical protein	5	4	4	4	1	0.97	0.679	0.558	0.424	0.348	0.252	0.392	0.124
TGGT1_221710	TBC domain-containing protein	2	2	2	3	1	0.963	0.803	0.515	0.496	0.326	0.196	0.142	0.098
TGGT1_221870	hypothetical protein	13	14	14	37	1	0.994	0.494	0.333	0.245	0.174	0.118	0.121	0.064
TGGT1_221910	AN1 family Zinc finger domain-containing protein	6	1	1	1	1	1.207	0.911	0.956	1.088	0.946	0.893	0.747	0.777
TGGT1_221922	NifU family domain-containing protein	10	3	3	16	1	1.054	0.851	0.93	0.874	0.749	0.769	0.739	0.43
TGGT1_221940	adaptin n terminal region domain-containing protein	1	1	1	1	1	0.869	0.33	0.227	0.175	0.114	0.104	0.079	0.075
TGGT1_221950	putative splicesome-associated protein	12	6	6	16	1	0.908	0.311	0.209	0.123	0.081	0.058	0.08	0.034
TGGT1_221980	U1 zinc finger protein	11	5	5	13	1	1.025	0.811	0.742	0.784	0.721	0.585	0.489	0.451
TGGT1_222000	brix domain-containing protein	6	2	2	3	1	1.169	0.61	0.873	0.819	0.62	0.358	0.162	0.083
TGGT1_222020	phosphoglycerate kinase PGKII	26	10	10	34	1	1.064	0.795	0.745	0.429	0.227	0.161	0.128	0.088
TGGT1_222040	Ran-interacting Mog1 protein	20	3	3	5	1	1.067	0.795	0.748	0.57	0.46	0.331	0.175	0.077
TGGT1_222090	hypothetical protein	12	1	1	2	1	NA	NA	NA	NA	NA	NA	NA	NA
TGGT1_222100	hypothetical protein	18	16	16	36	1	1.047	0.824	0.825	0.641	0.482	0.296	0.172	0.087
TGGT1_222110	PUB domain-containing protein	7	3	3	5	1	1.105	0.785	0.429	0.179	0.087	0.05	0.056	0.047
TGGT1_222130	hypothetical protein	14	1	1	1	1	0.933	0.666	0.909	0.68	0.603	0.521	0.456	0.153
TGGT1_222140	DEAD/DEAH box helicase domain-containing protein	2	2	2	2	1	0.912	0.591	0.247	0.189	0.142	0.081	0.064	0.039
TGGT1_222160	aldehyde dehydrogenase	26	10	10	196	1	1.036	0.798	0.853	0.884	0.815	0.748	0.522	0.22
TGGT1_222192	hypothetical protein	5	2	2	2	1	0.957	0.545	0.37	0.258	0.216	0.157	0.135	0.073
TGGT1_222210	SPFH domain / Band 7 family protein	5	2	2	3	1	1.062	0.719	0.706	0.644	0.528	0.408	0.295	0.147
TGGT1_222220	alveolin domain containing intermediate filament IMC7	15	3	3	5	1	1.052	0.665	0.641	0.426	0.287	0.247	0.259	0.201
TGGT1_222230	hypothetical protein	3	6	6	9	1	1.03	0.661	0.46	0.207	0.149	0.106	0.102	0.064
TGGT1_222270	hypothetical protein	2	1	1	1	1	1.184	0.59	0.375	0.135	0.098	0.081	0.072	0.061
TGGT1_222290	LSM domain-containing protein	14	2	2	11	1	1.069	0.789	0.792	0.743	0.632	0.584	0.482	0.279
TGGT1_222300	hypothetical protein	15	16	16	47	1	1.03	0.75	0.837	0.946	0.938	0.799	0.633	0.607
TGGT1_222310	hypothetical protein	9	3	3	11	1	1.032	0.806	0.952	0.866	0.863	0.723	0.738	0.387
TGGT1_222360	hypothetical protein	5	4	3	5	1	NA	NA	NA	NA	NA	NA	NA	NA
TGGT1_222370	SAG-related sequence SRS13	5	2	2	2	1	1.262	1.065	1.167	1.057	1.113	1.047	1.119	0.624
TGGT1_222380	importin-beta N-terminal domain-containing protein	8	7	7	14	1	1.12	0.728	0.847	0.591	0.4	0.267	0.224	0.11
TGGT1_222400	hypothetical protein	13	9	9	26	1	1.055	0.816	0.867	0.912	0.83	0.77	0.642	0.418
TGGT1_222410	hypothetical protein	5	3	3	9	1	1.045	0.761	0.811	0.633	0.525	0.358	0.31	0.135
TGGT1_222430	HECT-domain (ubiquitin-transferase) domain-containing protein	6	7	7	12	1	1.064	0.767	0.583	0.345	0.297	0.17	0.164	0.086
TGGT1_222440	hypothetical protein	3	1	1	1	1	1.072	0.694	0.563	0.276	0.215	0.123	0.114	0.067
TGGT1_222660	leucine rich repeat-containing protein	4	5	5	6	1	0.987	0.533	0.462	0.159	0.126	0.07	0.081	0.043
TGGT1_222710	putative IMP-specific 5'-nucleotidase 1	5	3	3	5	1	1.168	0.881	0.621	0.718	0.76	0.634	0.607	0.572
TGGT1_222840	Ser/Thr phosphatase family protein	18	5	5	36	1	1.068	0.81	0.834	0.875	0.775	0.686	0.407	0.29
TGGT1_222850	stress responsive a/b barrel domain-containing protein	7	1	1	2	1	1.088	0.825	1.036	1.123	1.144	1.07	0.926	0.777
TGGT1_222860	putative eukaryotic translation initiation factor	13	8	8	25	1	1.021	0.318	0.15	0.101	0.09	0.059	0.046	0.082
TGGT1_222870	hypothetical protein	29	2	2	3	1	0.992	0.721	0.747	0.575	0.467	0.395	0.335	0.268
TGGT1_222900	phosphoserine phosphatase	5	8	8	15	1	1.09	0.722	0.624	0.333	0.183	0.107	0.093	0.052
TGGT1_222910	phosphoglycerate mutase	29	9	9	27	1	1.132	0.853	0.964	0.938	0.857	0.823	0.68	0.341
TGGT1_222952	phosphohistidine phosphatase	21	5	5	7	1	1.092	0.628	0.567	0.34	0.254	0.211	0.148	0.087
TGGT1_222960	SCY kinase-related protein (incomplete catalytic triad)	1	1	1	1	1	0.956	0.443	0.177	0.153	0.047	0.01	0.057	0.01
TGGT1_222970	putative inositol(myo)-1(or 4)-monophosphatase 2	11	3	3	14	1	1.051	0.817	0.773	0.752	0.674	0.641	0.544	0.476
TGGT1_223000	dynein light chain DLC	16	1	1	1	1	1.065	0.705	0.818	0.859	0.733	0.569	0.295	0.173
TGGT1_223020	coproporphyrinogen III oxidase	17	4	4	11	1	1.108	0.823	1.002	0.98	0.857	0.828	0.696	0.442
TGGT1_223040	hypothetical protein	33	6	6	15	1	1.079	0.817	0.927	0.749	0.743	0.672	0.692	0.179
TGGT1_223050	ribosomal protein RPS20	13	3	3	5	1	1.194	0.816	1.049	1.196	1.356	0.973	0.608	0.205
TGGT1_223070	hypothetical protein	18	4	4	20	1	1.04	0.743	0.867	0.906	0.72	0.434	0.206	0.077
TGGT1_223080	hypothetical protein	0	1	1	1	1	NA	NA	NA	NA	NA	NA	NA	NA
TGGT1_223095	hypothetical protein	3	2	2	3	1	1.049	1.064	0.825	0.755	0.623	0.425	0.215	0.09
TGGT1_223140	tRNA binding domain-containing protein	20	8	8	20	1	1.191	0.586	0.485	0.217	0.16	0.114	0.097	0.055
TGGT1_223390	putative activating signal cointegrator 1 complex subunit 3 family 1 ASCC3L1	4	7	7	13	1	1.015	0.392	0.163	0.099	0.076	0.06	0.045	0.032
TGGT1_223410	putative eukaryotic initiation factor-4E	18	4	4	18	1	0.992	0.484	0.406	0.228	0.164	0.125	0.101	0.06
TGGT1_223485	hypothetical protein	28	2	2	4	1	1.097	0.667	0.988	0.976	0.907	0.747	0.349	0.087
TGGT1_223490	hypothetical protein	16	4	4	11	1	1.099	1.095	0.96	1.182	1.122	1.231	1.084	1.029
TGGT1_223510	hypothetical protein	9	2	2	5	1	0.977	0.886	0.765	0.56	0.424	0.336	0.213	0.117
TGGT1_223540	importin-beta N-terminal domain-containing protein	5	3	3	6	1	1.063	0.647	0.621	0.508	0.414	0.336	0.264	0.158
TGGT1_223590	proteasome subunit	21	7	7	31	1	1.084	0.783	0.929	1.094	1.019	1.014	0.891	0.642
TGGT1_223600	hypothetical protein	5	2	2	2	1	1.145	0.83	1.157	1.042	0.89	0.616	0.309	0.155
TGGT1_223610	hypothetical protein	3	3	3	8	1	0.704	0.272	0.18	0.119	0.091	0.054	0.059	0.043
TGGT1_223620	putative SNARE protein	6	1	1	2	1	0.98	0.58	0.538	0.244	0.157	0.123	0.152	0.08
TGGT1_223660	putative 50S ribosomal protein L4	3	1	1	1	1	1.206	0.679	0.703	0.521	0.261	0.285	0.4	0.406
TGGT1_223668	LYAR-type C2HC zinc finger protein	10	2	2	5	1	1.144	0.879	0.736	0.507	0.339	0.231	0.169	0.165
TGGT1_223672	3'(2'),5'-bisphosphate nucleotidase	6	1	1	1	1	0.834	0.753	0.602	0.411	0.273	0.164	0.15	0.066
TGGT1_223680	ubiquitin family protein	30	7	7	69	1	1.096	0.777	0.804	0.807	0.663	0.533	0.324	0.327
TGGT1_223710	tetratricopeptide repeat-containing protein	8	7	7	11	1	0.981	0.757	0.619	0.457	0.205	0.14	0.099	0.05
TGGT1_223800	hypothetical protein	9	4	4	14	1	1.07	0.765	0.772	0.796	0.766	0.761	0.706	0.512
TGGT1_223810	hypothetical protein	2	2	1	2	1	NA	NA	NA	NA	NA	NA	NA	NA
TGGT1_223855	RNA recognition motif-containing protein	4	1	1	3	1	0.945	0.876	0.824	0.751	0.68	0.64	0.761	0.542
TGGT1_223880	zinc finger, C3HC4 type (RING finger) domain-containing protein	4	11	11	14	1	1.011	0.561	0.433	0.229	0.168	0.104	0.13	0.054
TGGT1_223910	acyltransferase domain-containing protein	2	1	1	1	1	NA	NA	NA	NA	NA	NA	NA	NA
TGGT1_223920	rhoptry neck protein RON3	18	33	33	115	1	1.122	0.664	0.665	0.43	0.25	0.15	0.116	0.055
TGGT1_223930	RNA recognition motif-containing protein	6	2	2	12	1	1	0.547	0.369	0.268	0.225	0.173	0.188	0.096
TGGT1_223940	GAP45 protein	56	17	17	71	1	1.206	0.845	1.122	0.697	0.79	0.528	1.714	0.362
TGGT1_223960	ubiquitin interaction motif family protein	46	13	13	54	1	1.15	0.646	1.01	0.694	0.497	0.221	0.149	0.081
TGGT1_224050	AP2 domain transcription factor AP2X-4	3	2	2	2	1	NA	NA	NA	NA	NA	NA	NA	NA
TGGT1_224060	putative thioredoxin	26	13	13	42	1	1.06	0.528	0.322	0.175	0.124	0.085	0.092	0.042
TGGT1_224110	putative adhesion regulating molecule region protein	29	6	6	18	1	1.15	0.611	0.941	0.805	0.548	0.246	0.23	0.259
TGGT1_224130	hypothetical protein	13	1	1	1	1	0.957	0.785	0.643	0.499	0.365	0.289	0.26	0.248
TGGT1_224190	cation-transporting atpase family protein	2	3	3	4	1	1.016	0.765	0.837	0.733	0.632	0.439	0.194	0.1
TGGT1_224200	tRNA pseudouridine synthase	3	3	3	4	1	0.985	0.818	0.529	0.272	0.181	0.117	0.108	0.052
TGGT1_224210	hypothetical protein	3	3	3	4	1	0.963	0.528	0.38	0.189	0.12	0.098	0.085	0.043
TGGT1_224220	serine/threonine-protein phosphatase PP2A catalytic subunit	2	1	1	2	1	1.039	0.637	0.42	0.166	0.054	0.037	0.016	0.01
TGGT1_224240	protein phosphatase 2C domain-containing protein	1	2	2	3	1	1.1	0.554	0.231	0.09	0.057	0.041	0.049	0.025
TGGT1_224260	PHD-finger domain-containing protein	2	10	10	12	1	0.873	0.389	0.31	0.274	0.226	0.131	0.087	0.057
TGGT1_224270	hypothetical protein	1	2	2	3	1	1.029	0.705	0.391	0.226	0.189	0.136	0.201	0.087
TGGT1_224280	CPSF A subunit region protein	1	2	2	4	1	1.01	0.552	0.339	0.261	0.186	0.114	0.086	0.047
TGGT1_224310	DHHC zinc finger domain-containing protein	2	1	1	1	1	NA	NA	NA	NA	NA	NA	NA	NA
TGGT1_224330	proteasome activator pa28 beta subunit protein	17	5	5	26	1	1.058	0.718	0.834	0.648	0.546	0.428	0.337	0.134
TGGT1_224350A	putative aminopeptidase N	14	15	14	36	1	1.003	0.472	0.403	0.285	0.227	0.163	0.102	0.048
TGGT1_224460	putative aminopeptidase n	13	11	10	17	1	1.048	0.668	0.688	0.478	0.395	0.266	0.215	0.084
TGGT1_224510	hypothetical protein	1	1	1	1	1	NA	NA	NA	NA	NA	NA	NA	NA
TGGT1_224540	hypothetical protein	7	3	3	4	1	0.959	0.717	0.755	0.903	0.766	0.562	0.36	0.317
TGGT1_224570	hypothetical protein	1	1	1	1	1	1.088	0.996	0.763	0.793	0.712	0.606	0.332	0.17
TGGT1_224580	RNA recognition motif-containing protein	8	4	4	5	1	0.968	0.492	0.275	0.159	0.122	0.093	0.083	0.047
TGGT1_224620	hypothetical protein	4	1	1	1	1	NA	NA	NA	NA	NA	NA	NA	NA
TGGT1_224660	transcription factor s-ii (tfiis), central domain-containing protein	2	3	3	4	1	0.869	0.304	0.233	0.127	0.09	0.06	0.036	0.021
TGGT1_224720	SPOC domain-containing protein	7	5	5	9	1	1.193	0.504	0.432	0.209	0.134	0.076	0.036	0.02
TGGT1_224730	hypothetical protein	13	3	3	3	1	1.178	0.656	0.854	0.336	0.243	0.112	0.125	0.067
TGGT1_224740	hypothetical protein	3	1	1	3	1	0.951	0.804	0.596	0.672	0.615	0.456	0.312	0.246
TGGT1_224800	hypothetical protein	2	1	1	3	1	0.99	0.886	0.864	0.989	0.878	0.792	0.538	0.227
TGGT1_224830	hypothetical protein	1	1	1	1	1	NA	NA	NA	NA	NA	NA	NA	NA
TGGT1_224850	putative polyadenylate binding protein	8	8	8	13	1	0.951	0.235	0.184	0.138	0.114	0.086	0.084	0.042
TGGT1_224890	hypothetical protein	13	12	12	29	1	1.046	0.746	0.804	0.715	0.568	0.321	0.164	0.084
TGGT1_224900	putative adenylate kinase	43	9	9	24	1	1.109	0.729	0.927	0.88	0.842	0.42	0.229	0.125
TGGT1_224920	hypothetical protein	3	3	3	4	1	1.073	0.8	0.759	0.565	0.388	0.203	0.165	0.082
TGGT1_224970	nucleolar protein	2	2	2	2	1	1.106	0.756	0.732	0.723	0.599	0.608	0.652	0.45
TGGT1_224980	hypothetical protein	7	6	6	16	1	0.996	0.578	0.364	0.208	0.165	0.106	0.16	0.069
TGGT1_225000	hypothetical protein	3	3	3	6	1	0.947	0.63	0.457	0.265	0.16	0.099	0.109	0.042
TGGT1_225010	hypothetical protein	3	2	2	4	1	1.13	0.849	0.854	0.626	0.489	0.387	0.228	0.059
TGGT1_225050	putative adenosylhomocysteinase	26	12	12	128	1	1.095	0.83	0.86	0.827	0.769	0.659	0.191	0.143
TGGT1_225060	nucleoredoxin family protein	12	3	3	8	1	1.059	0.709	0.794	0.686	0.468	0.311	0.171	0.104
TGGT1_225080	ribosomal protein RPS18	7	1	1	2	1	NA	NA	NA	NA	NA	NA	NA	NA
TGGT1_225105	hypothetical protein	4	1	1	2	1	NA	NA	NA	NA	NA	NA	NA	NA
TGGT1_225125	pre-rRNA processing protein	1	4	4	4	1	0.779	0.179	0.108	0.075	0.046	0.034	0.033	0.019
TGGT1_225150	hypothetical protein	11	5	5	50	1	0.991	0.641	0.613	0.567	0.525	0.466	0.377	0.243
TGGT1_225160	hypothetical protein	9	2	2	4	1	0.943	0.776	0.636	0.555	0.429	0.296	0.29	0.153
TGGT1_225190	hypothetical protein	1	1	1	2	1	0.967	0.71	0.635	0.443	0.372	0.158	0.057	0.042
TGGT1_225200	hypothetical protein	2	3	3	4	1	1.066	0.826	0.81	0.713	0.512	0.348	0.183	0.148
TGGT1_225230	hypothetical protein	1	1	1	2	1	NA	NA	NA	NA	NA	NA	NA	NA
TGGT1_225260	DNA-directed RNA polymerase II RPB1	13	13	13	16	1	1.014	0.834	0.765	0.944	0.908	0.558	0.202	0.057
TGGT1_225310	putative ARF1-directed GTPase-activating protein	37	13	13	82	1	0.998	0.798	0.828	0.836	0.736	0.532	0.254	0.135
TGGT1_225320	hypothetical protein	14	6	6	12	1	1.084	0.818	0.826	0.881	0.798	0.64	0.266	0.088
TGGT1_225330	hypothetical protein	14	6	6	14	1	1.007	0.82	0.818	0.793	0.731	0.632	0.421	0.192
TGGT1_225360	hypothetical protein	5	2	2	2	1	NA	NA	NA	NA	NA	NA	NA	NA
TGGT1_225470	peptide methionine sulfoxide reductase	4	1	1	1	1	0.998	0.398	0.407	0.318	0.255	0.206	0.162	0.111
TGGT1_225480	hypothetical protein	8	5	5	9	1	1.072	0.779	0.805	0.673	0.627	0.519	0.242	0.109
TGGT1_225540	hypothetical protein	31	13	13	62	1	1.107	0.75	0.961	1.124	1.063	1.038	0.901	0.813
TGGT1_225555	hypothetical protein	15	1	1	3	1	1.049	0.811	0.724	0.689	0.607	0.43	0.433	0.231
TGGT1_225730	putative membrane protein	16	3	3	9	1	1.144	0.79	0.898	0.914	0.809	0.745	0.416	0.145
TGGT1_225745	hypothetical protein	0	1	1	1	1	1.01	0.713	0.562	0.351	0.186	0.103	0.096	0.04
TGGT1_225780	hypothetical protein	3	1	1	1	1	0.95	0.803	0.761	0.619	0.571	0.363	0.271	0.137
TGGT1_225800	iron-sulfur assembly ATPase	2	1	1	1	1	NA	NA	NA	NA	NA	NA	NA	NA
TGGT1_225820	hypothetical protein	5	1	1	1	1	0.981	0.631	1.01	0.877	0.772	0.449	0.26	0.15
TGGT1_225840	hypothetical protein	3	2	2	2	1	0.968	0.61	0.646	0.45	0.314	0.18	0.216	0.083
TGGT1_225850	peptidase, M28 family protein	5	5	4	9	1	1.058	0.812	0.888	0.747	0.721	0.451	0.365	0.159
TGGT1_225860	hypothetical protein	22	16	16	35	1	1.09	0.693	0.806	0.564	0.279	0.136	0.092	0.061
TGGT1_225870	hypothetical protein	10	10	10	21	1	1.019	0.848	0.818	0.791	0.722	0.746	0.73	0.624
TGGT1_225880	UDP-glucose 4-epimerase	3	1	1	1	1	1.055	0.777	0.71	0.492	0.302	0.231	0.177	0.135
TGGT1_225890	hypothetical protein	1	1	1	1	1	NA	NA	NA	NA	NA	NA	NA	NA
TGGT1_225930	triose-phosphate isomerase TPI-I	26	5	5	46	1	1.066	0.732	0.851	0.856	0.634	0.236	0.084	0.046
TGGT1_225940	hypothetical protein	26	6	6	30	1	1.085	0.819	0.93	1.115	1.115	0.982	0.687	0.257
TGGT1_225990	acyl transferase domain-containing protein	3	2	2	8	1	1.044	0.791	0.707	0.634	0.5	0.36	0.136	0.076
TGGT1_226000	putative ATP synthase	22	4	4	11	1	1.127	0.703	0.918	0.991	0.917	0.902	0.692	0.366
TGGT1_226020	transporter, major facilitator family protein	12	4	4	10	1	1.092	0.825	0.921	0.942	0.926	0.83	0.54	0.161
TGGT1_226030	AGC kinase	35	10	10	151	1	1.107	0.765	0.952	1.03	0.961	0.749	0.27	0.067
TGGT1_226060	transmembrane amino acid transporter protein	10	4	4	9	1	1.063	0.966	0.759	0.824	0.753	0.674	0.4	0.205
TGGT1_226068	DnaJ domain-containing protein	7	2	2	5	1	0.978	0.602	0.508	0.327	0.208	0.097	0.08	0.037
TGGT1_226072	Ser/Thr phosphatase family protein	10	5	5	12	1	1.18	1.001	0.98	0.828	0.78	0.645	1.092	0.32
TGGT1_226220	alveolin domain containing intermediate filament IMC9	3	2	2	2	1	1.051	0.684	0.737	0.718	0.698	0.822	1.181	2.025
TGGT1_226250	DEAD (Asp-Glu-Ala-Asp) box polypeptide DDX3X	13	8	8	25	1	0.955	0.272	0.205	0.135	0.108	0.081	0.058	0.035
TGGT1_226320	hypothetical protein	7	4	4	7	1	1.006	0.488	0.314	0.213	0.157	0.117	0.105	0.057
TGGT1_226340	hypothetical protein	2	2	2	2	1	NA	NA	NA	NA	NA	NA	NA	NA
TGGT1_226350	hypothetical protein	1	1	1	1	1	0.877	0.512	0.425	0.297	0.194	0.126	0.128	0.065
TGGT1_226370	dgat2l1-prov protein	4	1	1	2	1	0.926	1.049	0.644	0.653	0.471	0.293	0.406	0.167
TGGT1_226380	hypothetical protein	13	5	5	10	1	1.088	0.675	0.592	0.35	0.265	0.197	0.224	0.122
TGGT1_226410	EF-1 guanine nucleotide exchange domain-containing protein	34	10	10	61	1	1.15	0.575	0.719	0.244	0.134	0.092	0.081	0.043
TGGT1_226420	peptidase family M3 protein	4	3	2	3	1	1.021	0.754	0.722	0.666	0.644	0.506	0.251	0.151
TGGT1_226430	reticulon protein	23	4	4	19	1	1.035	0.831	0.801	0.784	0.726	0.613	0.405	0.22
TGGT1_226440	SWI2/SNF2-containing protein RAD16	4	5	5	9	1	0.962	0.616	0.354	0.158	0.124	0.082	0.09	0.048
TGGT1_226470	hypothetical protein	1	3	3	3	1	0.972	0.794	0.577	0.449	0.323	0.238	0.266	0.127
TGGT1_226500	hypothetical protein	18	2	2	12	1	1.057	0.924	0.904	0.958	0.877	0.812	0.479	0.148
TGGT1_226510	Sec23/Sec24 trunk domain-containing protein	3	4	4	4	1	0.893	0.438	0.406	0.282	0.248	0.181	0.206	0.124
TGGT1_226550	TBC domain containing protein	9	3	3	8	1	1.058	0.551	0.507	0.324	0.269	0.201	0.178	0.113
TGGT1_226560	zinc finger (CCCH type) motif-containing protein	3	1	1	1	1	NA	NA	NA	NA	NA	NA	NA	NA
TGGT1_226570	hypothetical protein	9	1	1	10	1	1.052	0.793	0.888	0.801	0.699	0.664	1.089	0.659
TGGT1_226580	hypothetical protein	13	4	4	11	1	1.153	0.543	0.399	0.228	0.195	0.151	0.106	0.058
TGGT1_226590	putative cytochrome C oxidase subunit IIa	3	1	1	2	1	NA	NA	NA	NA	NA	NA	NA	NA
TGGT1_226600	putative syntaxin 5	11	3	3	3	1	1.014	0.713	0.64	0.379	0.264	0.19	0.144	0.065
TGGT1_226660	hypothetical protein	1	3	3	5	1	0.854	0.524	0.476	0.27	0.163	0.117	0.116	0.084
TGGT1_226670	hypothetical protein	18	7	7	20	1	1.024	0.86	0.772	0.871	0.811	0.781	0.662	0.595
TGGT1_226680	hypothetical protein	4	3	3	4	1	0.945	0.763	0.615	0.51	0.376	0.216	0.205	0.143
TGGT1_226690	hypothetical protein	6	4	4	6	1	1.102	0.627	0.651	0.478	0.37	0.238	0.223	0.099
TGGT1_226700	putative nuclease	3	1	1	4	1	0.923	0.729	0.51	0.433	0.343	0.272	0.455	0.219
TGGT1_226710	hypothetical protein	10	2	2	8	1	1.08	0.772	0.797	1.029	0.968	0.902	0.551	0.31
TGGT1_226720	translin family protein	23	6	6	14	1	1.108	0.762	0.907	0.765	0.609	0.415	0.196	0.117
TGGT1_226730	aconitate hydratase ACN/IRP	24	23	23	81	1	1.078	0.695	0.802	0.793	0.734	0.631	0.285	0.098
TGGT1_226800	eukaryotic glutathione synthase, atp binding domain-containing protein	5	5	5	6	1	0.97	0.81	0.683	0.88	0.767	0.546	0.153	0.066
TGGT1_226810	histone lysine methyltransferase SET1	0	1	1	1	1	NA	NA	NA	NA	NA	NA	NA	NA
TGGT1_226830	DnaK family protein	28	21	21	119	1	1.1	0.715	0.715	0.428	0.249	0.144	0.109	0.056
TGGT1_226840	hypothetical protein	2	1	1	1	1	0.779	0.697	0.664	0.5	0.385	0.328	0.418	0.01
TGGT1_226850	TBC domain-containing protein	4	3	3	3	1	1.087	0.79	0.626	0.235	0.112	0.092	0.079	0.056
TGGT1_226860	SAG-related sequence SRS67	11	2	2	16	1	1.067	0.838	0.827	0.994	0.955	0.822	0.329	0.138
TGGT1_226910	Amylo-alpha-1,6-glucosidase	7	11	11	17	1	1.058	0.856	0.829	0.563	0.367	0.247	0.27	0.129
TGGT1_226950	IgA-specific metalloendopeptidase	1	1	1	1	1	1.016	0.656	0.843	0.4	0.201	0.165	0.076	0.042
TGGT1_226960	phosphofructokinase PFKII	17	20	19	165	1	1.11	0.76	0.947	0.905	0.765	0.473	0.147	0.082
TGGT1_226970	ribosomal protein RPS11	12	2	2	3	1	1.038	0.632	0.727	0.52	0.391	0.24	0.133	0.08
TGGT1_226980	hypothetical protein	48	7	6	14	1	1.111	0.809	0.911	0.704	0.633	0.536	1.689	0.509
TGGT1_227030	hypothetical protein	17	3	3	9	1	0.981	0.499	0.299	0.276	0.224	0.164	0.115	0.077
TGGT1_227140	hypothetical protein	1	1	1	1	1	NA	NA	NA	NA	NA	NA	NA	NA
TGGT1_227280	dense granule protein GRA3	16	6	6	125	1	1.095	0.718	0.989	0.821	0.724	0.612	0.704	0.436
TGGT1_227290	histone deacetylase HDAC3	3	1	1	5	1	0.672	0.28	0.156	0.092	0.062	0.032	0.021	0.01
TGGT1_227360	ribosomal protein RPL3	17	6	6	21	1	0.901	0.44	0.57	1.005	1.022	1.015	0.176	0.102
TGGT1_227390	hypothetical protein	6	2	2	3	1	1.046	0.58	0.415	0.296	0.238	0.164	0.172	0.088
TGGT1_227410	hypothetical protein	13	11	11	27	1	1.016	0.766	0.745	0.736	0.696	0.632	0.557	0.458
TGGT1_227420	4-hydroxy-3-methylbut-2-enyl diphosphate reductase	4	2	2	3	1	1.105	0.835	0.869	0.838	0.698	0.55	0.575	0.357
TGGT1_227560	putative IWS1 transcription factor	8	3	3	8	1	0.905	0.551	0.34	0.272	0.203	0.17	0.165	0.113
TGGT1_227570	transmembrane amino acid transporter protein	1	1	1	1	1	NA	NA	NA	NA	NA	NA	NA	NA
TGGT1_227600	ribosomal protein RPL34	13	2	2	2	1	NA	NA	NA	NA	NA	NA	NA	NA
TGGT1_227610	hypothetical protein	1	2	2	2	1	1.049	0.693	0.663	0.57	0.45	0.324	0.265	0.169
TGGT1_227620	dense granule protein GRA2	32	6	6	175	1	1.128	0.89	1.045	0.776	0.795	0.702	2.938	0.648
TGGT1_227650	putative microtubule-associated protein RP/EB family	5	1	1	1	1	NA	NA	NA	NA	NA	NA	NA	NA
TGGT1_227800	EF hand domain-containing protein	1	1	1	1	1	0.888	0.528	0.34	0.191	0.11	0.066	0.067	0.031
TGGT1_227810	rhoptry kinase family protein ROP11 (incomplete catalytic triad)	26	10	10	23	1	1.121	0.681	0.624	0.3	0.208	0.156	0.109	0.08
TGGT1_227820	hypothetical protein	1	2	2	2	1	0.899	0.253	0.129	0.096	0.062	0.053	0.033	0.031
TGGT1_227830	putative mitochondrial inner membrane translocase TIM44	4	1	1	1	1	0.952	0.412	0.253	0.159	0.129	0.094	0.144	0.05
TGGT1_227840	Memo family protein	13	2	2	8	1	0.969	0.805	0.746	0.765	0.656	0.487	0.273	0.182
TGGT1_227870	Tim10/DDP family zinc finger superfamily protein	8	1	1	1	1	NA	NA	NA	NA	NA	NA	NA	NA
TGGT1_227900	AP2 domain transcription factor AP2X-1	1	1	1	2	1	0.848	0.323	0.296	0.191	0.174	0.14	0.137	0.088
TGGT1_227910	hypothetical protein	8	1	1	10	1	0.854	0.633	0.449	0.566	0.575	0.424	0.445	0.134
TGGT1_227920	hypothetical protein	24	2	2	3	1	1.112	0.756	0.91	0.753	0.679	0.555	0.387	0.072
TGGT1_227948	peptidase M16 inactive domain-containing protein	26	27	27	54	1	1.117	0.604	0.573	0.274	0.203	0.138	0.125	0.063
TGGT1_227960	PCI domain-containing protein	18	7	7	15	1	1.146	0.772	0.899	0.653	0.472	0.244	0.169	0.087
TGGT1_227970	histone family DNA-binding protein	7	1	1	2	1	0.993	0.757	0.764	0.622	0.584	0.429	1.232	0.279
TGGT1_227980	hypothetical protein	2	1	1	1	1	0.97	0.716	0.573	0.42	0.352	0.232	0.238	0.152
TGGT1_228000	putative splicing factor 3A subunit 2	7	1	1	1	1	0.913	0.513	0.428	0.318	0.262	0.203	0.174	0.108
TGGT1_228010	hypothetical protein	2	1	1	1	1	0.979	0.501	0.434	0.523	0.57	0.389	0.092	0.038
TGGT1_228060	hypothetical protein	1	1	1	1	1	1.125	0.861	0.945	0.926	0.779	0.461	0.232	0.149
TGGT1_228070	hypothetical protein	0	1	1	1	1	0.86	0.353	0.155	0.129	0.091	0.09	0.06	0.055
TGGT1_228080	dihydrouridine synthase (dus) protein	1	1	1	1	1	0.962	0.496	0.448	0.285	0.234	0.166	0.152	0.09
TGGT1_228100	hypothetical protein	2	2	2	3	1	0.97	0.77	0.725	0.511	0.37	0.255	0.257	0.247
TGGT1_228120	hypothetical protein	6	14	14	25	1	0.774	0.255	0.175	0.12	0.094	0.067	0.063	0.038
TGGT1_228130	hypothetical protein	16	7	7	12	1	1.066	0.685	0.822	0.705	0.668	0.471	0.182	0.082
TGGT1_228150	hypothetical protein	1	2	2	2	1	NA	NA	NA	NA	NA	NA	NA	NA
TGGT1_228170	inner membrane complex protein IMC2A	22	30	30	155	1	1.062	0.692	0.516	0.263	0.194	0.134	0.111	0.061
TGGT1_228190	putative eukaryotic initiation factor-3, subunit 5	16	6	6	16	1	1.04	0.389	0.304	0.258	0.201	0.164	0.128	0.09
TGGT1_228200	vacuolar (h+)-atpase g subunit protein	25	7	7	18	1	1.042	0.816	0.897	0.843	0.759	0.557	0.376	0.213
TGGT1_228210	26S proteasome regulatory subunit	25	7	7	14	1	1.054	0.671	0.839	0.737	0.579	0.31	0.197	0.143
TGGT1_228250	elongation factor Tu GTP binding domain-containing protein	1	1	1	1	1	NA	NA	NA	NA	NA	NA	NA	NA
TGGT1_228290	phospholipase/carboxylesterase	8	3	3	27	1	1.127	0.735	0.825	0.513	0.301	0.209	0.129	0.071
TGGT1_228300	CCDC25 protein	9	2	2	3	1	1.012	0.763	0.527	0.332	0.249	0.189	0.139	0.143
TGGT1_228330	NLI interacting factor family phosphatase	0	1	1	1	1	NA	NA	NA	NA	NA	NA	NA	NA
TGGT1_228340	hypothetical protein	2	2	2	2	1	1.05	0.433	0.287	0.158	0.105	0.061	0.077	0.031
TGGT1_228360	putative peptidyl-prolyl isomerase FKBP12	20	4	4	28	1	1.082	0.789	0.744	0.52	0.369	0.261	0.229	0.149
TGGT1_228400	WD domain, G-beta repeat-containing protein	9	5	5	14	1	1.055	0.753	0.917	0.637	0.456	0.245	0.138	0.08
TGGT1_228460	hypothetical protein	4	4	4	5	1	1.029	0.683	0.54	0.34	0.234	0.153	0.147	0.068
TGGT1_228490	hypothetical protein	33	10	10	28	1	1.069	0.632	0.572	0.287	0.209	0.146	0.11	0.065
TGGT1_228630	hypothetical protein	30	6	6	59	1	1.084	0.68	0.75	0.525	0.377	0.233	0.097	0.051
TGGT1_228660	Sec7 domain-containing protein	1	3	3	5	1	0.942	0.436	0.289	0.235	0.205	0.193	0.163	0.14
TGGT1_228690	phosphatidylinositol 3- and 4-kinase	0	1	1	1	1	NA	NA	NA	NA	NA	NA	NA	NA
TGGT1_228710	hypothetical protein	4	4	4	6	1	0.977	0.596	0.509	0.377	0.227	0.113	0.119	0.042
TGGT1_228720	hypothetical protein	3	1	1	1	1	1.027	0.377	0.243	0.097	0.086	0.052	0.029	0.035
TGGT1_228750	calcium dependent protein kinase CDPK7	2	3	3	8	1	0.946	0.559	0.286	0.162	0.124	0.08	0.076	0.042
TGGT1_228760	hypothetical protein	5	2	2	3	1	1.18	0.984	0.89	0.624	0.284	0.086	0.071	0.014
TGGT1_228770	hypothetical protein	6	3	3	13	1	1.083	0.469	0.275	0.162	0.128	0.091	0.063	0.03
TGGT1_229000	kelch repeat-containing protein	23	13	13	25	1	1.102	0.589	0.622	0.342	0.216	0.144	0.096	0.059
TGGT1_229010	rhoptry neck protein RON4	29	14	14	75	1	1.148	0.729	0.826	0.56	0.27	0.147	0.129	0.078
TGGT1_229030	hypothetical protein	22	2	2	2	1	0.935	0.424	0.525	0.264	0.171	0.143	0.123	0.051
TGGT1_229140	MaoC family domain-containing protein	16	4	4	9	1	1.07	0.526	0.421	0.288	0.245	0.198	0.125	0.098
TGGT1_229150	transporter, major facilitator family protein	2	1	1	1	1	NA	NA	NA	NA	NA	NA	NA	NA
TGGT1_229160	DHHC zinc finger domain-containing protein	2	1	1	1	1	NA	NA	NA	NA	NA	NA	NA	NA
TGGT1_229180	HEAT repeat-containing protein	21	23	23	85	1	1.01	0.537	0.279	0.176	0.127	0.085	0.07	0.043
TGGT1_229210	putative small nuclear ribonucleoprotein polypeptide A'	26	5	5	9	1	1.083	0.698	0.844	0.549	0.363	0.231	0.154	0.071
TGGT1_229290	kelch repeat-containing protein	1	1	1	1	1	0.989	0.817	0.794	0.677	0.658	0.575	1.243	0.41
TGGT1_229310	mediator complex subunit MED14	1	2	2	2	1	0.959	0.653	0.243	0.141	0.138	0.075	0.01	0.01
TGGT1_229350	HEAT repeat-containing protein	2	1	1	10	1	0.917	0.594	0.383	0.271	0.199	0.14	0.114	0.046
TGGT1_229360	transaldolase	15	6	6	36	1	1.104	0.587	0.703	0.372	0.268	0.199	0.208	0.051
TGGT1_229380	hypothetical protein	1	1	1	1	1	0.972	0.479	0.314	0.132	0.101	0.065	0.052	0.05
TGGT1_229390	hypothetical protein	1	1	1	1	1	NA	NA	NA	NA	NA	NA	NA	NA
TGGT1_229420	putative cytochrome c	12	1	1	14	1	1.077	0.877	0.96	0.692	0.57	0.396	0.279	0.076
TGGT1_229440	zinc finger, C3HC4 type (RING finger) domain-containing protein	2	2	2	3	1	1.04	0.73	0.623	0.478	0.31	0.183	0.108	0.065
TGGT1_229450	hypothetical protein	29	3	3	5	1	1.167	0.927	0.984	0.633	0.588	0.483	1.691	0.456
TGGT1_229460	SWI2/SNF2-containing protein	1	1	1	1	1	NA	NA	NA	NA	NA	NA	NA	NA
TGGT1_229470	hypothetical protein	22	8	8	81	1	1.074	0.879	0.879	0.991	0.954	0.942	0.847	0.822
TGGT1_229480	putative calcium binding protein precursor	51	17	16	256	1	1.12	0.638	0.759	0.471	0.372	0.31	0.248	0.224
TGGT1_229490	tetratricopeptide repeat-containing protein	6	3	3	6	1	0.653	0.148	0.066	0.043	0.029	0.021	0.017	0.01
TGGT1_229630	eIF2 kinase IF2K-A (incomplete catalytic triad)	1	4	4	5	1	0.943	0.746	0.525	0.374	0.28	0.215	0.182	0.109
TGGT1_229640	hypothetical protein	5	4	4	4	1	1.098	0.898	0.744	0.563	0.399	0.239	0.18	0.097
TGGT1_229650	josephin protein	8	2	2	3	1	1.401	0.618	0.332	0.216	0.17	0.118	0.119	0.065
TGGT1_229670	ribosomal protein RPS23	22	2	2	6	1	1.109	0.971	0.835	0.757	0.643	0.345	0.285	0.173
TGGT1_229680	hypothetical protein	9	1	1	2	1	NA	NA	NA	NA	NA	NA	NA	NA
TGGT1_229690	putative autophagy-related protein 7 atg7	3	4	4	5	1	1.081	0.768	0.833	0.566	0.326	0.167	0.183	0.064
TGGT1_229750	hypothetical protein	5	5	5	5	1	1	0.703	0.437	0.325	0.268	0.246	0.326	0.193
TGGT1_229780	GHMP kinase, N-terminal domain-containing protein	2	1	1	1	1	0.71	0.142	0.063	0.027	0.02	0.01	0.01	0.011
TGGT1_229920	hypothetical protein	29	7	7	21	1	1.099	0.801	0.871	0.835	0.754	0.676	0.534	0.195
TGGT1_229930	p25-alpha family protein	9	2	2	14	1	1.058	0.687	0.65	0.497	0.397	0.324	0.384	0.16
TGGT1_229950	putative 26S proteasome regulatory subunit 6b	17	5	5	20	1	1.134	0.759	0.952	0.752	0.551	0.289	0.153	0.086
TGGT1_229990	putative T-complex protein 1 subunit alpha	38	16	16	59	1	1.188	0.857	1.022	0.716	0.457	0.197	0.117	0.067
TGGT1_230000	hypothetical protein	1	6	5	15	1	1.026	0.772	0.794	0.519	0.286	0.13	0.112	0.042
TGGT1_230010	hypothetical protein	1	1	1	2	1	0.979	0.353	0.121	0.044	0.027	0.019	0.021	0.01
TGGT1_230060	acetyltransferase, GNAT family protein	3	1	1	1	1	NA	NA	NA	NA	NA	NA	NA	NA
TGGT1_230100	putative membrane protein	7	2	2	2	1	1.044	0.849	0.779	0.812	0.699	0.445	0.208	0.102
TGGT1_230140	vacuolar sorting protein 9 (vps9) domain-containing protein	7	7	7	14	1	0.928	0.367	0.296	0.208	0.162	0.115	0.091	0.069
TGGT1_230180	hypothetical protein	20	7	7	32	1	1.129	0.791	0.812	0.771	0.678	0.669	0.614	0.563
TGGT1_230210	alveolin domain containing intermediate filament IMC10	9	4	4	37	1	0.861	0.724	0.653	0.587	0.494	0.42	0.572	0.703
TGGT1_230220	hypothetical protein	1	1	1	2	1	0.848	0.38	0.196	0.146	0.089	0.035	0.027	0.019
TGGT1_230350	hypothetical protein	13	15	15	34	1	1.121	0.684	0.833	0.343	0.206	0.154	0.162	0.084
TGGT1_230400	hypothetical protein	9	16	16	24	1	1.018	0.715	0.621	0.449	0.272	0.181	0.141	0.078
TGGT1_230410	peroxiredoxin PRX3	20	5	5	43	1	1.124	0.82	1	1.027	0.946	0.855	0.64	0.265
TGGT1_230420	sarco/endoplasmic reticulum Ca2+-ATPase	26	21	21	111	1	1.102	0.828	0.922	0.929	0.881	0.611	0.164	0.094
TGGT1_230430	putative vesicle-associated membrane protein	4	1	1	3	1	NA	NA	NA	NA	NA	NA	NA	NA
TGGT1_230440	CHY zinc finger domain-containing protein	7	3	3	7	1	1.051	0.869	0.797	0.592	0.485	0.459	0.458	0.484
TGGT1_230450	bifunctional GMP synthase/glutamine amidotransferase protein	19	11	11	29	1	1.104	0.546	0.533	0.303	0.156	0.104	0.094	0.061
TGGT1_230490	phosphatidylinositol-4-phosphate 5-kinase	1	1	1	1	1	1.11	0.705	0.866	0.655	0.414	0.238	0.262	0.113
TGGT1_230510	hypothetical protein	7	2	2	3	1	1.017	0.85	0.618	0.597	0.534	0.344	0.216	0.135
TGGT1_230520	putative cyclophilin 1	23	5	5	17	1	1.179	0.622	0.598	0.31	0.236	0.193	0.241	0.093
TGGT1_230570	transporter, major facilitator family protein	7	7	7	10	1	0.979	0.677	0.655	0.627	0.56	0.467	0.274	0.133
TGGT1_230580	hypothetical protein	9	7	7	16	1	1.045	0.748	0.705	0.509	0.348	0.222	0.157	0.113
TGGT1_230590	chitobiosyldiphosphodolichol beta-mannosyltransferase	5	2	2	3	1	0.912	0.635	0.504	0.375	0.263	0.203	0.18	0.124
TGGT1_230650	hypothetical protein	1	1	1	2	1	0.975	0.691	0.375	0.249	0.182	0.084	0.119	0.06
TGGT1_230690	LNS2 (Lipin/Ned1/Smp2) protein	14	14	14	43	1	1.045	0.76	0.662	0.377	0.263	0.162	0.149	0.075
TGGT1_230700	hypothetical protein	1	2	2	3	1	1.074	0.517	0.284	0.117	0.085	0.057	0.064	0.043
TGGT1_230705	hypothetical protein	17	3	3	4	1	1.111	0.756	0.758	0.668	0.593	0.541	0.651	0.382
TGGT1_230850	hypothetical protein	5	2	2	3	1	1.088	0.741	1.017	1.281	1.49	1.414	1.562	1.65
TGGT1_230860	hypothetical protein	4	2	2	5	1	1.014	0.586	0.472	0.285	0.209	0.138	0.11	0.053
TGGT1_230880	hypothetical protein	1	1	1	1	1	0.921	0.557	0.343	0.321	0.252	0.158	0.205	0.133
TGGT1_230890	PHD-finger domain-containing protein	2	2	2	4	1	0.852	0.518	0.268	0.18	0.147	0.115	0.106	0.087
TGGT1_230910	hypothetical protein	7	3	3	12	1	1.172	0.953	0.937	0.885	0.699	0.517	0.125	0.05
TGGT1_230940	hypothetical protein	18	19	19	47	1	1.081	0.824	0.69	0.531	0.402	0.292	0.249	0.176
TGGT1_230960	putative splicing factor 3b, subunit 3	7	6	6	11	1	1.068	0.53	0.842	0.587	0.329	0.159	0.1	0.046
TGGT1_230990	hypothetical protein	1	1	1	1	1	1.128	0.74	0.937	0.784	0.627	0.31	0.096	0.058
TGGT1_231000	START domain-containing protein	16	8	8	14	1	1.138	0.776	0.841	0.722	0.625	0.385	0.207	0.132
TGGT1_231010	general transcription factor IIE polypeptide 1 GTF2E1	5	3	3	3	1	0.852	0.523	0.375	0.278	0.22	0.165	0.161	0.082
TGGT1_231040	3' exoribonuclease family, domain 1 domain-containing protein	17	2	2	4	1	0.982	0.903	0.71	0.751	0.606	0.42	0.291	0.133
TGGT1_231100	hypothetical protein	6	2	2	5	1	1.15	0.972	1.081	0.989	0.777	0.623	0.411	0.224
TGGT1_231130	hypothetical protein	6	3	3	13	1	1.144	0.636	0.416	0.278	0.217	0.187	0.187	0.123
TGGT1_231150	hypothetical protein	1	1	1	1	1	NA	NA	NA	NA	NA	NA	NA	NA
TGGT1_231170	RecF/RecN/SMC N terminal domain-containing protein	4	5	5	9	1	1.043	0.486	0.29	0.164	0.119	0.086	0.067	0.045
TGGT1_231190	arsenite-activated ATPase family protein	5	2	2	8	1	1.076	0.758	0.539	0.152	0.045	0.022	0.021	0.024
TGGT1_231210	sarcalumenin/eps15 family protein	21	10	10	17	1	1.087	0.681	0.533	0.341	0.263	0.205	0.132	0.073
TGGT1_231220	hypothetical protein	4	2	2	8	1	1.043	0.9	0.815	0.845	0.788	0.697	0.487	0.383
TGGT1_231350	glucosamine-fructose-6-phosphate aminotransferase	4	2	2	4	1	1.062	0.735	0.944	0.757	0.578	0.246	0.09	0.049
TGGT1_231370	phospholipase, patatin family protein	1	2	2	2	1	NA	NA	NA	NA	NA	NA	NA	NA
TGGT1_231410	hypothetical protein	16	9	9	22	1	1.15	0.694	0.874	0.95	0.9	0.728	0.218	0.097
TGGT1_231440	LsmAD domain-containing protein	14	14	14	31	1	1.133	0.695	0.544	0.29	0.179	0.127	0.107	0.089
TGGT1_231480	putative GCN1	6	14	14	29	1	1.094	0.558	0.32	0.185	0.141	0.107	0.101	0.05
TGGT1_231590	SGS domain-containing protein	10	2	2	4	1	1.079	0.714	0.776	0.491	0.352	0.196	0.194	0.092
TGGT1_231600	HEAT repeat-containing protein	16	14	14	46	1	1.052	0.72	0.597	0.451	0.307	0.15	0.091	0.048
TGGT1_231630	alveolin domain containing intermediate filament IMC4	16	8	8	29	1	1.061	0.759	0.776	0.684	0.575	0.497	0.412	0.325
TGGT1_231640	alveolin domain containing intermediate filament IMC1	8	5	5	9	1	1.021	0.677	0.719	0.594	0.486	0.422	0.382	0.285
TGGT1_231850	serine-threonine phosophatase 2C (PP2C)	51	12	12	78	1	1.031	0.409	0.235	0.128	0.098	0.07	0.051	0.029
TGGT1_231890	putative beta-ketoacyl-acyl carrier protein synthase III	9	3	3	4	1	0.937	0.925	0.708	0.817	0.725	0.632	0.401	0.133
TGGT1_231910	ATP synthase F1 gamma subunit	18	4	4	17	1	1.055	0.794	0.809	0.769	0.643	0.568	0.424	0.203
TGGT1_231920	oxidoreductase, short chain dehydrogenase/reductase family protein	20	6	6	32	1	1.02	0.744	0.78	1.102	1.072	0.919	0.338	0.118
TGGT1_231930	hypothetical protein	7	5	4	8	1	0.992	0.705	0.478	0.322	0.196	0.12	0.128	0.047
TGGT1_231940	ThiF family protein	5	2	2	11	1	1.06	0.792	0.855	0.694	0.55	0.329	0.139	0.096
TGGT1_231960	putative omega secalin	7	4	4	21	1	1.094	0.91	0.739	0.622	0.547	0.499	0.491	0.429
TGGT1_231970	pre-mRNA processing splicing factor PRP8	2	4	4	5	1	0.978	0.463	0.241	0.212	0.147	0.122	0.141	0.074
TGGT1_232000	hypothetical protein	3	1	1	5	1	0.963	0.755	0.677	0.623	0.493	0.387	0.379	0.302
TGGT1_232020	hypothetical protein	4	3	3	4	1	0.999	0.738	0.777	0.741	0.662	0.565	0.424	0.234
TGGT1_232030	hypothetical protein	16	3	3	12	1	1.016	0.704	0.868	0.566	0.511	0.377	0.609	0.173
TGGT1_232050	DnaJ domain-containing protein	28	18	18	67	1	1.072	0.751	0.758	0.475	0.224	0.132	0.1	0.062
TGGT1_232060	hypothetical protein	14	6	6	21	1	0.98	0.851	0.752	0.889	0.776	0.79	0.694	0.684
TGGT1_232090	3-hydroxyacyl-CoA dehydrogenase, NAD binding domain-containing protein	18	6	6	10	1	1.099	0.779	0.866	0.838	0.733	0.664	0.53	0.36
TGGT1_232120	hypothetical protein	1	2	2	3	1	1.034	0.886	0.876	0.744	0.584	0.342	0.158	0.073
TGGT1_232130	hypothetical protein	18	6	6	8	1	1.049	0.722	0.648	0.698	0.622	0.69	0.648	0.166
TGGT1_232150	hypothetical protein	2	2	2	3	1	0.785	0.367	0.338	0.267	0.265	0.212	0.182	0.066
TGGT1_232180	UBA/TS-N domain-containing protein	4	6	6	11	1	1.064	0.556	0.531	0.259	0.206	0.135	0.116	0.062
TGGT1_232190	Sec7 domain-containing protein	5	10	10	16	1	1.051	0.476	0.368	0.253	0.186	0.141	0.09	0.054
TGGT1_232230	ribosomal protein RPL30	23	2	2	3	1	1.176	0.787	0.943	1.474	1.637	1.693	0.696	0.306
TGGT1_232240	hypothetical protein	1	1	1	1	1	NA	NA	NA	NA	NA	NA	NA	NA
TGGT1_232250	catalase	41	16	16	195	1	1.072	0.795	0.864	0.98	0.918	0.892	0.761	0.678
TGGT1_232260	hypothetical protein	9	2	2	5	1	0.998	0.831	0.704	0.563	0.452	0.312	0.247	0.132
TGGT1_232270	histidine acid phosphatase superfamily protein	1	1	1	1	1	NA	NA	NA	NA	NA	NA	NA	NA
TGGT1_232280	hypothetical protein	18	5	4	39	1	1.092	0.669	0.925	0.618	0.572	0.361	0.476	0.097
TGGT1_232300	ribosomal protein RPS3	16	4	4	11	1	1.109	0.712	0.959	1.063	1.014	0.672	0.154	0.083
TGGT1_232310	endonuclease/exonuclease/phosphatase family protein	1	1	1	1	1	1.206	0.81	0.692	0.297	0.143	0.069	0.067	0.03
TGGT1_232340	protein phosphatase 2C domain-containing protein	24	15	15	57	1	0.949	0.299	0.178	0.109	0.075	0.048	0.054	0.024
TGGT1_232350	lactate dehydrogenase LDH1	53	15	15	664	1	1.086	0.783	0.948	1.013	0.927	0.875	0.694	0.656
TGGT1_232370	CW-type Zinc Finger protein	8	8	8	12	1	1.055	0.631	0.592	0.413	0.31	0.233	0.167	0.123
TGGT1_232380	WD domain, G-beta repeat-containing protein	3	3	3	4	1	0.872	0.434	0.279	0.206	0.168	0.116	0.106	0.064
TGGT1_232390	18S rRNA biogenesis protein RCL1 protein	3	1	1	1	1	1.258	0.587	0.476	0.204	0.149	0.098	0.108	0.058
TGGT1_232410	PDI family protein	13	2	2	6	1	0.968	0.821	0.764	1	0.92	1.197	1.443	0.886
TGGT1_232440	Brf1p family coiled coil protein	43	21	21	81	1	1.217	0.769	0.743	0.292	0.2	0.134	0.118	0.073
TGGT1_232450	SWI2/SNF2-containing protein RAD54	3	2	2	2	1	0.781	0.401	0.212	0.157	0.108	0.075	0.095	0.064
TGGT1_232540	FAD binding domain-containing protein	2	2	2	5	1	0.995	0.505	0.336	0.102	0.055	0.026	0.041	0.012
TGGT1_232550	hypothetical protein	9	1	1	1	1	0.873	0.794	0.626	0.477	0.421	0.282	0.86	0.193
TGGT1_232590	glutamate-cysteine ligase, catalytic subunit domain-containing protein	1	1	1	1	1	1.037	0.69	0.367	0.164	0.132	0.064	0.207	0.041
TGGT1_232600	phospholipase, patatin family protein	25	10	10	39	1	1.112	0.546	0.361	0.218	0.166	0.128	0.097	0.061
TGGT1_232620	hypothetical protein	2	1	1	1	1	0.991	0.781	0.574	0.369	0.265	0.146	0.262	0.098
TGGT1_232630	hypothetical protein	5	1	1	1	1	0.967	0.855	0.382	0.811	0.668	0.536	0.412	0.399
TGGT1_232660	Hsp70 interacting protein HIP	19	9	9	51	1	1.074	0.675	0.776	0.592	0.305	0.167	0.147	0.15
TGGT1_232680	hypothetical protein	4	4	4	5	1	1.023	0.707	0.708	0.725	0.634	0.633	0.602	0.47
TGGT1_232690	putative DP-fucose transporter	3	1	1	1	1	NA	NA	NA	NA	NA	NA	NA	NA
TGGT1_232710	ribosomal protein RPS3A	19	4	4	10	1	1.134	0.731	0.765	0.712	0.507	0.293	0.174	0.103
TGGT1_232720	putative Lsm12	17	4	4	19	1	1.046	0.588	0.527	0.199	0.133	0.085	0.089	0.054
TGGT1_232730	acyl-CoA:diacylglycerol acyltransferase 1-related enzyme	1	1	1	5	1	0.866	1.089	1.113	0.97	0.747	0.604	0.679	0.199
TGGT1_232760	protein phosphatase inhibitor IPP2	24	3	3	10	1	1.25	1.039	1.115	0.72	0.781	0.721	1.894	0.837
TGGT1_232800	hypothetical protein	11	10	10	12	1	1.009	0.612	0.58	0.481	0.378	0.288	0.271	0.218
TGGT1_232815	Erv1 / Alr family protein	5	1	1	1	1	1.165	0.726	1.02	0.847	0.777	0.669	0.521	0.321
TGGT1_232830	putative vacuolar proton translocating ATPase subunit A	10	8	8	20	1	1.205	0.81	1	1.022	0.994	1.107	0.884	0.421
TGGT1_233000	KOW motif domain-containing protein	2	2	2	4	1	0.337	0.099	0.041	0.034	0.024	0.016	0.023	0.01
TGGT1_233010	putative cell-cycle-assocaited protein kinase ERK7	2	1	1	2	1	1.163	0.623	0.306	0.083	0.034	0.019	0.013	0.01
TGGT1_233020	Not1 N-terminal domain, CCR4-Not complex component protein	2	1	1	4	1	0.958	0.353	0.336	0.144	0.134	0.068	0.215	0.04
TGGT1_233030	gliding-associated protein GAP70	40	16	14	48	1	1.044	0.916	0.817	0.91	0.817	0.607	0.497	0.608
TGGT1_233080	G-patch domain-containing protein	2	2	2	2	1	0.814	0.185	0.134	0.056	0.049	0.033	0.025	0.016
TGGT1_233100	SPFH domain / Band 7 family protein	21	7	7	31	1	1.118	0.703	0.911	0.985	0.894	0.859	0.469	0.27
TGGT1_233110	IMP dehydrogenasa	38	15	15	75	1	1.095	0.817	0.938	0.786	0.646	0.446	0.238	0.129
TGGT1_233120	AP2 domain transcription factor AP2VIII-2	1	2	2	2	1	0.734	0.22	0.147	0.109	0.071	0.057	0.023	0.012
TGGT1_233130	nucleoside transporter protein	9	4	4	5	1	0.995	0.827	0.784	0.742	0.674	0.554	0.465	0.272
TGGT1_233140	putative deoxyuridine 5'-triphosphate nucleotidohydrolase	58	6	6	29	1	1.13	0.761	0.802	1.16	1.004	1.081	0.757	0.858
TGGT1_233160	hypothetical protein	4	6	6	8	1	0.852	0.421	0.286	0.24	0.176	0.124	0.119	0.077
TGGT1_233190	SKIP/SNW domain-containing protein	5	2	2	2	1	1.134	0.666	0.82	0.743	0.598	0.499	0.392	0.367
TGGT1_233200	ubiquitin related modifier protein	4	1	1	2	1	NA	NA	NA	NA	NA	NA	NA	NA
TGGT1_233220	hypothetical protein	15	14	14	35	1	1.067	0.826	0.725	0.538	0.452	0.366	0.301	0.172
TGGT1_233230	RNA-binding protein 8A family protein	25	3	3	13	1	1.138	0.774	0.748	0.603	0.488	0.375	0.235	0.134
TGGT1_233245	hypothetical protein	1	2	2	2	1	0.819	0.722	0.51	0.462	0.432	0.286	0.589	0.164
TGGT1_233260	putative GTP-binding protein	7	2	2	8	1	1.128	0.756	0.757	0.538	0.366	0.277	0.173	0.118
TGGT1_233300	RhoGAP domain-containing protein	2	1	1	5	1	1.02	0.916	0.965	0.684	0.41	0.17	0.103	0.06
TGGT1_233310	putative peptidase D	9	4	4	6	1	1.006	0.905	0.718	0.848	0.828	0.713	0.415	0.242
TGGT1_233340	hypothetical protein	3	1	1	1	1	0.873	0.407	0.347	0.214	0.174	0.112	0.086	0.055
TGGT1_233350	putative nuclear transport factor 2	22	1	1	6	1	1.211	0.844	1.084	1.04	0.977	0.968	0.86	0.662
TGGT1_233400	TAF9 RNA polymerase II, TATA box binding protein (TBP)-associated factor isoform 2 family protein	37	4	4	7	1	0.968	0.488	0.429	0.343	0.269	0.212	0.13	0.083
TGGT1_233430	hypothetical protein	0	1	1	1	1	1.162	0.775	1.099	1.141	0.91	0.99	0.919	0.789
TGGT1_233450	SAG-related sequence SRS29A	30	8	8	35	1	1.168	0.971	1.016	0.982	0.878	0.799	0.599	0.191
TGGT1_233460	SAG-related sequence SRS29B	60	15	15	536	1	1.186	0.806	0.904	1.113	0.988	1.037	0.539	0.378
TGGT1_233470	hypothetical protein	3	1	1	3	1	1.087	0.747	0.473	0.757	0.796	0.609	1.151	0.451
TGGT1_233480	SAG-related sequence SRS29C	23	6	6	17	1	1.182	0.718	0.829	1.009	0.909	0.868	0.383	0.234
TGGT1_233500	triose-phosphate isomerase TPI-II	29	7	7	23	1	1.127	0.762	1.024	0.839	0.621	0.375	0.15	0.089
TGGT1_233520	ATP-dependent RNA helicase	13	7	7	12	1	1.038	0.643	0.426	0.222	0.172	0.129	0.134	0.061
TGGT1_233530	hypothetical protein	2	2	2	3	1	0.938	0.742	0.583	0.529	0.466	0.465	0.542	0.401
TGGT1_233680	nuclear movement family protein	19	5	5	23	1	1.086	0.678	0.645	0.381	0.248	0.181	0.139	0.111
TGGT1_233710	inorganic anion transporter, sulfate permease (SulP) family protein	1	2	2	4	1	1.04	0.824	0.679	0.711	0.593	0.467	0.296	0.113
TGGT1_233720	DNA-directed RNA polymerase II RPBABC8	5	1	1	3	1	1.019	0.66	0.488	0.551	0.517	0.376	0.156	0.056
TGGT1_233810	Sel1 repeat-containing protein	3	4	4	5	1	1.1	0.559	0.433	0.254	0.172	0.12	0.134	0.072
TGGT1_233820	DNA polymerase epsilon subunit B protein	4	2	2	5	1	1.031	0.551	0.344	0.193	0.15	0.11	0.1	0.044
TGGT1_233830	hypothetical protein	13	4	4	10	1	1.063	0.725	0.728	0.526	0.247	0.141	0.121	0.071
TGGT1_233850	hypothetical protein	17	4	4	7	1	1.031	0.967	0.728	0.652	0.574	0.462	0.559	0.342
TGGT1_233890	hypothetical protein	19	9	9	34	1	1.095	0.783	0.829	0.648	0.449	0.205	0.143	0.057
TGGT1_234190	putative serine hydroxymethyltransferase 2	22	8	8	45	1	1.1	0.775	1	0.931	0.831	0.565	0.168	0.082
TGGT1_234220	hypothetical protein	2	2	2	3	1	0.994	0.732	0.61	0.749	0.655	0.451	0.3	0.109
TGGT1_234230	hypothetical protein	3	9	9	13	1	0.837	0.342	0.241	0.162	0.128	0.097	0.095	0.061
TGGT1_234280	AMP deaminase	10	8	8	30	1	1.069	0.816	0.877	0.731	0.623	0.417	0.223	0.097
TGGT1_234300	hypothetical protein	0	1	1	1	1	0.872	0.64	0.461	0.44	0.359	0.308	0.204	0.139
TGGT1_234310	hypothetical protein	25	4	4	17	1	0.852	0.723	0.781	0.843	0.832	0.727	0.925	0.606
TGGT1_234360	putative DNA topoisomerase I	2	2	2	2	1	1.03	0.652	0.413	0.267	0.179	0.125	0.13	0.056
TGGT1_234380	hypothetical protein	17	6	6	24	1	1.151	0.626	0.561	0.305	0.225	0.151	0.099	0.061
TGGT1_234390	hypothetical protein	3	1	1	2	1	1.416	0.864	0.798	0.267	0.176	0.106	0.082	0.054
TGGT1_234420	ATPase, AAA family protein	11	6	6	16	1	0.979	0.527	0.193	0.113	0.081	0.043	0.052	0.026
TGGT1_234440	putative aminotransferase	3	1	1	1	1	1.026	0.996	0.932	0.93	0.836	0.713	0.409	0.364
TGGT1_234450	ribosomal protein RPS15A	6	1	1	2	1	1.105	0.825	0.914	0.691	0.513	0.289	0.258	0.077
TGGT1_234470	hypothetical protein	21	10	9	32	1	1.059	0.859	0.804	0.811	0.716	0.702	0.656	0.564
TGGT1_234505	putative phenylalanyl-tRNA synthetase alpha chain A	19	7	7	8	1	1.095	0.692	0.652	0.317	0.227	0.175	0.138	0.08
TGGT1_234520	U2 snRNP auxilliary factor, large subunit, splicing factor subfamily protein	3	1	1	6	1	0.783	0.3	0.267	0.168	0.121	0.063	0.058	0.021
TGGT1_234530	hypothetical protein	15	1	1	1	1	1.007	0.589	0.86	0.44	0.272	0.197	0.309	0.149
TGGT1_234550	ribosomal protein RPL29	17	1	1	1	1	NA	NA	NA	NA	NA	NA	NA	NA
TGGT1_234560	hypothetical protein	1	2	2	4	1	1.122	0.661	0.454	0.164	0.112	0.083	0.081	0.042
TGGT1_234610	WD-40 repeat protein	18	9	9	25	1	1.029	0.792	0.891	0.895	0.814	0.67	0.538	0.291
TGGT1_234930	SAG-related sequence SRS43	14	4	4	10	1	1.2	0.905	1.122	1.076	0.961	1.015	0.69	0.462
TGGT1_234970	Tyrosine kinase-like (TKL) protein	2	3	3	4	1	0.912	0.47	0.303	0.24	0.179	0.12	0.141	0.059
TGGT1_234980	hypothetical protein	1	1	1	4	1	1.047	0.853	0.873	0.637	0.471	0.231	0.168	0.078
TGGT1_234990	hypothetical protein	2	2	2	2	1	0.806	0.299	0.253	0.169	0.159	0.115	0.097	0.081
TGGT1_235020	putative COPI protein	10	10	10	49	1	1.041	0.662	0.512	0.319	0.238	0.151	0.098	0.057
TGGT1_235130	transmembrane protein	6	3	3	9	1	1.135	0.709	0.883	0.557	0.295	0.124	0.066	0.041
TGGT1_235140	hypothetical protein	27	6	6	8	1	1.113	0.857	1.008	0.827	0.803	0.697	0.729	0.505
TGGT1_235150	transporter, major facilitator family protein	10	4	4	13	1	1.016	0.736	0.875	0.965	0.919	0.893	0.63	0.431
TGGT1_235160	hypothetical protein	8	9	9	22	1	1.058	0.716	0.768	0.655	0.512	0.246	0.135	0.096
TGGT1_235170	ATPase, AAA family protein	11	9	9	13	1	1.066	0.676	0.694	0.396	0.269	0.212	0.17	0.1
TGGT1_235340	hypothetical protein	9	5	5	13	1	1.136	0.828	0.954	0.991	0.915	0.881	0.768	0.616
TGGT1_235350	cwfj family protein	5	4	4	5	1	1.013	0.711	0.773	0.769	0.695	0.617	0.393	0.128
TGGT1_235420	hypothetical protein	3	8	8	13	1	1.031	0.596	0.545	0.23	0.169	0.123	0.124	0.082
TGGT1_235450	ubiquitin-conjugating enzyme subfamily protein	8	2	2	4	1	0.936	0.444	0.258	0.168	0.123	0.079	0.061	0.055
TGGT1_235470	myosin A	29	24	24	291	1	1.144	0.752	1.011	0.962	0.804	0.405	0.134	0.071
TGGT1_235478	pantothenate kinase	1	1	1	1	1	1.163	1.015	0.741	0.556	0.444	0.415	0.474	0.319
TGGT1_235490	hypothetical protein	2	2	2	3	1	0.951	0.486	0.235	0.08	0.036	0.017	0.013	0.01
TGGT1_235540	putative eukaryotic initiation factor-2 beta	35	4	4	44	1	1.227	0.645	0.473	0.213	0.144	0.1	0.169	0.126
TGGT1_235610	ATPase, AAA family protein	1	1	1	1	1	1.309	0.75	0.71	0.514	0.243	0.155	0.264	0.128
TGGT1_235620	deoxyhypusine synthase	7	2	2	5	1	1.12	0.656	0.886	0.741	0.536	0.252	0.143	0.087
TGGT1_235670	hypothetical protein	3	2	1	4	1	NA	NA	NA	NA	NA	NA	NA	NA
TGGT1_235690	hypothetical protein	28	3	3	3	1	NA	NA	NA	NA	NA	NA	NA	NA
TGGT1_235700	sedoheptulose-1,7-bisphosphatase	31	7	7	10	1	0.99	0.756	0.672	0.709	0.652	0.599	0.415	0.269
TGGT1_235740	hypothetical protein	2	2	2	2	1	0.975	0.434	0.427	0.262	0.245	0.168	0.201	0.194
TGGT1_235880	brain protein 44 family protein	10	1	1	2	1	1.12	0.843	0.818	0.77	0.795	0.656	0.368	0.198
TGGT1_235890	dual-specificity protein phosphatase	8	1	1	2	1	NA	NA	NA	NA	NA	NA	NA	NA
TGGT1_235905	putative ribonuclease z	3	3	3	8	1	0.947	0.649	0.755	0.872	0.787	0.764	0.648	0.5
TGGT1_235930	domain K- type RNA binding proteins family protein	36	16	16	59	1	0.988	0.46	0.303	0.173	0.125	0.096	0.079	0.049
TGGT1_235970	putative eukaryotic initiation factor-2 gamma	23	8	8	38	1	1.119	0.628	0.384	0.161	0.127	0.098	0.073	0.029
TGGT1_235980	ARIADNE family protein	2	1	1	3	1	NA	NA	NA	NA	NA	NA	NA	NA
TGGT1_236000	putative ferredoxin	9	2	2	4	1	1.002	0.703	0.792	0.57	0.479	0.39	0.406	0.289
TGGT1_236030	hypothetical protein	7	1	1	3	1	NA	NA	NA	NA	NA	NA	NA	NA
TGGT1_236040	fructose-1,6-bisphosphate aldolase	42	15	15	274	1	1.114	0.85	0.933	0.887	0.828	0.587	0.177	0.096
TGGT1_236070	pyrroline-5-carboxylate reductase	17	5	5	16	1	1.125	0.765	0.921	0.729	0.669	0.545	0.39	0.175
TGGT1_236110	putative autophagy-related protein 3 atg3	19	6	6	8	1	0.972	0.695	0.591	0.458	0.404	0.281	0.232	0.118
TGGT1_236140	hypothetical protein	7	4	4	9	1	1.087	0.77	0.766	0.632	0.513	0.415	0.216	0.124
TGGT1_236210	putative peptidase M16 family potein	39	16	16	133	1	1.104	0.791	0.872	0.854	0.783	0.72	0.521	0.248
TGGT1_236270	hypothetical protein	7	1	1	2	1	1.008	0.725	0.758	0.684	0.56	0.407	1.404	0.404
TGGT1_236280	hypothetical protein	2	1	1	1	1	NA	NA	NA	NA	NA	NA	NA	NA
TGGT1_236510	hypothetical protein	2	2	2	2	1	NA	NA	NA	NA	NA	NA	NA	NA
TGGT1_236530	DUF298 domain-containing protein	4	1	1	3	1	0.782	0.583	0.538	0.445	0.382	0.316	0.25	0.258
TGGT1_236540	RNA recognition motif-containing protein	19	7	7	68	1	1.001	0.422	0.294	0.201	0.156	0.126	0.093	0.063
TGGT1_236560	hypothetical protein	5	10	10	22	1	1.069	0.839	0.812	0.765	0.662	0.502	0.2	0.12
TGGT1_236570	lysine decarboxylase family protein	26	11	11	67	1	1.073	0.794	0.942	0.933	0.835	0.653	0.271	0.117
TGGT1_236580	Prp31-15.5k-U4 Snrna Complex family protein	12	3	3	8	1	1.151	0.595	0.656	0.327	0.234	0.169	0.14	0.088
TGGT1_236620	protein kinase (incomplete catalytic triad)	6	3	3	10	1	1.04	0.771	0.799	0.682	0.569	0.418	0.255	0.146
TGGT1_236640	zinc finger, C3HC4 type (RING finger) domain-containing protein	4	1	1	1	1	NA	NA	NA	NA	NA	NA	NA	NA
TGGT1_236650	DEAD (Asp-Glu-Ala-Asp) box polypeptide 17	5	3	3	5	1	0.739	0.493	0.457	0.455	0.378	0.324	0.306	0.281
TGGT1_236820	hypothetical protein	3	1	1	3	1	0.992	0.777	0.765	0.663	0.543	0.557	0.639	0.497
TGGT1_236840	putative zinc finger (C-x8-C-x5-C-x3-H)-2	31	9	9	90	1	1.044	0.761	0.881	0.886	0.801	0.731	0.691	0.631
TGGT1_236860	haloacid dehalogenase family hydrolase domain-containing protein	1	2	2	2	1	NA	NA	NA	NA	NA	NA	NA	NA
TGGT1_236870	hypothetical protein	13	3	3	5	1	1.095	0.667	0.748	0.568	0.45	0.304	0.486	0.153
TGGT1_236890	hypothetical protein	22	3	3	45	1	1.122	0.847	0.888	0.662	0.555	0.42	0.862	0.248
TGGT1_236910	putative U2 snRNP auxiliary factor	18	3	3	7	1	0.855	0.156	0.105	0.061	0.042	0.034	0.029	0.024
TGGT1_236920	hypothetical protein	14	2	2	7	1	1.155	0.599	0.832	0.806	0.651	0.64	0.845	0.661
TGGT1_236930	hypothetical protein	1	3	3	3	1	1.009	0.741	0.434	0.363	0.244	0.151	0.16	0.097
TGGT1_236950	hypothetical protein	29	2	2	2	1	NA	NA	NA	NA	NA	NA	NA	NA
TGGT1_236970	SWI2/SNF2-containing PHD finger protein	4	9	8	14	1	0.903	0.313	0.234	0.254	0.17	0.116	0.106	0.056
TGGT1_237000	putative polyphosphoinositide binding protein	8	2	2	3	1	NA	NA	NA	NA	NA	NA	NA	NA
TGGT1_237010	hypothetical protein	10	6	6	15	1	1.054	0.691	0.653	0.431	0.234	0.111	0.071	0.038
TGGT1_237015	hypothetical protein	31	6	6	17	1	1.09	0.82	0.76	0.552	0.414	0.303	0.244	0.151
TGGT1_237110	putative replication factor C subunit 2	6	1	1	1	1	1.105	0.884	0.774	0.813	0.687	0.503	0.392	0.25
TGGT1_237140	putative ethylene inducible protein	39	10	10	39	1	1.028	0.732	0.805	0.847	0.768	0.743	0.593	0.572
TGGT1_237150	putative minor histocompatibility antigen h13	19	7	7	56	1	1.058	0.626	0.937	1.008	0.919	0.669	0.304	0.136
TGGT1_237200	sphingolipid delta 4 desaturase/c-4 hydroxylase protein des2 family protein	7	1	1	2	1	0.944	0.565	0.36	0.508	0.338	0.182	0.172	0.084
TGGT1_237220	putative DNA replication licensing factor Mcm7	6	4	4	9	1	1.016	0.737	0.698	0.536	0.394	0.266	0.214	0.125
TGGT1_237230	hypothetical protein	16	2	2	3	1	1.017	0.739	0.735	0.463	0.321	0.245	0.236	0.167
TGGT1_237250	hypothetical protein	3	1	1	3	1	1.162	0.79	1.01	0.883	0.759	0.473	0.103	0.063
TGGT1_237260	Coiled-coil domain containing 124 family protein	5	1	1	1	1	1.051	0.857	0.792	0.692	0.682	0.535	3.385	0.23
TGGT1_237280	TLD protein	3	4	4	5	1	1.042	0.734	0.862	0.688	0.492	0.358	0.234	0.101
TGGT1_237290	hypothetical protein	4	7	7	8	1	0.905	0.721	0.443	0.291	0.211	0.141	0.156	0.075
TGGT1_237470	glycine cleavage T-protein (aminomethyl transferase) domain-containing protein	6	2	2	2	1	1.092	1.246	0.787	0.683	0.455	0.222	0.087	0.054
TGGT1_237500	protein phosphatase 2C domain-containing protein	5	2	2	2	1	1.154	0.734	0.738	0.378	0.167	0.089	0.074	0.061
TGGT1_237520	hypothetical protein	6	4	4	6	1	0.963	0.344	0.254	0.163	0.117	0.098	0.091	0.066
TGGT1_237560	iron-sulfur cluster protein ISCU	12	2	2	4	1	1.041	0.568	0.527	0.402	0.281	0.222	0.272	0.147
TGGT1_237570	leucine carboxyl methyltransferase	4	1	1	1	1	0.887	0.737	0.742	0.636	0.509	0.389	0.287	0.197
TGGT1_237820	IMC sub-compartment protein ISP2	15	2	2	2	1	1.155	0.857	0.861	0.579	0.344	0.233	0.133	0.065
TGGT1_237830	DNA polymerase I domain-containing protein	1	1	1	1	1	1.088	0.964	0.903	0.909	0.797	0.755	0.631	0.469
TGGT1_237840	hypothetical protein	2	2	2	3	1	1.011	0.457	0.315	0.247	0.199	0.196	0.126	0.097
TGGT1_237870	FYVE zinc finger domain-containing protein	2	1	1	1	1	NA	NA	NA	NA	NA	NA	NA	NA
TGGT1_238010	ribosomal protein RPL23A	22	3	3	9	1	1.071	0.839	1.105	1.642	1.84	1.999	0.81	0.523
TGGT1_238040A	protein disulfide-isomerase domain-containing protein	4	4	3	6	1	1.104	0.557	0.417	0.206	0.167	0.131	0.104	0.079
TGGT1_238040B	protein disulfide-isomerase domain-containing protein	8	2	1	3	1	NA	NA	NA	NA	NA	NA	NA	NA
TGGT1_238050	nuclease and tudor domain-containing protein	20	15	14	58	1	1.01	0.263	0.157	0.102	0.083	0.064	0.052	0.033
TGGT1_238070	glutaredoxin domain-containing protein	34	6	6	24	1	1.068	0.783	0.633	0.431	0.314	0.209	0.131	0.08
TGGT1_238080	hypothetical protein	10	2	2	3	1	0.975	0.847	0.61	0.769	0.691	0.764	0.667	0.672
TGGT1_238100	transmembrane protein	13	4	4	10	1	1.052	0.833	0.782	0.854	0.708	0.511	0.207	0.103
TGGT1_238130	hypothetical protein	2	1	1	2	1	NA	NA	NA	NA	NA	NA	NA	NA
TGGT1_238150	hypothetical protein	14	4	4	33	1	1.082	0.838	1.012	0.962	0.952	0.861	0.745	0.449
TGGT1_238180	putative 26s proteasome regulatory complex subunit	27	10	10	30	1	1.096	0.742	0.823	0.649	0.467	0.248	0.138	0.085
TGGT1_238190	DNA-directed RNA polymerase II RPB3	14	6	6	11	1	1.033	0.69	0.784	0.687	0.618	0.437	0.26	0.11
TGGT1_238230	Ser/Thr phosphatase family protein	8	3	3	4	1	0.889	0.643	0.44	0.353	0.277	0.181	0.245	0.078
TGGT1_238240	bystin protein	4	1	1	3	1	1.051	0.411	0.168	0.081	0.052	0.046	0.031	0.027
TGGT1_238380	hypothetical protein	3	2	2	3	1	1.029	0.723	0.656	0.481	0.406	0.222	0.141	0.052
TGGT1_238390	hypothetical protein	2	3	3	5	1	1.001	0.688	0.549	0.258	0.147	0.118	0.091	0.056
TGGT1_238400	endonuclease/exonuclease/phosphatase domain-containing protein	1	2	2	2	1	0.929	0.5	0.311	0.221	0.161	0.101	0.076	0.043
TGGT1_238410	hypothetical protein	2	3	3	3	1	NA	NA	NA	NA	NA	NA	NA	NA
TGGT1_238510	hypothetical protein	2	1	1	1	1	0.468	0.051	0.042	0.013	0.012	0.014	0.024	0.01
TGGT1_238880	hypothetical protein	3	5	5	6	1	0.915	0.455	0.38	0.269	0.209	0.151	0.142	0.089
TGGT1_238940	putative GDP mannose 4,6-dehydratase	4	1	1	1	1	NA	NA	NA	NA	NA	NA	NA	NA
TGGT1_238950	putative fatty acyl-CoA desaturase	5	5	5	12	1	1.13	0.529	0.442	0.127	0.105	0.072	0.08	0.039
TGGT1_239010	hypothetical protein	24	8	8	10	1	1.076	0.776	0.896	0.913	0.607	0.528	0.517	0.375
TGGT1_239080	carrier superfamily protein	3	2	2	2	1	0.853	0.843	0.626	0.52	0.405	0.295	0.226	0.099
TGGT1_239100	ribosomal protein RPS7	30	4	4	10	1	1.16	0.609	1.059	1.154	1.266	1.123	0.524	0.407
TGGT1_239250	putative diacylglycerol kinase	2	3	3	5	1	0.902	0.684	0.538	0.387	0.282	0.175	0.142	0.086
TGGT1_239260	histone H4	31	3	3	88	1	1.122	0.8	1.2	0.989	0.993	0.844	0.695	0.3
TGGT1_239300	hypothetical protein	4	5	5	6	1	0.956	0.662	0.435	0.34	0.259	0.192	0.301	0.172
TGGT1_239310	ribulose 5-phosphate isomerase	18	4	4	14	1	1.06	0.76	0.847	0.98	0.884	0.854	0.755	0.346
TGGT1_239330	ribosomal protein RPL37	7	1	1	1	1	NA	NA	NA	NA	NA	NA	NA	NA
TGGT1_239400	hypothetical protein	3	4	4	9	1	1.048	0.817	0.931	0.808	0.539	0.306	0.173	0.121
TGGT1_239410	hypothetical protein	1	2	1	2	1	0.979	0.523	0.24	0.193	0.205	0.092	0.154	0.072
TGGT1_239440	protein kinase (incomplete catalytic triad)	1	1	1	1	1	1.121	0.482	0.472	0.522	0.417	0.3	0.283	0.575
TGGT1_239480	RNB family domain-containing protein	2	2	2	7	1	1.017	0.796	0.582	0.275	0.167	0.108	0.149	0.058
TGGT1_239490	dehydrogenase E1 component family protein	23	10	10	17	1	1.148	0.681	0.928	0.715	0.48	0.307	0.155	0.087
TGGT1_239500	putative proteasome subunit alpha type	28	9	9	73	1	1.002	0.825	0.751	0.877	0.819	0.776	0.554	0.496
TGGT1_239530	alanine-glyoxylate aminotransferase	18	5	5	23	1	1.073	0.827	0.951	1.021	0.943	0.937	0.706	0.722
TGGT1_239540	LEM3 (ligand-effect modulator 3) family / CDC50 family protein	3	1	1	2	1	0.854	0.759	0.608	0.502	0.471	0.311	0.206	0.061
TGGT1_239610	hypothetical protein	6	4	4	5	1	1.066	0.749	0.778	0.563	0.426	0.219	0.108	0.054
TGGT1_239620	5'-nucleotidase, C-terminal domain-containing protein	4	3	3	4	1	1.051	0.645	0.779	0.544	0.418	0.281	0.19	0.11
TGGT1_239630	cytidine and deoxycytidylate deaminase zinc-binding region domain-containing protein	3	1	1	5	1	0.876	0.6	0.462	0.332	0.219	0.117	0.096	0.053
TGGT1_239680	hypothetical protein	2	1	1	2	1	0.863	0.405	0.162	0.091	0.075	0.054	0.045	0.026
TGGT1_239690	hypothetical protein	8	1	1	3	1	NA	NA	NA	NA	NA	NA	NA	NA
TGGT1_239700	regulator of chromosome condensation (RCC1) repeat-containing protein	1	1	1	1	1	NA	NA	NA	NA	NA	NA	NA	NA
TGGT1_239710	phosphomannomutase	12	2	2	5	1	0.87	0.817	0.724	0.746	0.633	0.569	0.315	0.071
TGGT1_239740	dense granule protein GRA14	22	8	8	33	1	1.098	0.733	0.99	0.799	0.746	0.652	0.989	0.377
TGGT1_239752	hypothetical protein	8	5	5	15	1	1.057	0.462	0.275	0.175	0.134	0.097	0.095	0.052
TGGT1_239790	BRCA1 C Terminus (BRCT) domain-containing protein	16	9	9	24	1	0.996	0.762	0.703	0.418	0.25	0.142	0.161	0.09
TGGT1_239800	hypothetical protein	4	1	1	2	1	1.096	0.916	1.018	0.962	0.788	0.662	0.475	0.384
TGGT1_239820	D-3-phosphoglycerate dehydrogenase	20	9	9	35	1	1.077	0.709	0.625	0.293	0.171	0.123	0.086	0.054
TGGT1_239870	CBS domain-containing protein	2	2	2	2	1	1.029	0.569	0.567	0.247	0.167	0.11	0.08	0.057
TGGT1_239890	SCP family extracellular subfamily protein	20	4	4	18	1	1.1	1.002	0.723	0.835	0.694	0.558	0.498	0.162
TGGT1_239930	putative beta-catenin family protein 1	2	1	1	4	1	0.834	0.151	0.078	0.046	0.042	0.024	0.027	0.022
TGGT1_240050	hypothetical protein	2	3	3	4	1	1.087	0.37	0.421	0.143	0.101	0.078	0.048	0.052
TGGT1_240060	hypothetical protein	10	6	6	13	1	1.151	0.845	0.998	0.585	0.613	0.54	0.834	0.464
TGGT1_240080	hypothetical protein	7	5	5	5	1	0.97	0.733	0.685	0.607	0.489	0.379	0.346	0.225
TGGT1_240090	putative rhoptry kinase family protein ROP34	17	8	8	15	1	1.138	0.653	0.618	0.266	0.174	0.127	0.112	0.076
TGGT1_240210	putative phosphate transporter family protein	2	1	1	1	1	0.93	0.902	0.643	0.466	0.407	0.239	0.321	0.123
TGGT1_240220	hypothetical protein	8	10	10	13	1	1.023	0.5	0.374	0.279	0.22	0.161	0.149	0.089
TGGT1_240280	S1/P1nuclease	20	9	9	27	1	1.108	0.828	0.81	0.548	0.36	0.245	0.173	0.102
TGGT1_240300	zinc finger domain, LSD1 subclass domain-containing protein	2	1	1	1	1	0.938	0.717	0.626	0.562	0.333	0.239	0.27	0.148
TGGT1_240380	hypothetical protein	0	1	1	4	1	0.933	0.56	0.656	0.88	0.723	0.593	0.589	0.569
TGGT1_240400	hypothetical protein	3	1	1	2	1	1	0.623	0.744	0.773	0.632	0.457	0.323	0.283
TGGT1_240430	glyoxalase family protein	1	1	1	1	1	1.022	0.547	0.374	0.294	0.202	0.116	0.054	0.038
TGGT1_240440	hypothetical protein	12	3	3	3	1	1.026	0.772	0.916	0.832	0.761	0.593	0.574	0.353
TGGT1_240450	Maf family protein	3	1	1	2	1	0.941	0.434	0.242	0.155	0.109	0.074	0.065	0.022
TGGT1_240490	hypothetical protein	17	1	1	3	1	0.889	0.676	0.608	0.55	0.469	0.393	0.414	0.316
TGGT1_240500	hypothetical protein	8	1	1	2	1	0.943	0.734	0.574	0.36	0.254	0.136	0.156	0.071
TGGT1_240570	hypothetical protein	7	3	3	7	1	0.939	0.926	0.697	0.654	0.438	0.223	0.171	0.088
TGGT1_240590	DNA-directed RNA polymerase II RPB5	7	2	2	5	1	1.075	0.694	0.675	0.539	0.476	0.302	0.167	0.094
TGGT1_240600	putative chaperonin cpn60	37	18	18	113	1	1.084	0.791	0.883	0.857	0.791	0.658	0.309	0.107
TGGT1_240640	casein kinase I	17	5	5	43	1	1.011	0.825	0.736	0.599	0.371	0.202	0.223	0.09
TGGT1_240650	putative coatomer protein complex, subunit alpha	9	8	8	12	1	1.088	0.654	0.556	0.344	0.278	0.205	0.12	0.068
TGGT1_240660	hypothetical protein	6	1	1	1	1	NA	NA	NA	NA	NA	NA	NA	NA
TGGT1_240690	S-adenosyl methionine synthetase	12	4	4	7	1	0.911	0.442	0.337	0.276	0.199	0.148	0.091	0.047
TGGT1_240700	ubiquitin family protein	15	5	5	8	1	0.966	0.76	0.681	0.488	0.39	0.279	0.294	0.234
TGGT1_240710	RNA recognition motif-containing protein	3	2	2	3	1	0.481	0.104	0.053	0.034	0.02	0.019	0.028	0.015
TGGT1_240810	hypothetical protein	26	12	12	111	1	1.085	0.845	0.948	0.983	0.912	0.819	0.55	0.174
TGGT1_240830	hydrolase, alpha/beta fold family protein	4	2	2	7	1	0.976	0.456	0.303	0.135	0.088	0.066	0.064	0.028
TGGT1_240840	histone lysine demethylase JmjC NO66	2	1	1	1	1	1.128	0.953	0.461	0.195	0.094	0.01	0.01	0.01
TGGT1_240850	WD domain, G-beta repeat-containing protein	6	1	1	1	1	NA	NA	NA	NA	NA	NA	NA	NA
TGGT1_240860	acyltransferase domain-containing protein	23	4	4	12	1	1.092	0.78	0.919	0.806	0.729	0.55	0.277	0.131
TGGT1_240870	putative beta adaptin protein	7	6	6	14	1	1.086	0.683	0.497	0.255	0.165	0.111	0.076	0.034
TGGT1_240890	6-phosphofructokinase	8	10	9	25	1	1.014	0.748	0.832	0.767	0.677	0.471	0.229	0.143
TGGT1_240960	AIG2 family protein	8	2	2	4	1	0.97	0.543	0.375	0.247	0.183	0.124	0.142	0.086
TGGT1_240980	hypothetical protein	27	25	25	67	1	1.042	0.816	0.783	0.807	0.723	0.614	0.479	0.278
TGGT1_241000	hypothetical protein	10	1	1	15	1	1.089	0.792	0.915	0.704	0.689	0.483	0.353	0.177
TGGT1_241010	K+ channel tetramerisation domain-containing protein	4	1	1	1	1	NA	NA	NA	NA	NA	NA	NA	NA
TGGT1_241150	hypothetical protein	9	3	3	5	1	0.972	0.456	0.471	0.286	0.248	0.183	0.14	0.085
TGGT1_241160	hemolysin-III related subfamily protein	7	2	2	4	1	1.137	0.793	1.527	1.133	0.946	0.769	0.609	0.354
TGGT1_241170	hypothetical protein	1	1	1	1	1	0.184	0.08	0.045	0.04	0.035	0.029	0.026	0.026
TGGT1_241240	hypothetical protein	5	1	1	1	1	1.048	0.669	0.615	0.448	0.35	0.241	0.187	0.128
TGGT1_241820	putative membrane protein	9	2	2	23	1	0.947	0.779	0.724	0.692	0.674	0.509	0.406	0.215
TGGT1_241830	peptidyl-prolyl cis-trans isomerase	2	1	1	1	1	1.013	0.624	0.328	0.205	0.159	0.099	0.144	0.057
TGGT1_241840	hypothetical protein	2	1	1	1	1	NA	NA	NA	NA	NA	NA	NA	NA
TGGT1_241880	3'5'-cyclic nucleotide phosphodiesterase domain-containing protein	7	6	6	8	1	0.968	0.59	0.554	0.241	0.113	0.07	0.092	0.034
TGGT1_242000	DUF51 family protein	9	2	2	5	1	0.9	0.323	0.197	0.199	0.122	0.103	0.072	0.038
TGGT1_242020	mannosyl-oligosaccharide glucosidase	8	9	9	15	1	1.017	0.646	0.581	0.355	0.252	0.161	0.127	0.056
TGGT1_242030	hypothetical protein	1	1	1	1	1	0.811	0.527	0.386	0.351	0.243	0.15	0.142	0.066
TGGT1_242070	cAMP-dependent protein kinase regulatory subunit	54	17	17	168	1	1.097	0.813	0.975	0.978	0.877	0.687	0.276	0.076
TGGT1_242090	zinc finger (CCCH type) motif-containing protein	1	1	1	1	1	0.919	0.572	0.446	0.455	0.278	0.192	0.204	0.114
TGGT1_242270	hypothetical protein	8	2	2	4	1	0.994	0.79	0.661	0.481	0.359	0.286	0.235	0.094
TGGT1_242290	putative proteasome subunit alpha1	26	7	7	36	1	1.088	0.742	0.852	0.934	0.851	0.853	0.71	0.51
TGGT1_242330	ribosomal protein RPS5	23	4	4	5	1	1.141	0.776	0.936	0.949	0.881	0.67	0.211	0.117
TGGT1_242380	fatty acid elongase	5	1	1	1	1	NA	NA	NA	NA	NA	NA	NA	NA
TGGT1_242460	mitochondrial carrier superfamily protein	3	1	1	2	1	1.097	0.776	0.849	0.748	0.641	0.493	0.393	0.27
TGGT1_242570	hypothetical protein	9	5	5	8	1	1.048	0.634	0.489	0.357	0.317	0.252	0.204	0.142
TGGT1_242610	WD domain, G-beta repeat-containing protein	2	1	1	1	1	NA	NA	NA	NA	NA	NA	NA	NA
TGGT1_242625	ATPase family associated with various cellular activities (AAA) subfamily protein	1	6	6	8	1	1.05	0.716	0.669	0.482	0.316	0.152	0.14	0.072
TGGT1_242660	putative vacuolar sorting protein 35	7	5	5	9	1	1.023	0.816	0.837	0.655	0.455	0.259	0.18	0.095
TGGT1_242700	hypothetical protein	0	1	1	1	1	0.966	0.966	0.677	0.546	0.403	0.284	0.359	0.141
TGGT1_242730	guanylate kinase family protein	11	3	3	12	1	1.097	0.656	0.375	0.133	0.084	0.054	0.053	0.038
TGGT1_242790B	putative trichohyalin	1	1	1	2	1	0.838	0.525	0.448	0.475	0.408	0.362	0.451	0.692
TGGT1_242820	hypothetical protein	28	6	6	32	1	1.083	0.648	0.981	0.993	0.961	0.891	0.865	0.899
TGGT1_242830	putative XRN 5'-3' exonuclease	3	5	5	9	1	1.064	0.574	0.389	0.22	0.154	0.1	0.085	0.044
TGGT1_242890	hypothetical protein	4	10	10	24	1	1.042	0.8	0.789	0.676	0.547	0.353	0.148	0.073
TGGT1_243200	hypothetical protein	1	1	1	1	1	NA	NA	NA	NA	NA	NA	NA	NA
TGGT1_243210	DUF862 domain-containing protein	1	1	1	1	1	NA	NA	NA	NA	NA	NA	NA	NA
TGGT1_243240	WD domain, G-beta repeat-containing protein	3	1	1	1	1	NA	NA	NA	NA	NA	NA	NA	NA
TGGT1_243280A	Met-10+ like-protein	3	1	1	1	1	0.742	0.457	0.426	0.257	0.196	0.157	0.154	0.092
TGGT1_243280B	Met-10+ like-protein	14	1	1	1	1	0.815	0.401	0.246	0.139	0.113	0.083	0.07	0.044
TGGT1_243290	hypothetical protein	5	2	2	3	1	1.041	0.552	0.443	0.343	0.26	0.175	0.142	0.087
TGGT1_243310	hypothetical protein	1	1	1	1	1	0.63	0.682	0.39	0.373	0.312	0.233	0.246	0.239
TGGT1_243350	gamma-glutamyl hydrolase	3	2	2	3	1	1.08	0.725	0.823	0.887	0.748	0.587	0.353	0.187
TGGT1_243390	hypothetical protein	12	3	3	4	1	1.093	0.768	0.918	0.876	0.734	0.512	0.221	0.123
TGGT1_243410	tetratricopeptide repeat-containing protein	7	2	2	2	1	1.113	0.679	0.656	0.484	0.41	0.294	0.234	0.07
TGGT1_243430	OTU family cysteine protease	1	1	1	1	1	1.065	0.681	0.253	0.171	0.099	0.063	0.053	0.053
TGGT1_243440	histone lysine acetyltransferase GCN5-B	1	1	1	1	1	NA	NA	NA	NA	NA	NA	NA	NA
TGGT1_243460	hypothetical protein	5	7	7	9	1	0.59	0.328	0.291	0.248	0.214	0.165	0.208	0.125
TGGT1_243490	putative BCS1 family isoform 9	2	1	1	1	1	NA	NA	NA	NA	NA	NA	NA	NA
TGGT1_243510	OTU family cysteine protease	4	1	1	1	1	NA	NA	NA	NA	NA	NA	NA	NA
TGGT1_243540	WD domain, G-beta repeat-containing protein	7	4	4	9	1	1.279	0.534	0.68	0.126	0.084	0.053	0.033	0.026
TGGT1_243570	ribosomal protein RPS26	19	2	2	4	1	1.232	0.784	0.938	0.555	0.433	0.25	0.09	0.056
TGGT1_243580	putative Hit family protein involved in cell-cycle regulation	23	4	4	9	1	1.159	0.729	0.924	0.823	0.736	0.654	0.544	0.104
TGGT1_243590	endonuclease/exonuclease/phosphatase family protein	2	1	1	1	1	0.677	0.386	0.273	0.191	0.148	0.104	0.11	0.071
TGGT1_243600	acetyltransferase, GNAT family protein	22	9	9	21	1	1.038	0.762	0.72	0.983	0.867	0.804	0.579	0.652
TGGT1_243610	C-5 cytosine-specific DNA methylase superfamily protein	4	2	2	5	1	1.045	0.778	0.672	0.434	0.287	0.208	0.207	0.109
TGGT1_243690	hypothetical protein	4	2	2	7	1	1.029	0.862	0.795	0.909	0.859	0.7	0.329	0.147
TGGT1_243710	t-complex protein beta subunit	41	17	17	88	1	1.131	0.812	0.941	0.779	0.527	0.268	0.21	0.103
TGGT1_243730	rhoptry protein ROP9	54	14	14	80	1	1.113	0.701	0.698	0.353	0.219	0.153	0.111	0.08
TGGT1_243750	tetratricopeptide repeat-containing protein	1	1	1	1	1	0.968	0.372	0.283	0.204	0.147	0.097	0.104	0.069
TGGT1_243780	hypothetical protein	1	1	1	1	1	NA	NA	NA	NA	NA	NA	NA	NA
TGGT1_243800	putative long-chain fatty acid CoA ligase	38	23	23	147	1	1.082	0.781	0.829	0.573	0.431	0.237	0.155	0.07
TGGT1_243910	Cof family hydrolase subfamily protein	25	7	7	33	1	1.06	0.866	0.85	0.805	0.653	0.394	0.188	0.099
TGGT1_243920	putative DNA replication licensing factor MCM5	3	2	2	2	1	NA	NA	NA	NA	NA	NA	NA	NA
TGGT1_243930	hypothetical protein	10	7	7	54	1	1.107	0.791	0.977	0.965	0.887	0.753	0.328	0.1
TGGT1_243950	putative prohibitin	35	8	8	27	1	1.121	0.86	0.943	0.921	0.838	0.76	0.456	0.252
TGGT1_243960	nuclear transport factor 2 (ntf2) domain-containing protein	29	19	19	46	1	1.128	0.674	0.507	0.213	0.169	0.123	0.134	0.059
TGGT1_243980	hypothetical protein	8	1	1	1	1	0.845	0.508	0.431	0.405	0.377	0.302	0.367	0.354
TGGT1_244020	activator of hsp90 atpase 1 family protein	43	5	5	17	1	1.072	0.761	0.866	0.804	0.648	0.453	0.294	0.21
TGGT1_244080	hypothetical protein	6	1	1	1	1	0.938	0.846	0.637	0.422	0.321	0.261	0.216	0.135
TGGT1_244110	nucleosome assembly protein (nap) protein	20	10	10	85	1	1.052	0.671	0.506	0.27	0.189	0.131	0.108	0.066
TGGT1_244130	hypothetical protein	1	3	3	3	1	0.988	0.536	0.569	0.425	0.287	0.16	0.157	0.098
TGGT1_244150	glycerate kinase	3	1	1	1	1	NA	NA	NA	NA	NA	NA	NA	NA
TGGT1_244200	putative 2-oxoglutarate dehydrogenase e1 component, mitochondrial precursor	5	4	4	6	1	1.229	0.546	0.591	0.371	0.312	0.233	0.181	0.108
TGGT1_244210	RNA polymerase-associated protein RTF1	3	2	2	2	1	0.869	0.298	0.237	0.127	0.138	0.093	0.198	0.081
TGGT1_244250	hypothetical protein	42	13	13	216	1	1.067	0.787	0.904	0.889	0.806	0.679	0.494	0.408
TGGT1_244270	ATP-binding cassette G family transporter ABCG87	2	1	1	4	1	1.165	0.745	0.67	0.664	0.48	0.299	0.072	0.01
TGGT1_244280	hypothetical protein	52	7	7	234	1	1.09	0.806	0.855	0.86	0.755	0.69	1.008	0.445
TGGT1_244290	adapter-related protein	2	1	1	3	1	1.051	0.574	0.28	0.172	0.129	0.088	0.072	0.036
TGGT1_244300	hypothetical protein	4	3	3	3	1	1.024	0.58	0.36	0.2	0.179	0.118	0.127	0.075
TGGT1_244310	GTP-binding protein	30	9	9	17	1	1.058	0.769	0.769	0.541	0.395	0.286	0.198	0.101
TGGT1_244370	putative TDC1	11	5	5	55	1	1.112	0.906	1.043	1.081	1.065	0.888	0.348	0.109
TGGT1_244380	cactin	2	1	1	2	1	NA	NA	NA	NA	NA	NA	NA	NA
TGGT1_244390	coatomer epsilon subunit protein	14	3	3	14	1	1.056	0.75	0.499	0.268	0.192	0.147	0.103	0.055
TGGT1_244440	nucleoside transporter protein	10	3	3	22	1	1.139	0.72	0.962	0.864	0.764	0.747	0.602	0.363
TGGT1_244460	hypothetical protein	10	10	10	29	1	0.945	0.316	0.176	0.116	0.088	0.066	0.069	0.041
TGGT1_244470	hypothetical protein	0	1	1	1	1	NA	NA	NA	NA	NA	NA	NA	NA
TGGT1_244530	hypothetical protein	23	8	8	36	1	0.958	0.804	0.772	0.691	0.592	0.519	0.538	0.384
TGGT1_244550	hypothetical protein	9	3	3	8	1	1.129	0.746	0.896	0.64	0.355	0.144	0.126	0.059
TGGT1_244560	putative heat shock protein 90	44	38	37	263	1	1.118	0.45	0.289	0.143	0.098	0.068	0.054	0.032
TGGT1_244570	hypothetical protein	2	1	1	1	1	NA	NA	NA	NA	NA	NA	NA	NA
TGGT1_244640	hypothetical protein	2	1	1	1	1	0.914	0.551	0.469	0.333	0.341	0.156	0.449	0.01
TGGT1_244650	putative eukaryotic initiation factor-5	14	5	5	10	1	1.054	0.492	0.399	0.207	0.162	0.108	0.078	0.046
TGGT1_244670	hypothetical protein	3	1	1	2	1	1.064	0.753	0.717	0.554	0.417	0.317	0.249	0.176
TGGT1_244690	hypothetical protein	36	14	14	55	1	1.059	0.764	0.666	0.334	0.194	0.126	0.127	0.062
TGGT1_244700	NAD(+)/NADH kinase domain-containing protein	1	2	2	2	1	1.31	0.51	0.587	0.352	0.291	0.234	0.338	0.222
TGGT1_244860	hypothetical protein	3	1	1	1	1	0.981	0.716	0.406	0.207	0.096	0.065	0.281	0.031
TGGT1_244880	DNA-directed RNA polymerase I RPA1	4	8	8	17	1	0.999	0.64	0.502	0.332	0.213	0.131	0.128	0.068
TGGT1_244910	MIZ/SP-RING zinc finger domain-containing protein	1	1	1	1	1	1.013	0.703	0.433	0.186	0.133	0.112	0.073	0.026
TGGT1_245450	hypothetical protein	9	1	1	2	1	NA	NA	NA	NA	NA	NA	NA	NA
TGGT1_245460	ribosomal protein RPS8	24	4	4	9	1	1.276	0.7	0.986	0.677	0.455	0.225	0.091	0.055
TGGT1_245470	mitotic checkpoint protein, BUB3 family protein	9	2	2	3	1	1.108	0.714	0.778	0.484	0.341	0.208	0.099	0.053
TGGT1_245490	microneme protein MIC8	17	12	12	54	1	1.021	0.775	0.849	0.927	0.87	0.816	0.662	0.563
TGGT1_245500	dipeptidyl peptidase iv (dpp iv) n-terminal region domain-containing protein	10	13	13	26	1	0.994	0.8	0.864	0.762	0.661	0.379	0.152	0.077
TGGT1_245510	phospholipid-translocating P-type ATPase, flippase subfamily protein	2	3	3	3	1	1.014	0.846	0.784	0.806	0.694	0.545	0.323	0.149
TGGT1_245550	hypothetical protein	14	1	1	1	1	NA	NA	NA	NA	NA	NA	NA	NA
TGGT1_245560	hypothetical protein	1	1	1	4	1	0.959	0.668	0.564	0.426	0.293	0.189	0.168	0.132
TGGT1_245580	hypothetical protein	1	1	1	1	1	0.895	0.266	0.103	0.066	0.041	0.038	0.094	0.026
TGGT1_245590A	rhomboid protease ROM6	1	1	1	1	1	0.934	0.655	0.743	1.06	1.044	0.879	0.98	0.311
TGGT1_245610	hypothetical protein	5	3	3	6	1	1.02	0.731	0.709	0.863	0.851	0.639	0.258	0.078
TGGT1_245670	pyruvate dehydrogenase complex subunit PDH-E1Alpha	9	5	5	10	1	1.155	0.587	0.486	0.262	0.187	0.143	0.109	0.072
TGGT1_245680	ribosomal protein RPL21	5	1	1	1	1	1.116	0.697	1.031	1.411	1.349	1.299	0.169	0.093
TGGT1_245710	putative phosphatidylinositol-4-phosphate 5-kinase	11	2	2	3	1	1.06	0.731	0.902	0.841	0.687	0.482	0.456	0.353
TGGT1_245720	SWI2/SNF2-containing protein	0	1	1	1	1	0.866	0.396	0.255	0.19	0.138	0.088	0.217	0.04
TGGT1_245730	phosphatidylinositol-4-phosphate 5-Kinase	5	7	7	17	1	1.022	0.714	0.816	0.7	0.623	0.382	0.17	0.077
TGGT1_245990	hypothetical protein	4	1	1	1	1	1.125	0.59	0.458	0.196	0.16	0.1	0.109	0.085
TGGT1_246030	mediator complex subunit MED17	1	1	1	1	1	0.924	0.539	0.424	0.319	0.243	0.174	0.155	0.063
TGGT1_246040	MIF4G domain-containing protein	2	2	2	2	1	0.922	0.368	0.33	0.205	0.176	0.139	0.214	0.096
TGGT1_246080	NAD dependent epimerase/dehydratase family protein	10	4	4	24	1	1.002	0.835	0.572	0.324	0.256	0.172	0.189	0.1
TGGT1_246090	hypothetical protein	8	4	4	6	1	1.033	0.681	0.506	0.313	0.229	0.163	0.159	0.101
TGGT1_246100	putative phosducin	25	8	8	29	1	1.057	0.701	0.657	0.423	0.25	0.148	0.139	0.094
TGGT1_246130	serpin (serine proteinase inhibitor) superfamily protein	44	13	13	133	1	1.072	0.777	0.959	0.948	0.891	0.78	0.406	0.194
TGGT1_246140	hypothetical protein	2	2	2	3	1	0.994	0.718	0.554	0.351	0.326	0.228	0.402	0.233
TGGT1_246170	ARID/BRIGHT DNA binding domain-containing protein	3	7	7	18	1	0.842	0.265	0.217	0.161	0.133	0.102	0.11	0.065
TGGT1_246178	hypothetical protein	10	2	2	10	1	1.005	0.759	0.865	0.889	0.886	0.855	0.835	0.697
TGGT1_246220	hypothetical protein	13	8	8	18	1	1.073	0.684	0.51	0.296	0.198	0.141	0.122	0.067
TGGT1_246330	CRAL/TRIO domain-containing protein	11	4	4	15	1	1.024	0.476	0.245	0.123	0.083	0.06	0.049	0.039
TGGT1_246340	DnaJ domain-containing protein	21	15	15	31	1	1.015	0.7	0.741	0.667	0.482	0.211	0.142	0.066
TGGT1_246450	hypothetical protein	13	3	3	4	1	0.99	0.736	0.888	0.763	0.644	0.533	0.499	0.344
TGGT1_246460	hypothetical protein	5	3	3	5	1	1.049	0.803	0.747	0.714	0.636	0.641	0.545	0.458
TGGT1_246500	surp module domain-containing protein	10	3	3	9	1	1.024	0.43	0.458	0.283	0.232	0.188	0.145	0.098
TGGT1_246530	phospholipase D active site domain-containing protein	3	3	3	4	1	0.948	0.639	0.62	0.614	0.493	0.317	0.135	0.054
TGGT1_246540	cytochrome c1, heme protein	20	6	6	10	1	1.076	0.808	0.902	0.902	0.832	0.711	0.688	0.205
TGGT1_246560	putative vacuolar ATP synthase subunit g	40	4	4	32	1	1.051	0.716	0.852	0.979	0.842	0.731	0.574	0.612
TGGT1_246580	hypothetical protein	39	14	14	76	1	1.042	0.819	0.83	0.906	0.873	0.682	0.271	0.139
TGGT1_246600	ABC1 family protein	1	2	2	4	1	0.988	0.617	0.462	0.293	0.261	0.187	0.209	0.127
TGGT1_246620	G10 family protein	7	1	1	1	1	NA	NA	NA	NA	NA	NA	NA	NA
TGGT1_246630	DNA-directed RNA polymerase I RPA43	4	2	2	5	1	1.069	0.49	0.403	0.254	0.139	0.074	0.06	0.048
TGGT1_246670	hypothetical protein	3	1	1	1	1	NA	NA	NA	NA	NA	NA	NA	NA
TGGT1_246690	alpha amylase, catalytic domain-containing protein	1	1	1	2	1	1.194	0.886	0.936	0.896	0.574	0.317	0.198	0.139
TGGT1_246720	hypothetical protein	6	2	2	3	1	1.023	0.859	0.488	0.368	0.286	0.208	0.122	0.126
TGGT1_246730	hypothetical protein	6	2	2	3	1	1.05	0.767	0.47	0.319	0.241	0.2	0.212	0.115
TGGT1_246920	glutathione reductase	2	1	1	1	1	NA	NA	NA	NA	NA	NA	NA	NA
TGGT1_246940	hypothetical protein	48	17	17	45	1	1.027	0.833	0.851	0.918	0.762	0.55	0.378	0.289
TGGT1_246950	hypothetical protein	4	2	2	2	1	1.29	0.961	0.944	0.777	0.475	0.227	0.102	0.095
TGGT1_246960	hypothetical protein	3	2	2	2	1	0.94	0.678	0.704	0.951	0.836	0.815	0.669	0.712
TGGT1_246970	3'-5' exonuclease domain-containing protein	1	1	1	1	1	0.863	0.409	0.303	0.195	0.158	0.128	0.15	0.072
TGGT1_246982	hypothetical protein	6	5	5	8	1	1.048	0.52	0.297	0.126	0.092	0.062	0.076	0.03
TGGT1_246990	hypothetical protein	2	1	1	1	1	0.919	0.854	0.55	0.665	0.508	0.639	1.01	1.275
TGGT1_247000	tetratricopeptide repeat-containing protein	20	10	10	20	1	1.061	0.613	0.533	0.352	0.271	0.181	0.162	0.161
TGGT1_247020	putative high mobility group protein b1	10	2	2	4	1	1.1	0.431	0.52	0.212	0.156	0.092	0.07	0.059
TGGT1_247195	microneme protein MIC15	4	8	8	14	1	1.034	0.687	0.554	0.419	0.333	0.229	0.249	0.103
TGGT1_247220	nudix -type motif 9 isoform a family protein	29	11	11	53	1	1.055	0.79	0.853	0.778	0.608	0.362	0.199	0.105
TGGT1_247230	centrin	24	3	3	6	1	0.866	0.659	0.57	0.723	0.691	0.753	0.877	0.532
TGGT1_247250	RbAp46	3	2	2	2	1	1.023	0.723	0.522	0.264	0.127	0.084	0.063	0.05
TGGT1_247280	hypothetical protein	1	1	1	1	1	0.939	0.564	0.426	0.38	0.304	0.298	0.34	0.307
TGGT1_247290	hypothetical protein	0	1	1	1	1	1.105	0.659	0.58	0.218	0.093	0.055	0.042	0.045
TGGT1_247350	thioredoxin domain-containing protein	15	3	3	5	1	1.281	0.827	1.436	0.645	0.592	0.354	0.399	0.159
TGGT1_247360	PAP2 superfamily protein	11	2	2	35	1	1.052	0.688	0.598	0.803	0.751	0.698	0.464	0.401
TGGT1_247380	hypothetical protein	6	4	4	10	1	0.978	0.767	0.697	0.518	0.44	0.316	0.294	0.135
TGGT1_247400	hypothetical protein	7	1	1	2	1	0.944	0.609	0.693	0.496	0.373	0.23	0.204	0.117
TGGT1_247410	hypothetical protein	16	1	1	1	1	NA	NA	NA	NA	NA	NA	NA	NA
TGGT1_247440	hypothetical protein	35	8	8	52	1	1.076	0.812	0.715	0.563	0.449	0.359	0.347	0.216
TGGT1_247450	hypothetical protein	6	14	14	29	1	1.057	0.685	0.582	0.393	0.345	0.276	0.178	0.087
TGGT1_247460	proliferating cell nuclear antigen PCNA1	45	11	11	133	1	1.059	0.83	0.876	0.748	0.593	0.356	0.174	0.088
TGGT1_247470	putative nucleolar protein	30	11	11	55	1	1.091	0.63	0.568	0.254	0.172	0.118	0.09	0.053
TGGT1_247510	fructose-bisphospatase II	28	10	10	103	1	1.101	0.77	0.954	0.991	0.906	0.742	0.267	0.121
TGGT1_247520	hypothetical protein	33	6	6	35	1	1.489	1.131	2.02	1.195	1.582	1.674	3.741	1.777
TGGT1_247540	ATP-binding cassette G family transporter ABCG107	4	3	3	6	1	1.052	0.781	0.838	0.661	0.567	0.448	0.237	0.118
TGGT1_247550	heat shock protein HSP60	49	19	18	196	1	1.17	0.754	1.066	1.113	1.042	0.948	0.58	0.229
TGGT1_247590	methyltransferase domain-containing protein	2	2	2	2	1	1.16	0.981	0.788	0.563	0.388	0.317	0.134	0.06
TGGT1_247670	ribulose-phosphate 3 epimerase family protein	2	1	1	5	1	0.95	0.841	0.905	0.815	0.68	0.534	0.299	0.046
TGGT1_247690	phospholipid-translocating P-type ATPase, flippase subfamily protein	2	2	2	2	1	NA	NA	NA	NA	NA	NA	NA	NA
TGGT1_247700	AP2 domain transcription factor AP2XII-4	0	1	1	1	1	0.716	0.285	0.256	0.185	0.181	0.122	0.155	0.088
TGGT1_247730	AP2 domain transcription factor AP2XII-5	2	2	2	2	1	0.73	0.425	0.17	0.144	0.126	0.097	0.037	0.023
TGGT1_247740	hypothetical protein	2	1	1	1	1	1.004	0.641	0.454	0.288	0.23	0.159	0.309	0.07
TGGT1_247760	AMP-binding enzyme domain-containing protein	14	9	9	28	1	1.093	0.737	0.936	0.793	0.715	0.509	0.233	0.137
TGGT1_247930	SNARE domain-containing protein	8	2	2	4	1	1.149	0.861	0.812	0.668	0.506	0.457	0.345	0.258
TGGT1_248100	synaptobrevin protein	13	3	3	7	1	1.027	0.743	0.401	0.226	0.159	0.107	0.118	0.064
TGGT1_248110	hypothetical protein	19	6	6	14	1	0.941	0.564	0.489	0.299	0.191	0.113	0.094	0.05
TGGT1_248130	hypothetical protein	2	1	1	1	1	1.036	1.068	0.622	0.342	0.23	0.126	0.128	0.073
TGGT1_248250	putative translation initiation factor IF-2	24	3	3	5	1	NA	NA	NA	NA	NA	NA	NA	NA
TGGT1_248290	WD domain, G-beta repeat-containing protein	3	6	5	9	1	0.986	0.707	0.626	0.349	0.256	0.181	0.176	0.115
TGGT1_248340	GTP-binding nuclear protein ran/tc4	22	4	4	260	1	1.042	0.817	0.891	0.815	0.68	0.504	0.323	0.14
TGGT1_248360	hypothetical protein	7	1	1	4	1	1.193	0.763	1.132	1.176	1.089	1.132	1.113	0.901
TGGT1_248390	ribosomal protein RPL26	12	2	2	9	1	1.04	0.686	0.801	0.771	0.809	0.834	0.257	0.152
TGGT1_248420	hypothetical protein	13	7	7	23	1	1.078	0.829	0.765	0.809	0.713	0.63	0.289	0.089
TGGT1_248460	putative ubiquitin	35	5	5	41	1	1.043	0.734	0.822	0.849	0.756	0.56	0.216	0.118
TGGT1_248480	ribosomal protein RPS9	16	3	3	3	1	1.148	0.65	0.93	0.729	0.521	0.273	0.153	0.075
TGGT1_248510	hypothetical protein	0	1	1	2	1	NA	NA	NA	NA	NA	NA	NA	NA
TGGT1_248550	SPX domain-containing protein	4	2	2	6	1	1.05	0.772	0.81	0.606	0.469	0.292	0.093	0.044
TGGT1_248600	aspartate aminotransferase	15	8	8	54	1	1.046	0.809	0.874	0.903	0.793	0.729	0.582	0.491
TGGT1_248630	actin-related protein ARP1	18	5	5	9	1	1.041	0.75	0.74	0.563	0.441	0.295	0.167	0.094
TGGT1_248670	V-type H(+)-translocating pyrophosphatase VP1	8	5	5	21	1	1.041	0.757	0.869	0.911	0.844	0.795	0.6	0.213
TGGT1_248700	alveolin domain containing intermediate filament IMC12	12	3	3	21	1	1.057	0.652	0.609	0.531	0.395	0.411	0.755	0.614
TGGT1_248740	hypothetical protein	11	12	12	34	1	1.085	0.684	0.915	0.88	0.712	0.545	0.515	0.789
TGGT1_248770	hypothetical protein	7	2	2	16	1	1.04	0.748	0.976	1.055	1.074	1.05	0.896	0.735
TGGT1_248810	nuclear factor NF7	38	14	14	57	1	1.109	0.812	0.837	0.504	0.224	0.148	0.108	0.064
TGGT1_248830	phosphoinositide phospholipase PIPLC	2	2	2	4	1	1.063	0.79	0.487	0.201	0.141	0.081	0.073	0.033
TGGT1_248840	transporter, major facilitator family protein	5	3	3	5	1	0.871	0.84	0.722	0.774	0.767	0.589	0.6	0.254
TGGT1_248850	methionine aminopeptidase	12	3	3	10	1	1.07	0.706	0.83	0.66	0.486	0.246	0.153	0.082
TGGT1_248870	SNARE associated Golgi protein	3	1	1	2	1	1.038	0.767	0.838	0.679	0.642	0.543	0.483	0.328
TGGT1_248880	GTPase RAB7	13	4	4	26	1	1.071	0.71	0.906	0.96	0.837	0.587	0.254	0.114
TGGT1_248890	actin-like protein ALP3b	2	2	1	3	1	1.092	0.434	0.322	0.104	0.049	0.044	0.042	0.022
TGGT1_248940	hypothetical protein	5	3	3	6	1	0.986	0.732	0.722	0.997	0.8	0.736	0.822	0.563
TGGT1_248950	carrier superfamily protein	5	2	2	3	1	1.002	0.757	0.752	0.803	0.752	0.607	0.247	0.104
TGGT1_248960	methyltransferase domain-containing protein	2	1	1	1	1	1.013	0.635	0.532	0.406	0.263	0.165	0.177	0.089
TGGT1_248980	NudC family protein	4	1	1	1	1	0.958	0.6	0.353	0.254	0.197	0.149	0.335	0.085
TGGT1_248990	hypothetical protein	12	6	6	14	1	1.031	0.89	0.747	0.729	0.601	0.395	0.238	0.119
TGGT1_249000	regulator of chromosome condensation (RCC1) repeat-containing protein	2	1	1	3	1	0.958	0.682	0.592	0.443	0.311	0.188	0.168	0.11
TGGT1_249010	hypothetical protein	7	2	2	2	1	0.88	0.611	0.452	0.203	0.124	0.084	0.076	0.024
TGGT1_249030	endonuclease/exonuclease/phosphatase family protein	14	4	4	26	1	1.146	0.866	0.959	1.038	1.047	1.116	0.843	0.307
TGGT1_249170	Ras family protein	2	1	1	2	1	1.122	0.904	0.877	0.654	0.489	0.309	0.195	0.116
TGGT1_249180	bifunctional dihydrofolate reductase-thymidylate synthase	35	17	17	119	1	1.086	0.72	0.753	0.453	0.266	0.149	0.103	0.055
TGGT1_249240	putative calmodulin	57	6	6	150	1	0.909	0.699	0.783	1.101	1.061	0.969	0.411	0.494
TGGT1_249260	putative cell-cycle-associated protein kinase CDK	1	1	1	1	1	NA	NA	NA	NA	NA	NA	NA	NA
TGGT1_249270	putative protein disulfide isomerase-related protein (provisional)	15	8	8	18	1	1.061	0.526	0.527	0.209	0.131	0.093	0.065	0.039
TGGT1_249300	hypothetical protein	19	3	3	6	1	0.955	0.71	0.648	0.574	0.365	0.229	0.19	0.074
TGGT1_249310	hypothetical protein	11	2	2	8	1	1.071	0.924	0.878	0.8	0.639	0.46	0.315	0.178
TGGT1_249320	flavodoxin domain-containing protein	3	2	2	2	1	0.911	0.527	0.344	0.108	0.031	0.018	0.016	0.012
TGGT1_249340	hypothetical protein	2	1	1	2	1	1.049	0.714	0.694	0.431	0.272	0.227	0.184	0.151
TGGT1_249350	esterase/lipase/thioesterase domain-containing protein	20	8	8	27	1	1.072	0.716	0.937	0.962	0.869	0.583	0.241	0.092
TGGT1_249360	RED family protein	2	1	1	2	1	0.728	0.153	0.134	0.074	0.049	0.033	0.032	0.022
TGGT1_249380	DHHC zinc finger domain-containing protein	4	2	2	8	1	1.132	0.864	0.898	1.004	1.083	0.894	0.503	0.226
TGGT1_249390	glutamate/leucine/phenylalanine/valine dehydrogenase family protein	33	30	29	183	1	1.109	0.736	0.858	0.526	0.279	0.136	0.085	0.047
TGGT1_249480	tetratricopeptide repeat-containing protein	4	3	3	6	1	0.995	0.459	0.37	0.273	0.194	0.135	0.112	0.063
TGGT1_249530	putative exportin 1	10	10	10	28	1	1.028	0.648	0.534	0.257	0.131	0.09	0.069	0.042
TGGT1_249580	hypothetical protein	7	4	4	13	1	1.04	0.863	0.837	0.846	0.783	0.719	0.563	0.265
TGGT1_249590	putative proteasome subunit alpha type 5-2	29	6	6	17	1	1.074	0.845	0.905	0.764	0.643	0.558	0.483	0.301
TGGT1_249610	hypothetical protein	20	22	22	83	1	1.061	0.603	0.713	0.512	0.352	0.152	0.092	0.049
TGGT1_249620	histone deacetylase HDAC2	3	1	1	2	1	0.828	0.359	0.138	0.064	0.046	0.027	0.048	0.02
TGGT1_249650	putative apolipoprotein A-I binding protein	6	2	2	7	1	1.015	0.739	0.846	0.914	0.805	0.772	0.609	0.494
TGGT1_249670	cathepsin B	17	7	7	23	1	1.036	0.856	0.767	0.794	0.672	0.477	0.255	0.097
TGGT1_249680	RNA polymerase II associated Paf1 complex component PAF1	3	1	1	4	1	0.828	0.42	0.288	0.211	0.135	0.1	0.086	0.05
TGGT1_249690	hypothetical protein	2	1	1	6	1	0.912	0.565	0.455	0.462	0.353	0.218	0.089	0.035
TGGT1_249702	putative MC family transporter	7	2	2	2	1	1.124	0.721	0.864	0.85	0.75	0.641	0.313	0.096
TGGT1_249710	Parkinson disease 7 domain containing 1 family protein	10	5	5	12	1	1.013	0.755	0.893	0.902	0.851	0.809	0.696	0.377
TGGT1_249780	hypothetical protein	46	9	9	154	1	1.073	0.774	0.899	0.834	0.758	0.546	0.17	0.084
TGGT1_249800	hypothetical protein	6	4	4	6	1	1.1	0.942	0.62	0.396	0.203	0.148	0.162	0.105
TGGT1_249810	putative activating signal cointegrator 1 complex subunit 3	2	3	3	3	1	0.933	0.34	0.261	0.211	0.15	0.101	0.087	0.046
TGGT1_249820	ATP-binding cassette sub-family B member 5	1	1	1	2	1	0.933	0.571	0.511	0.321	0.213	0.127	0.194	0.146
TGGT1_249850	GAP40 protein	4	2	2	20	1	1.123	0.977	0.993	1.066	0.921	0.718	0.363	0.229
TGGT1_249870	hypothetical protein	6	2	2	3	1	0.96	0.496	0.453	0.331	0.253	0.206	0.122	0.075
TGGT1_249900	putative adenine nucleotide translocator	37	11	11	100	1	1.134	0.806	0.941	1.085	1.019	0.975	0.722	0.408
TGGT1_249920	putative diphthine synthase	13	4	4	22	1	1.029	0.805	0.825	0.763	0.66	0.444	0.202	0.082
TGGT1_249970	hypothetical protein	10	3	3	14	1	1.132	0.671	1.001	0.999	0.966	0.776	0.266	0.071
TGGT1_249990	hypothetical protein	6	5	5	15	1	1.002	0.787	0.713	0.475	0.294	0.174	0.172	0.058
TGGT1_250090	hypothetical protein	1	1	1	1	1	NA	NA	NA	NA	NA	NA	NA	NA
TGGT1_250330	hypothetical protein	10	4	4	14	1	1.098	0.607	0.559	0.367	0.243	0.194	0.156	0.11
TGGT1_250340	centrin 2	45	5	5	31	1	1	0.763	0.775	0.865	0.797	0.722	1.024	0.448
TGGT1_250700	hypothetical protein	4	5	5	8	1	1.034	0.605	0.355	0.14	0.102	0.072	0.068	0.041
TGGT1_250710	microneme protein MIC10	32	11	11	110	1	1.156	0.827	1.235	0.781	1.058	1.006	8.203	1.551
TGGT1_250750	tRNA (uracil-5-)-methyltransferase	4	3	3	5	1	0.935	0.322	0.172	0.098	0.074	0.055	0.046	0.032
TGGT1_250770	putative eukaryotic initiation factor-4A	37	11	11	118	1	1.038	0.507	0.293	0.171	0.137	0.104	0.08	0.047
TGGT1_250790	hypothetical protein	1	1	1	1	1	NA	NA	NA	NA	NA	NA	NA	NA
TGGT1_250800	AP2 domain transcription factor AP2XII-8	5	7	7	10	1	0.931	0.527	0.398	0.318	0.262	0.21	0.187	0.158
TGGT1_250810	ribosomal protein RPL35	4	1	1	1	1	NA	NA	NA	NA	NA	NA	NA	NA
TGGT1_250820	hypothetical protein	9	8	8	11	1	1.013	0.797	0.648	0.571	0.392	0.24	0.182	0.138
TGGT1_250830	SAC3/GANP family protein	13	4	4	32	1	1.068	0.872	0.854	0.625	0.441	0.175	0.124	0.052
TGGT1_250880	kinase, pfkB family protein	6	2	2	6	1	1.101	0.905	0.903	0.94	0.839	0.785	0.397	0.133
TGGT1_251400	hypothetical protein	3	1	1	1	1	0.963	0.864	0.814	0.773	0.793	0.793	0.694	0.5
TGGT1_251460	hypothetical protein	2	3	3	4	1	1.25	0.812	0.577	0.368	0.193	0.189	0.207	0.137
TGGT1_251490	ACR, COG2135 domain-containing protein	4	1	1	3	1	NA	NA	NA	NA	NA	NA	NA	NA
TGGT1_251500	putative eukaryotic initiation factor-3, subunit 3	15	7	7	10	1	1.04	0.51	0.472	0.363	0.297	0.19	0.128	0.067
TGGT1_251540	dense granule protein GRA9	33	7	7	20	1	1.037	0.723	0.693	0.474	0.349	0.243	0.206	0.109
TGGT1_251590	hypothetical protein	2	1	1	1	1	NA	NA	NA	NA	NA	NA	NA	NA
TGGT1_251620	putative flap structure-specific endonuclease 1	20	9	9	47	1	1.049	0.765	0.913	0.999	0.938	0.782	0.395	0.09
TGGT1_251630	slc30a2 protein	13	10	10	44	1	1.071	0.866	0.907	0.901	0.813	0.755	0.594	0.383
TGGT1_251680	putative histamine-releasing factor	56	6	6	112	1	1.093	0.744	0.898	0.704	0.373	0.228	0.163	0.145
TGGT1_251690	putative seryl-tRNA synthetase, cytoplasmic	35	20	20	102	1	1.098	0.751	0.912	0.867	0.777	0.487	0.134	0.071
TGGT1_251760	putative subunit of proteaseome activator complex	13	2	2	2	1	0.672	0.654	0.896	0.838	0.877	0.558	0.77	0.397
TGGT1_251770	hypothetical protein	8	8	8	12	1	0.994	0.864	0.765	0.683	0.564	0.493	0.368	0.261
TGGT1_251780	heat shock protein	43	23	22	149	1	1.107	0.745	0.851	0.599	0.372	0.178	0.115	0.062
TGGT1_251810	putative translation initiation factor eIF-5A	29	5	5	71	1	1.097	0.658	0.772	0.555	0.365	0.27	0.228	0.25
TGGT1_251840	hypothetical protein	23	7	7	17	1	1.15	0.769	0.96	0.959	0.917	0.87	0.815	0.748
TGGT1_251850	serine/threonine protein phosphatase	4	2	2	7	1	0.951	0.577	0.427	0.194	0.156	0.105	0.099	0.076
TGGT1_251870	histone H2Bb	42	6	1	32	1	1.132	0.739	0.907	0.727	0.683	0.536	1.122	0.268
TGGT1_251880	tRNA synthetases class I family protein	10	5	5	27	1	1.058	0.637	0.521	0.371	0.32	0.27	0.192	0.066
TGGT1_251890	hypothetical protein	1	1	1	1	1	0.838	0.423	0.327	0.152	0.113	0.08	0.088	0.044
TGGT1_251930	enoyl-acyl carrier reductase ENR	15	4	4	9	1	1.096	0.728	0.745	0.436	0.292	0.24	0.168	0.091
TGGT1_252220	tetratricopeptide repeat domain containing protein	20	10	10	35	1	1.039	0.589	0.406	0.241	0.175	0.131	0.122	0.087
TGGT1_252290	putative importin alpha	13	7	7	18	1	1.026	0.502	0.315	0.171	0.13	0.104	0.09	0.05
TGGT1_252310	hypothetical protein	10	1	1	1	1	NA	NA	NA	NA	NA	NA	NA	NA
TGGT1_252340	hypothetical protein	11	11	11	26	1	1.076	0.805	0.639	0.305	0.168	0.095	0.102	0.052
TGGT1_252360	rhoptry kinase family protein ROP24 (incomplete catalytic triad)	13	5	5	18	1	1.008	0.643	0.476	0.466	0.413	0.315	0.185	0.087
TGGT1_252380	hypothetical protein	8	10	10	29	1	1.047	0.849	0.773	0.651	0.502	0.329	0.158	0.054
TGGT1_252390	hypothetical protein	25	2	2	7	1	1.172	0.856	1.03	0.982	0.871	0.735	0.446	0.206
TGGT1_252420	histone arginine methyltransferase PRMT3	4	3	3	3	1	0.993	0.477	0.399	0.369	0.299	0.261	0.206	0.177
TGGT1_252430	hypothetical protein	23	13	13	72	1	1.074	0.781	0.73	0.425	0.256	0.174	0.134	0.072
TGGT1_252440	peptidase c13 family protein	7	4	4	10	1	1.073	0.451	0.227	0.092	0.06	0.037	0.028	0.017
TGGT1_252480	hypothetical protein	6	2	2	3	1	1.028	0.832	0.832	0.755	0.634	0.509	0.24	0.093
TGGT1_252490	putative vacuolar protein sorting 29	11	2	2	15	1	1.082	0.663	0.86	0.683	0.449	0.247	0.211	0.09
TGGT1_252500	polo kinase	5	3	3	6	1	1.035	0.969	0.897	1.035	0.912	0.675	0.277	0.099
TGGT1_252510	hypothetical protein	6	3	3	4	1	1.062	0.688	0.574	0.287	0.203	0.146	0.123	0.084
TGGT1_252630	hypothetical protein	5	1	1	3	1	1.292	0.956	0.991	0.796	0.835	0.605	1.745	0.179
TGGT1_252850	initiation factor, subunit 2 family protein	1	1	1	1	1	NA	NA	NA	NA	NA	NA	NA	NA
TGGT1_252880A	hypothetical protein	1	1	1	1	1	NA	NA	NA	NA	NA	NA	NA	NA
TGGT1_253000	ELMO/CED-12 family protein	9	4	4	7	1	1.067	0.756	0.789	0.709	0.651	0.423	0.244	0.191
TGGT1_253020	hypothetical protein	5	2	2	2	1	1.057	0.786	0.811	0.681	0.577	0.427	1.047	0.168
TGGT1_253030	glycosyl hydrolase, family 31 protein	1	2	2	2	1	0.939	0.429	0.218	0.134	0.098	0.076	0.053	0.046
TGGT1_253040	actin-related protein ARP4A	11	5	5	8	1	0.965	0.476	0.468	0.312	0.242	0.19	0.136	0.068
TGGT1_253070	hydrolase, TatD family protein	4	2	2	3	1	NA	NA	NA	NA	NA	NA	NA	NA
TGGT1_253130	transporter, major facilitator family protein	3	1	1	5	1	1.043	0.836	0.635	0.664	0.557	0.452	0.434	0.296
TGGT1_253170	putative zinc carboxypeptidase	2	4	4	4	1	1.03	0.761	0.819	0.592	0.356	0.155	0.127	0.061
TGGT1_253290	valyl-tRNA synthetase	22	23	23	76	1	1.077	0.778	0.956	0.921	0.871	0.582	0.14	0.071
TGGT1_253310	hypothetical protein	4	2	2	3	1	1.056	0.619	0.642	0.381	0.286	0.207	0.148	0.128
TGGT1_253370	hypothetical protein	4	5	5	13	1	1.128	0.686	0.888	0.62	0.228	0.101	0.089	0.044
TGGT1_253380	AP2 domain transcription factor AP2III-2	1	1	1	1	1	0.738	0.306	0.221	0.232	0.12	0.081	0.068	0.035
TGGT1_253400	hypothetical protein	1	1	1	2	1	1.092	0.73	0.482	0.258	0.183	0.149	0.21	0.131
TGGT1_253430	putative asparagine synthetase	17	10	10	87	1	1.099	0.79	0.816	0.664	0.493	0.336	0.186	0.1
TGGT1_253440	putative cell-cycle-associated protein kinase SRPK	1	2	2	3	1	0.983	0.623	0.443	0.213	0.132	0.086	0.071	0.06
TGGT1_253490	hypothetical protein	1	1	1	1	1	0.858	0.533	0.442	0.335	0.294	0.2	0.194	0.087
TGGT1_253520	U3 small nucleolar RNA-associated protein 6 protein	1	1	1	1	1	NA	NA	NA	NA	NA	NA	NA	NA
TGGT1_253540	hypothetical protein	2	1	1	1	1	1.163	0.665	0.484	0.108	0.046	0.022	0.013	0.014
TGGT1_253640	hypothetical protein	18	2	2	3	1	0.893	0.948	0.81	0.742	0.589	0.432	0.478	0.238
TGGT1_253650	DnaJ C terminal region domain-containing protein	1	1	1	2	1	NA	NA	NA	NA	NA	NA	NA	NA
TGGT1_253690	hypothetical protein	27	1	1	3	1	1.049	0.909	0.835	0.828	0.693	0.611	0.466	0.286
TGGT1_253700	transporter, major facilitator family protein	16	13	13	45	1	1.047	0.764	0.842	0.737	0.65	0.454	0.259	0.122
TGGT1_253730	importin-beta N-terminal domain-containing protein	11	7	7	26	1	1.046	0.718	0.683	0.362	0.245	0.171	0.138	0.08
TGGT1_253750	PLU-1 family protein	4	18	18	32	1	0.859	0.363	0.303	0.228	0.166	0.113	0.129	0.071
TGGT1_253820	hypothetical protein	55	11	10	97	1	1.095	0.803	0.944	0.751	0.583	0.32	0.159	0.079
TGGT1_253880	GNS1/SUR4 family protein	6	2	2	4	1	0.905	0.688	0.599	0.35	0.269	0.155	0.203	0.117
TGGT1_253890	peptidase M16 inactive domain-containing protein	1	1	1	4	1	1.001	0.706	0.549	0.275	0.165	0.082	0.119	0.037
TGGT1_253900	parasite porphobilinogen synthase PBGS	19	9	9	24	1	1.09	0.764	0.86	0.883	0.815	0.756	0.585	0.254
TGGT1_253950	putative protein fam50a	3	1	1	1	1	NA	NA	NA	NA	NA	NA	NA	NA
TGGT1_254000	hypothetical protein	14	5	5	13	1	1.193	0.751	0.965	0.791	0.554	0.429	0.299	0.245
TGGT1_254010	serine carboxypeptidase s28 protein	5	3	3	3	1	1.01	0.765	0.734	0.917	0.86	0.718	0.571	0.236
TGGT1_254030	zinc finger CDGSH-type domain-containing protein	8	1	1	1	1	1.128	0.678	0.778	0.653	0.535	0.451	0.279	0.157
TGGT1_254050	optic atrophy 3 protein (opa3) protein	2	1	1	1	1	0.922	0.73	0.682	0.537	0.491	0.368	0.285	0.121
TGGT1_254060	SAG-related sequence SRS14A	4	2	2	5	1	1.171	0.852	1	0.98	0.917	0.866	0.766	0.347
TGGT1_254070	hypothetical protein	3	1	1	1	1	NA	NA	NA	NA	NA	NA	NA	NA
TGGT1_254080	metal cation transporter, ZIP family protein	3	1	1	4	1	1.06	0.716	0.48	0.952	0.895	1.011	0.65	0.766
TGGT1_254120	putative autophagy-related protein 8 atg8	6	1	1	2	1	1.144	0.621	0.792	0.539	0.288	0.112	0.037	0.016
TGGT1_254260	COX19 cytochrome c oxidase assembly family protein	6	1	1	2	1	1.076	0.795	0.706	0.601	0.549	0.386	0.483	0.171
TGGT1_254300	hypothetical protein	1	2	2	2	1	1.043	0.541	0.234	0.143	0.121	0.059	0.094	0.038
TGGT1_254365	phosphatidate cytidylyltransferase	9	2	2	7	1	1.107	0.925	0.892	1.095	1.019	1.036	0.894	0.804
TGGT1_254370	guanylyl cyclase	2	8	8	24	1	1.012	0.729	0.727	0.597	0.491	0.313	0.223	0.138
TGGT1_254390	CRAL/TRIO domain-containing protein	15	5	5	17	1	1.116	0.875	0.862	0.604	0.377	0.229	0.361	0.122
TGGT1_254410	putative protein phosphatase 2C	8	3	3	4	1	1.021	0.569	0.593	0.39	0.251	0.183	0.173	0.1
TGGT1_254420	phospholipase, patatin family protein	6	5	5	5	1	1.132	0.703	0.793	0.531	0.35	0.219	0.194	0.143
TGGT1_254440	ribosomal protein RPL12	23	3	3	52	1	0.979	0.679	0.831	1.388	1.426	1.926	1.495	0.263
TGGT1_254450	putative Pelota	5	1	1	1	1	NA	NA	NA	NA	NA	NA	NA	NA
TGGT1_254470	hypothetical protein	29	14	14	60	1	1.048	0.786	0.809	0.642	0.491	0.339	0.247	0.146
TGGT1_254480	WD domain, G-beta repeat-containing protein	17	9	9	29	1	1.027	0.76	0.777	0.532	0.324	0.129	0.136	0.052
TGGT1_254490	Sel1 repeat-containing protein	4	5	5	15	1	1.062	0.617	0.545	0.335	0.229	0.155	0.125	0.098
TGGT1_254540	CDP-alcohol phosphatidyltransferase superfamily protein	3	2	2	2	1	1.049	0.744	0.748	0.699	0.672	0.633	0.675	0.439
TGGT1_254570	hypothetical protein	8	12	12	24	1	0.846	0.43	0.361	0.268	0.217	0.143	0.12	0.062
TGGT1_254580	UDP-galactose transporter family protein	4	1	1	1	1	0.992	0.68	0.714	0.752	0.743	0.445	0.198	0.149
TGGT1_254610	Tim10/DDP family zinc finger superfamily protein	10	1	1	1	1	NA	NA	NA	NA	NA	NA	NA	NA
TGGT1_254650	zinc finger protein	2	1	1	1	1	0.898	0.346	0.323	0.316	0.273	0.203	0.219	0.116
TGGT1_254690	phospholipase/carboxylesterase	24	11	11	56	1	1.065	0.723	0.74	0.442	0.245	0.139	0.1	0.047
TGGT1_254710	serine esterase (DUF676) protein	1	1	1	3	1	0.965	0.63	0.412	0.338	0.297	0.191	0.28	0.176
TGGT1_254720	dense granule protein GRA8	4	1	1	5	1	1.175	0.904	0.697	0.42	0.265	0.187	0.183	0.088
TGGT1_254730	POPLD (NUC188) domain-containing protein	1	1	1	1	1	NA	NA	NA	NA	NA	NA	NA	NA
TGGT1_254770	Ser/Thr phosphatase family protein	2	1	1	3	1	1.001	0.575	0.32	0.206	0.163	0.11	0.11	0.044
TGGT1_254870	hypothetical protein	8	3	3	13	1	0.994	0.784	0.819	0.629	0.599	0.432	0.321	0.241
TGGT1_254880	Alpha-galactosidase	5	3	3	11	1	1.033	0.676	0.662	0.538	0.432	0.265	0.171	0.076
TGGT1_254900	putative proteasome subunit beta type 2	17	4	4	18	1	1.165	0.811	1.022	1.017	0.965	1.006	0.966	0.618
TGGT1_254930	hypothetical protein	2	2	2	3	1	0.992	0.668	0.629	0.544	0.39	0.287	0.248	0.163
TGGT1_254940	MIF4G domain-containing protein	9	23	23	54	1	0.811	0.419	0.328	0.286	0.247	0.195	0.189	0.178
TGGT1_254950	RNA cap guanine-N2 methyltransferase	1	1	1	1	1	NA	NA	NA	NA	NA	NA	NA	NA
TGGT1_255190	myosin C	7	8	8	11	1	1.052	0.78	0.799	0.616	0.437	0.329	0.23	0.107
TGGT1_255195	hypothetical protein	2	1	1	2	1	0.909	0.691	0.569	0.407	0.214	0.119	0.092	0.058
TGGT1_255240	hypothetical protein	2	3	3	4	1	0.984	0.332	0.174	0.107	0.079	0.065	0.058	0.046
TGGT1_255250	putative tRNA (cytosine(34)-C(5))-methyltransferase	3	3	3	4	1	1.026	0.544	0.493	0.353	0.25	0.168	0.164	0.102
TGGT1_255260	apical membrane antigen AMA1	25	11	11	131	1	1.068	0.816	0.899	1.113	1.118	1.107	0.747	0.353
TGGT1_255300	hypothetical protein	1	2	2	3	1	0.747	0.342	0.189	0.146	0.113	0.101	0.104	0.048
TGGT1_255310	zinc finger (CCCH type) motif-containing protein	2	1	1	1	1	0.897	0.494	0.477	0.371	0.291	0.212	0.205	0.131
TGGT1_255340	tetratricopeptide repeat-containing protein	6	6	6	8	1	0.805	0.241	0.171	0.165	0.101	0.066	0.057	0.035
TGGT1_255350	putative ATPase	7	4	4	6	1	1.065	0.791	0.835	0.743	0.65	0.49	0.227	0.099
TGGT1_255410	hypothetical protein	10	1	1	5	1	1.139	0.861	1.231	0.911	1.032	0.764	1.165	0.38
TGGT1_255420	hypothetical protein	33	7	7	32	1	1.115	0.76	0.957	0.811	0.65	0.399	0.202	0.146
TGGT1_255430	Rad9 protein	3	2	2	3	1	0.956	0.786	0.504	0.522	0.467	0.417	0.3	0.107
TGGT1_255470	hypothetical protein	2	1	1	1	1	1.112	0.488	0.907	0.749	0.683	0.699	0.729	0.677
TGGT1_255500	hypothetical protein	2	1	1	1	1	0.891	0.551	0.202	0.157	0.11	0.108	0.101	0.034
TGGT1_255510	ankyrin repeat-containing protein	1	1	1	1	1	0.97	0.461	0.196	0.091	0.061	0.059	0.036	0.029
TGGT1_255635	hypothetical protein	2	1	1	1	1	NA	NA	NA	NA	NA	NA	NA	NA
TGGT1_255650	DHHC zinc finger domain-containing protein	2	1	1	1	1	1.031	0.502	0.454	0.335	0.191	0.132	0.113	0.086
TGGT1_255660	EF hand domain-containing protein	52	6	6	35	1	1.071	0.858	0.849	0.704	0.479	0.29	0.158	0.232
TGGT1_255680	YbaK/proline-tRNA ligase associated domain-containing protein	10	1	1	1	1	0.96	0.785	0.748	0.556	0.531	0.273	0.315	0.142
TGGT1_255690	2-C-methyl-D-erythritol 2,4-cyclodiphosphate synthase domain-containing protein	8	3	3	20	1	1.109	0.818	0.929	0.897	0.865	0.815	0.544	0.179
TGGT1_255880	hypothetical protein	1	1	1	1	1	1.086	1	0.76	0.562	0.34	0.228	0.142	0.09
TGGT1_255890	pyridine nucleotide-disulfide oxidoreductase domain-containing protein	12	9	9	27	1	1.033	0.817	0.81	0.867	0.806	0.81	0.681	0.609
TGGT1_255900	putative Bax inhibitor-1	4	1	1	2	1	NA	NA	NA	NA	NA	NA	NA	NA
TGGT1_255930	hypothetical protein	2	1	1	1	1	NA	NA	NA	NA	NA	NA	NA	NA
TGGT1_255940	hypothetical protein	3	1	1	1	1	1.02	0.702	0.505	0.403	0.348	0.212	0.153	0.258
TGGT1_255980	hypothetical protein	3	1	1	1	1	NA	NA	NA	NA	NA	NA	NA	NA
TGGT1_256000	endoplasmic reticulum retention receptor	11	2	2	4	1	1.152	0.808	0.911	0.909	0.863	0.719	0.516	0.166
TGGT1_256050	signal recognition particle 14kd protein	9	2	2	11	1	0.949	0.804	0.609	0.618	0.621	0.504	1.283	0.252
TGGT1_256060	nucleosome assembly protein (nap) protein	13	8	8	20	1	1.055	0.629	0.439	0.187	0.129	0.084	0.067	0.042
TGGT1_256090	glycerophosphodiester phosphodiesterase family protein	2	1	1	1	1	1.086	0.83	0.76	0.667	0.562	0.406	0.191	0.114
TGGT1_256760	pyruvate kinase PyK1	52	18	18	340	1	1.065	0.811	0.842	0.888	0.806	0.737	0.515	0.351
TGGT1_256770	putative eukaryotic translation initiation factor 4A, isoform 3	26	8	8	21	1	1.086	0.662	0.721	0.696	0.576	0.397	0.189	0.109
TGGT1_256840	hypothetical protein	14	7	7	34	1	1.048	0.775	0.75	0.664	0.522	0.339	0.17	0.084
TGGT1_256920	phosphatidylinositol-4-phosphate 5-Kinase	0	2	2	3	1	0.937	0.564	0.344	0.256	0.151	0.075	0.047	0.042
TGGT1_256970	putative vacuolar ATP synthase subunit A	31	13	13	68	1	1.07	0.816	0.878	0.807	0.692	0.532	0.282	0.107
TGGT1_256980	glycerol-3-phosphate-acyltransferase	15	11	11	31	1	0.977	0.787	0.817	0.625	0.407	0.197	0.176	0.097
TGGT1_256990	glycyl-tRNA synthetase	31	21	21	98	1	1.068	0.679	0.604	0.29	0.146	0.1	0.08	0.056
TGGT1_257020	hypothetical protein	6	1	1	1	1	1.019	0.838	0.717	0.591	0.487	0.399	0.302	0.181
TGGT1_257040	TB2/DP1, HVA22 family protein	18	3	3	13	1	1.071	1.041	0.813	0.807	0.705	0.608	0.572	0.33
TGGT1_257060	translation initiation factor sui1 protein	22	4	4	13	1	1.114	0.726	0.928	0.959	0.9	0.794	0.659	0.583
TGGT1_257070	hypothetical protein	10	5	5	8	1	1.03	0.8	0.902	0.999	0.899	0.772	0.532	0.424
TGGT1_257080	3'5'-cyclic nucleotide phosphodiesterase domain-containing protein	1	2	2	2	1	1.014	0.564	0.446	0.272	0.183	0.131	0.112	0.072
TGGT1_257100	hypothetical protein	4	1	1	1	1	NA	NA	NA	NA	NA	NA	NA	NA
TGGT1_257110	hypothetical protein	5	2	2	4	1	1.069	0.791	0.912	0.751	0.744	0.632	1.278	0.407
TGGT1_257150	NOT2 / NOT3 / NOT5 family protein	19	7	7	13	1	1.023	0.462	0.294	0.174	0.138	0.111	0.09	0.054
TGGT1_257160	hypothetical protein	14	2	2	2	1	1.063	0.781	0.693	0.545	0.467	0.368	0.386	0.116
TGGT1_257170	hypothetical protein	3	2	2	2	1	0.958	0.698	0.559	0.48	0.37	0.266	0.283	0.131
TGGT1_257310	hypothetical protein	11	4	4	7	1	1.062	0.699	0.565	0.249	0.147	0.089	0.098	0.033
TGGT1_257340	Ras family protein	17	2	1	7	1	NA	NA	NA	NA	NA	NA	NA	NA
TGGT1_257350	putative eukaryotic translation initiation factor	10	7	7	17	1	1.102	0.61	0.299	0.156	0.116	0.08	0.061	0.035
TGGT1_257370	hypothetical protein	2	2	2	2	1	1.084	0.631	0.729	0.574	0.438	0.299	0.39	0.161
TGGT1_257380	hypothetical protein	12	2	2	47	1	1.066	0.906	0.783	0.606	0.461	0.339	0.419	0.226
TGGT1_257420	hypothetical protein	3	1	1	1	1	NA	NA	NA	NA	NA	NA	NA	NA
TGGT1_257480	NADP-dependent succinate-semialdehyde dehydrogenase	12	7	7	23	1	1.021	0.728	0.774	0.804	0.702	0.637	0.496	0.419
TGGT1_257490	prefoldin subunit superfamily protein	33	4	4	17	1	1.169	0.744	0.887	0.695	0.483	0.239	0.152	0.094
TGGT1_257500	hypothetical protein	4	4	4	6	1	1.112	0.82	0.696	0.375	0.171	0.08	0.07	0.041
TGGT1_257510	CDP-alcohol phosphatidyltransferase superfamily protein	3	1	1	1	1	1.118	0.741	0.809	0.603	0.444	0.363	0.307	0.179
TGGT1_257520	synaptobrevin protein	4	1	1	1	1	NA	NA	NA	NA	NA	NA	NA	NA
TGGT1_257530	transporter, major facilitator family protein	20	7	7	63	1	1.095	0.779	0.803	0.92	0.949	0.826	0.564	0.211
TGGT1_257560	WD domain, G-beta repeat-containing protein	6	5	5	13	1	1.067	0.841	0.75	0.544	0.395	0.216	0.14	0.08
TGGT1_257580	hypothetical protein	9	4	4	9	1	1.017	0.879	0.829	1.373	0.723	0.588	0.683	0.427
TGGT1_257625	tetrahydrofolate dehydrogenase/cyclohydrolase, NAD(P)-binding domain-containing protein	9	5	5	12	1	1.034	0.825	0.853	0.891	0.848	0.824	0.829	0.603
TGGT1_257680	myosin light chain MLC1	63	7	7	126	1	1.171	0.766	0.952	0.864	0.716	0.463	0.225	0.129
TGGT1_257710	actin-like protein ALP 5	2	1	1	1	1	0.854	0.358	0.192	0.072	0.059	0.031	0.031	0.02
TGGT1_257730	putative methionine aminopeptidase, type i	2	1	1	2	1	1.004	0.672	0.595	0.448	0.316	0.221	0.181	0.091
TGGT1_257740	UMP-CMP kinase	13	5	5	15	1	1.123	0.671	0.619	0.29	0.224	0.173	0.095	0.057
TGGT1_257750	homocysteine s-methyltransferase domain-containing protein	20	6	6	23	1	1.116	0.748	0.872	0.582	0.4	0.229	0.106	0.056
TGGT1_257960	GDP-D-mannose pyrophosphorylase	21	7	7	19	1	1.012	0.806	0.715	0.617	0.386	0.178	0.134	0.087
TGGT1_257980	ribosome recycling factor protein	2	1	1	1	1	0.934	0.629	0.518	0.341	0.261	0.221	0.172	0.104
TGGT1_257990	putative heat shock protein 101	27	22	19	53	1	1.083	0.694	0.627	0.334	0.218	0.164	0.112	0.068
TGGT1_258030	DNA polymerase	3	3	3	5	1	1.011	0.566	0.368	0.292	0.241	0.18	0.141	0.067
TGGT1_258050	actin like protein ALP2a	5	2	2	2	1	0.95	0.578	0.538	0.407	0.334	0.268	0.187	0.101
TGGT1_258060	putative myosin heavy chain	11	2	2	5	1	1.146	0.696	0.827	0.612	0.499	0.417	0.381	0.09
TGGT1_258070	hypothetical protein	4	3	3	9	1	1.012	0.435	0.17	0.078	0.059	0.036	0.042	0.018
TGGT1_258080	hypothetical protein	6	7	7	11	1	1.1	0.739	0.729	0.566	0.415	0.308	0.281	0.347
TGGT1_258110	N-acetylglucosaminylphosphatidylinositol deacetylase	3	1	1	1	1	1.142	0.665	0.897	0.865	0.688	0.554	0.342	0.095
TGGT1_258130	Rab1 protein	47	9	8	22	1	1.085	0.803	0.823	0.864	0.791	0.759	0.549	0.333
TGGT1_258150	putative proteasome subunit alpha type 7	45	10	10	48	1	1.108	0.74	0.926	0.997	0.924	0.915	0.612	0.559
TGGT1_258170	hypothetical protein	20	8	8	51	1	1.072	0.715	0.848	0.779	0.645	0.386	0.258	0.33
TGGT1_258210	DNA-directed RNA polymerase II RPB2	9	8	8	19	1	1.071	0.84	0.804	0.669	0.564	0.405	0.237	0.105
TGGT1_258230	rhoptry kinase family protein ROP20	5	2	2	2	1	1.157	0.927	0.8	0.451	0.302	0.167	0.098	0.075
TGGT1_258240	chromodomain helicase DNA binding protein CHD1/SWI2/SNF2	3	5	5	8	1	0.648	0.148	0.098	0.065	0.047	0.034	0.041	0.012
TGGT1_258350	hypothetical protein	2	1	1	1	1	1.069	1.213	0.926	0.844	0.781	0.632	0.501	0.311
TGGT1_258360	hypothetical protein	28	16	16	52	1	1.079	0.718	0.927	1.145	1.187	0.91	0.271	0.197
TGGT1_258390	putative DnaJ protein	26	8	8	34	1	1.035	0.683	0.594	0.424	0.32	0.199	0.11	0.061
TGGT1_258458	hypothetical protein	4	1	1	2	1	0.736	0.766	0.571	0.379	0.274	0.172	0.144	0.065
TGGT1_258462	hypothetical protein	3	1	1	1	1	NA	NA	NA	NA	NA	NA	NA	NA
TGGT1_258480	hypothetical protein	2	3	3	3	1	0.922	0.531	0.425	0.322	0.259	0.156	0.155	0.065
TGGT1_258560	hypothetical protein	1	1	1	2	1	1.115	0.83	0.837	0.559	0.338	0.23	0.158	0.087
TGGT1_258580	rhoptry protein ROP17	11	5	5	18	1	1.167	0.593	0.739	0.472	0.347	0.193	0.089	0.049
TGGT1_258650	putative protoheme ferro-lyase	3	2	2	2	1	0.99	0.761	0.663	0.49	0.342	0.226	0.163	0.092
TGGT1_258660	rhoptry protein ROP6	30	7	7	33	1	1.178	0.759	1.238	0.803	0.77	0.709	2.156	0.552
TGGT1_258680	TATA-box binding protein TBP2	3	1	1	1	1	0.744	0.455	0.37	0.329	0.278	0.26	0.247	0.159
TGGT1_258740	putative eukaryotic initiation factor-2A	7	4	4	6	1	1.071	0.76	0.845	0.909	0.789	0.585	0.259	0.112
TGGT1_258770	putative polypeptide n-acetylgalactosaminyltransferase 12	10	5	5	6	1	1.076	0.717	0.685	0.367	0.245	0.202	0.154	0.088
TGGT1_258780	OTU family cysteine protease	7	3	3	6	1	1.121	0.816	0.71	0.362	0.286	0.138	0.08	0.044
TGGT1_258826	hypothetical protein	8	8	8	25	1	1.091	0.697	0.804	0.489	0.268	0.132	0.157	0.065
TGGT1_258850	hypothetical protein	4	1	1	1	1	NA	NA	NA	NA	NA	NA	NA	NA
TGGT1_258860	hypothetical protein	3	2	2	3	1	0.958	0.746	0.65	0.438	0.343	0.191	0.079	0.024
TGGT1_258870A	hypothetical protein	34	13	8	66	1	1.048	0.54	0.485	0.284	0.209	0.136	0.145	0.072
TGGT1_258870B	hypothetical protein	16	6	1	37	1	1.056	0.688	0.422	0.233	0.116	0.104	0.047	0.021
TGGT1_258930	peptidylprolyl isomerase	16	2	2	3	1	1.06	0.599	0.611	0.459	0.417	0.308	0.303	0.189
TGGT1_258940	acylphosphatase family protein	20	2	2	3	1	NA	NA	NA	NA	NA	NA	NA	NA
TGGT1_258950	lectin family protein	12	7	7	27	1	1.137	0.793	0.985	0.726	0.462	0.223	0.167	0.075
TGGT1_258990	bromodomain-containing protein	1	2	2	2	1	0.858	0.354	0.229	0.139	0.098	0.071	0.068	0.053
TGGT1_259000	hypothetical protein	11	2	2	7	1	1.102	0.899	0.887	0.71	0.677	0.394	0.172	0.089
TGGT1_259010	putative vacuolar ATP synthase subunit d	33	8	8	30	1	1.134	0.792	0.917	0.879	0.81	0.809	0.618	0.339
TGGT1_259040	hypothetical protein	13	4	4	13	1	1.137	0.894	1.083	0.842	1.001	1.011	1.558	0.95
TGGT1_259050	hypothetical protein	9	1	1	1	1	NA	NA	NA	NA	NA	NA	NA	NA
TGGT1_259140	hypothetical protein	1	1	1	1	1	0.996	0.74	0.66	0.358	0.22	0.116	0.236	0.062
TGGT1_259200A	Na+/H+ exchanger NHE1	2	1	1	1	1	NA	NA	NA	NA	NA	NA	NA	NA
TGGT1_259200B	Na+/H+ exchanger NHE1	13	15	15	48	1	1.018	0.773	0.816	0.78	0.668	0.329	0.164	0.091
TGGT1_259240	ribosomal protein RPS21	32	2	2	22	1	0.758	0.568	0.5	0.652	0.65	0.565	1.269	0.394
TGGT1_259260	membrane protein FtsH1	16	17	17	43	1	1.069	0.712	0.842	0.809	0.729	0.512	0.225	0.096
TGGT1_259550	dihydropteroate synthase	18	12	12	62	1	1.072	0.785	0.767	0.521	0.281	0.174	0.151	0.08
TGGT1_259560	endonuclease/exonuclease/phosphatase family protein	2	2	1	8	1	0.848	0.548	0.393	0.306	0.275	0.183	0.208	0.138
TGGT1_259630	hypothetical protein	17	1	1	9	1	0.837	0.731	0.626	0.588	0.493	0.575	1.086	0.973
TGGT1_259640	nucleoporin autopeptidase	1	1	1	2	1	NA	NA	NA	NA	NA	NA	NA	NA
TGGT1_259650	hypothetical protein	11	3	3	7	1	1.011	0.715	0.639	0.437	0.386	0.282	0.259	0.216
TGGT1_259660	orotate phosphoribosyltransferase	32	9	9	53	1	1.077	0.747	0.94	0.902	0.812	0.7	0.318	0.101
TGGT1_259690	orotidine-5-phosphate decarboxylase/orotate phosphoribosyltransferase	13	3	3	7	1	1.067	0.938	0.801	0.775	0.7	0.627	0.53	0.302
TGGT1_259700	hypothetical protein	5	1	1	3	1	1.021	0.854	0.633	0.818	0.725	0.781	0.457	0.373
TGGT1_259710	protein kinase	12	3	3	11	1	1.038	0.706	0.602	0.386	0.299	0.203	0.126	0.072
TGGT1_259830	diacylglycerol kinase catalytic domain-containing protein	3	1	1	4	1	0.885	0.74	0.71	0.589	0.489	0.391	0.196	0.15
TGGT1_259870	hypothetical protein	2	4	4	7	1	1.037	0.685	0.534	0.323	0.249	0.16	0.084	0.059
TGGT1_259880	hypothetical protein	19	10	10	18	1	0.986	0.653	0.417	0.256	0.196	0.142	0.15	0.07
TGGT1_259940	hypothetical protein	4	2	2	4	1	1.057	0.718	0.664	0.596	0.54	0.54	0.452	0.338
TGGT1_259950	carbonate dehydratase, eukaryotic-type domain-containing protein	3	2	2	3	1	1.096	0.708	0.769	0.587	0.456	0.317	0.23	0.152
TGGT1_259980	DnaJ domain-containing protein	6	3	3	3	1	1.014	0.422	0.252	0.133	0.091	0.07	0.063	0.049
TGGT1_260010	acetyltransferase, GNAT family protein	13	2	2	3	1	1.117	0.906	0.753	0.343	0.149	0.108	0.074	0.04
TGGT1_260140	phosphomannose isomerase type I protein	10	6	6	17	1	1.07	0.788	0.918	0.791	0.713	0.47	0.24	0.136
TGGT1_260150	tetratricopeptide repeat-containing protein	0	1	1	4	1	NA	NA	NA	NA	NA	NA	NA	NA
TGGT1_260170	putative elongation factor EF-G	2	2	2	2	1	NA	NA	NA	NA	NA	NA	NA	NA
TGGT1_260180	hypothetical protein	13	2	2	2	1	1.207	0.738	1.05	1.019	0.977	0.801	0.231	0.075
TGGT1_260200	helicase associated domain (ha2) protein	6	7	7	10	1	1.083	0.663	0.615	0.379	0.268	0.193	0.146	0.095
TGGT1_260220	folate/biopterin transporter subfamily protein	5	4	4	9	1	1.026	0.741	0.831	0.796	0.761	0.655	0.553	0.288
TGGT1_260240	ccr4-associated factor family protein	6	2	2	3	1	1.001	0.648	0.659	0.513	0.392	0.326	0.227	0.153
TGGT1_260250	cyclin domain protein, cyclin H family protein	5	2	2	4	1	0.887	0.533	0.369	0.232	0.2	0.109	0.165	0.062
TGGT1_260260	ribosomal protein RPP1	15	3	3	55	1	1.03	0.767	0.695	1.098	1.029	1.439	2.369	3.098
TGGT1_260270	HEAT repeat-containing protein	0	1	1	1	1	0.776	0.512	0.29	0.175	0.14	0.102	0.129	0.087
TGGT1_260300	metal cation transporter, ZIP family protein	1	1	1	1	1	NA	NA	NA	NA	NA	NA	NA	NA
TGGT1_260310	ATP-binding cassette transporter ABC.B1	3	3	3	3	1	1.031	0.806	0.908	0.646	0.561	0.42	0.369	0.158
TGGT1_260320	Noc2p family protein	1	1	1	1	1	0.93	0.413	0.227	0.135	0.114	0.081	0.065	0.019
TGGT1_260340	DNL zinc finger protein	10	2	2	2	1	0.892	0.846	0.716	0.749	0.686	0.526	0.396	0.226
TGGT1_260370	AtPH1 family protein	6	1	1	8	1	1.033	0.69	0.647	0.461	0.282	0.19	0.31	0.087
TGGT1_260380	hypothetical protein	1	1	1	2	1	NA	NA	NA	NA	NA	NA	NA	NA
TGGT1_260390	hypothetical protein	2	2	2	3	1	0.764	0.691	0.473	0.549	0.51	0.412	0.299	0.222
TGGT1_260440	nuclear factor NF3	16	3	3	15	1	0.996	0.716	0.712	0.739	0.653	0.525	0.406	0.524
TGGT1_260470	putative heat shock protein DNAJ pfj4	1	1	1	1	1	NA	NA	NA	NA	NA	NA	NA	NA
TGGT1_260500	putative COPI associated protein	17	4	4	35	1	1.074	0.926	0.851	1.013	0.925	0.911	0.571	0.268
TGGT1_260510	ubiquitin thioesterase otubain-like family protein	8	3	3	7	1	1.077	0.795	0.734	0.602	0.325	0.165	0.137	0.068
TGGT1_260520	hypothetical protein	11	4	4	15	1	1.042	0.727	0.672	0.457	0.308	0.174	0.122	0.067
TGGT1_260540	alveolin domain containing intermediate filament IMC14	3	2	2	2	1	NA	NA	NA	NA	NA	NA	NA	NA
TGGT1_260600	Pumilio-family RNA binding repeat-containing protein	2	2	2	5	1	0.646	0.175	0.141	0.103	0.093	0.065	0.078	0.037
TGGT1_260610	methyltransferase	3	1	1	1	1	1.128	0.726	0.927	0.872	0.727	0.59	0.348	0.186
TGGT1_260630	DnaJ family Sec63 protein	12	8	8	17	1	1.054	0.522	0.274	0.178	0.135	0.107	0.091	0.059
TGGT1_260650	glycosyltransferase, group 2 family protein	1	2	2	2	1	1	0.785	0.705	0.75	0.688	0.564	0.44	0.293
TGGT1_260670	putative centrin	8	1	1	4	1	0.894	0.891	0.74	0.785	0.766	0.8	1.197	0.636
TGGT1_260810	hypothetical protein	8	1	1	2	1	NA	NA	NA	NA	NA	NA	NA	NA
TGGT1_260820	IMC sub-compartment protein ISP1	31	3	3	20	1	1.048	0.819	0.738	0.814	0.691	0.607	0.409	0.19
TGGT1_260850	putative mitochondrial import inner membrane translocase subunit TIM10	9	1	1	2	1	0.944	0.832	0.575	0.608	0.512	0.408	0.269	0.148
TGGT1_261000	MutS domain V domain-containing protein	5	4	4	10	1	1.041	0.604	0.375	0.202	0.154	0.102	0.097	0.051
TGGT1_261010	putative tat-binding family protein	23	7	7	32	1	1.097	0.745	0.916	0.747	0.544	0.232	0.155	0.073
TGGT1_261030	pyridine nucleotide-disulfide oxidoreductase domain-containing protein	3	3	2	4	1	0.997	0.763	0.681	0.405	0.348	0.193	0.201	0.099
TGGT1_261050	RNB family domain-containing protein	8	7	7	21	1	0.984	0.645	0.579	0.272	0.117	0.081	0.08	0.043
TGGT1_261080	kringle domain-containing protein	3	7	7	14	1	1.04	0.771	0.59	0.458	0.312	0.196	0.132	0.061
TGGT1_261210	putative 26s proteasome subunit p55	28	11	11	24	1	1.095	0.638	0.827	0.66	0.476	0.208	0.116	0.071
TGGT1_261220	transcription elongation factor SPT4	21	1	1	2	1	NA	NA	NA	NA	NA	NA	NA	NA
TGGT1_261250	histone H2A1	8	2	2	33	1	0.997	0.585	1.061	1.298	1.301	0.929	1.769	0.304
TGGT1_261260A	histone lysine demethylase JMJD6a	7	2	2	5	1	0.986	0.539	0.256	0.151	0.12	0.083	0.075	0.043
TGGT1_261400	hypothetical protein	7	3	2	5	1	1.132	0.847	0.716	0.588	0.428	0.322	0.304	0.123
TGGT1_261430	hypothetical protein	8	5	5	15	1	1.107	0.923	0.82	0.783	0.621	0.316	0.166	0.088
TGGT1_261440	ARM repeats containing protein	28	7	7	30	1	1.086	0.857	0.72	0.341	0.18	0.121	0.108	0.062
TGGT1_261450	hypothetical protein	2	3	3	3	1	0.831	0.398	0.31	0.195	0.144	0.117	0.1	0.086
TGGT1_261460	transcriptional elongation factor FACT80	8	4	4	13	1	0.927	0.407	0.168	0.087	0.06	0.035	0.043	0.021
TGGT1_261470	putative U6 snRNA-associated Sm family protein LSm6	18	1	1	3	1	1.084	0.858	1.078	0.887	0.645	0.642	0.303	0.208
TGGT1_261480	phosphatidyl serine synthase	6	2	2	9	1	1.102	0.792	0.866	0.815	0.728	0.576	0.307	0.175
TGGT1_261490	hypothetical protein	1	1	1	1	1	0.776	0.291	0.252	0.2	0.151	0.091	0.079	0.071
TGGT1_261500	hydrolase	18	4	4	20	1	1.169	0.807	0.656	0.235	0.157	0.106	0.109	0.048
TGGT1_261570	ribosomal protein RPL7A	8	2	2	4	1	1.278	0.8	1.156	1.601	1.613	1.882	0.218	0.179
TGGT1_261600	creatinase domain-containing protein	19	11	11	31	1	1.08	0.754	0.946	0.938	0.848	0.706	0.336	0.1
TGGT1_261620	hypothetical protein	2	1	1	1	1	NA	NA	NA	NA	NA	NA	NA	NA
TGGT1_261710	ankyrin repeat-containing protein	19	4	4	24	1	1.05	0.895	0.906	0.728	0.587	0.346	0.171	0.106
TGGT1_261720	metal cation transporter, ZIP family protein	13	4	4	11	1	1.067	0.679	0.663	0.955	0.91	0.847	0.625	0.583
TGGT1_261740	hypothetical protein	45	12	12	277	1	1.132	0.763	1.015	1.386	1.384	1.498	1.481	1.557
TGGT1_261750	rhoptry neck protein RON10	29	15	15	62	1	1.12	0.764	0.926	0.823	0.668	0.41	0.12	0.071
TGGT1_261760	CDP-alcohol phosphatidyltransferase superfamily protein	9	3	3	31	1	1.092	0.828	0.995	0.846	0.756	0.459	0.149	0.085
TGGT1_261780	microneme protein MIC7	14	3	3	16	1	0.994	0.778	0.698	0.802	0.723	0.677	0.547	0.388
TGGT1_261940	hydrolase, alpha/beta fold family protein	2	2	2	5	1	0.935	0.722	0.476	0.272	0.142	0.088	0.109	0.063
TGGT1_261950	ATP synthase beta subunit ATP-B	47	15	15	96	1	1.13	0.811	0.926	0.984	0.908	0.885	0.686	0.245
TGGT1_261960	hypothetical protein	1	1	1	1	1	0.973	0.461	0.248	0.185	0.15	0.146	0.207	0.125
TGGT1_261980	gorasp2-prov protein	10	3	3	3	1	1.087	0.664	0.338	0.093	0.029	0.015	0.02	0.01
TGGT1_262040	SAC3/GANP family protein	10	2	2	2	1	1.185	0.429	0.419	0.297	0.211	0.139	0.077	0.05
TGGT1_262050	rhoptry kinase family protein ROP39	17	8	8	24	1	1.121	0.747	0.677	0.485	0.308	0.143	0.086	0.049
TGGT1_262060	hypothetical protein	4	2	2	3	1	1.043	0.692	0.61	0.429	0.381	0.246	0.117	0.06
TGGT1_262100	tetratricopeptide repeat-containing protein	20	6	6	12	1	0.951	0.554	0.309	0.221	0.184	0.142	0.114	0.085
TGGT1_262130	hypothetical protein	4	3	3	3	1	1.047	0.811	0.809	0.702	0.523	0.407	0.334	0.322
TGGT1_262140	putative chain a, pp2a-specific methylesterase apo form (pme)	4	2	2	4	1	0.974	0.941	0.507	0.353	0.149	0.134	0.114	0.071
TGGT1_262150	kelch repeat and K+ channel tetramerisation domain containing protein	4	2	2	4	1	NA	NA	NA	NA	NA	NA	NA	NA
TGGT1_262380	putative elongation factor Tu	13	5	5	14	1	1.122	0.719	0.924	0.758	0.546	0.309	0.127	0.071
TGGT1_262390	TLD protein	4	5	5	12	1	1.032	0.784	0.713	0.509	0.309	0.215	0.223	0.09
TGGT1_262400	lipase	2	2	2	3	1	0.924	0.824	0.494	0.357	0.246	0.177	0.145	0.087
TGGT1_262410	WD domain, G-beta repeat-containing protein	4	7	7	11	1	1.027	0.616	0.418	0.247	0.215	0.104	0.11	0.067
TGGT1_262430	4-hydroxy-3-methylbut-2-en-1-yl diphosphate synthase	5	5	5	7	1	0.95	0.607	0.577	0.468	0.358	0.254	0.227	0.153
TGGT1_262450	hypothetical protein	4	4	4	9	1	1.058	0.616	0.483	0.209	0.143	0.096	0.104	0.059
TGGT1_262460	hypothetical protein	1	1	1	1	1	1.12	0.621	0.358	0.154	0.083	0.123	0.119	0.094
TGGT1_262520	putative cyclophilin	3	1	1	2	1	1.05	0.493	0.475	0.181	0.107	0.064	0.055	0.033
TGGT1_262530	leucine rich repeat-containing protein	1	1	1	1	1	1.002	0.711	0.686	0.43	0.272	0.216	0.19	0.142
TGGT1_262560	hypothetical protein	10	2	2	2	1	1.019	0.736	0.672	0.677	0.457	0.31	0.24	0.136
TGGT1_262610	hypothetical protein	2	1	1	2	1	1.082	0.68	0.629	0.58	0.433	0.313	0.242	0.129
TGGT1_262620	RNA recognition motif-containing protein	40	11	11	125	1	1.161	0.57	0.519	0.262	0.172	0.131	0.097	0.089
TGGT1_262640	Cg8 family protein	9	2	2	10	1	1.164	0.753	0.933	0.922	0.915	0.797	0.739	0.188
TGGT1_262670	ribosomal protein RPL18A	12	2	2	3	1	1.093	0.707	0.853	1.098	1.207	1.232	0.388	0.209
TGGT1_262680	hypothetical protein	1	1	1	1	1	0.953	0.791	0.549	0.432	0.281	0.188	0.135	0.083
TGGT1_262690	ribosomal protein RPL27	20	3	3	4	1	1.218	0.738	1.152	1.574	1.674	1.865	0.428	0.231
TGGT1_262700	tetratricopeptide repeat-containing protein	2	3	3	4	1	1.075	0.731	0.724	0.455	0.269	0.141	0.136	0.105
TGGT1_262710	Ctr copper transporter family protein	16	5	5	26	1	1.226	0.871	1.121	0.981	0.986	0.846	1.201	0.383
TGGT1_262720	putative eukaryotic initiation factor-1A	35	6	6	44	1	1.049	0.802	0.856	0.934	0.746	0.496	0.319	0.281
TGGT1_262730	rhoptry protein ROP16	28	11	11	34	1	1.067	0.777	0.82	0.683	0.51	0.291	0.146	0.076
TGGT1_262750	putative histone lysine methyltransferase, SET	3	1	1	2	1	0.738	0.339	0.363	0.265	0.234	0.122	0.137	0.099
TGGT1_262760	poly(ADP-ribose) glycohydrolase	8	7	7	13	1	0.996	0.512	0.245	0.115	0.076	0.052	0.046	0.029
TGGT1_262780	FHA domain-containing protein	4	6	6	8	1	0.886	0.576	0.468	0.382	0.35	0.276	0.277	0.175
TGGT1_262810	iron donor protein CyaY protein	9	2	2	2	1	0.875	0.709	0.545	0.43	0.382	0.219	0.39	0.142
TGGT1_262880	hypothetical protein	1	2	2	6	1	1.124	0.658	0.597	0.34	0.232	0.157	0.126	0.087
TGGT1_262910	putative NADH-cytochrome b5 reductase 1	11	4	4	15	1	1.023	0.589	0.336	0.143	0.109	0.063	0.074	0.036
TGGT1_262920	trypsin domain-containing protein	10	7	7	36	1	1.116	0.548	0.505	0.359	0.288	0.234	0.155	0.1
TGGT1_262960	putative U1 snRNP-associated protein Usp106	5	2	2	2	1	0.91	0.677	0.51	0.258	0.176	0.113	0.13	0.056
TGGT1_262980	hypothetical protein	33	8	7	19	1	1.066	0.815	0.85	0.679	0.608	0.489	0.877	0.294
TGGT1_262990	hypothetical protein	1	2	2	2	1	0.957	0.693	0.66	0.443	0.332	0.211	0.191	0.078
TGGT1_263000	Beige/BEACH domain-containing protein	1	2	2	6	1	0.908	0.363	0.365	0.175	0.124	0.062	0.058	0.032
TGGT1_263040	ribosomal protein RPS16	7	2	2	3	1	NA	NA	NA	NA	NA	NA	NA	NA
TGGT1_263050	ribosomal protein RPL13	10	4	4	4	1	1.124	0.714	1.038	1.351	1.448	1.594	0.274	0.138
TGGT1_263060	Proteasome/cyclosome repeat-containing protein	23	19	19	116	1	1.077	0.655	0.837	0.756	0.567	0.231	0.133	0.061
TGGT1_263070	CMGC kinase, CK2 family	17	6	6	23	1	1.123	0.732	0.654	0.38	0.274	0.187	0.14	0.071
TGGT1_263090	14-3-3 protein	58	21	21	400	1	1.109	0.681	0.845	0.691	0.521	0.311	0.145	0.065
TGGT1_263130	putative citrate synthase	19	8	8	34	1	1.071	0.822	0.81	0.527	0.333	0.194	0.151	0.079
TGGT1_263180	myosin D	18	12	12	44	1	1.037	0.718	0.658	0.386	0.223	0.138	0.096	0.063
TGGT1_263190	putative adenylosuccinate lyase	23	8	8	15	1	0.992	0.794	0.789	0.723	0.628	0.434	0.149	0.09
TGGT1_263210	ubiquitin interaction motif domain-containing protein	2	1	1	1	1	NA	NA	NA	NA	NA	NA	NA	NA
TGGT1_263270	glycerophosphodiester phosphodiesterase family protein	1	1	1	1	1	1.022	0.82	0.86	1.057	1.062	0.917	0.779	0.261
TGGT1_263280	hypothetical protein	36	5	5	10	1	1.138	0.897	0.889	0.754	0.659	0.613	0.576	0.391
TGGT1_263300	eukaryotic porin protein	33	11	11	116	1	1.125	0.762	0.956	1.167	1.127	1.127	0.878	0.783
TGGT1_263310	putative step ii splicing factor	3	1	1	2	1	NA	NA	NA	NA	NA	NA	NA	NA
TGGT1_263323	putative tetratricopeptide repeat protein 11	11	1	1	6	1	NA	NA	NA	NA	NA	NA	NA	NA
TGGT1_263330	Adaptin ear-binding coat-associated protein 2 (NECAP-2) isoform 2 family protein	4	1	1	3	1	1.147	0.54	0.389	0.121	0.077	0.053	0.047	0.05
TGGT1_263340	RNA methyltransferase, TrmH family protein	3	1	1	3	1	1.125	0.85	0.875	0.664	0.472	0.306	0.124	0.116
TGGT1_263360	WD domain, G-beta repeat-containing protein	2	1	1	1	1	0.985	0.583	0.529	0.399	0.294	0.156	0.225	0.21
TGGT1_263430	3-hydroxyisobutyrate dehydrogenase	9	2	2	2	1	1.148	0.839	0.938	0.769	0.686	0.48	0.241	0.127
TGGT1_263470	ubiquitin carboxyl-terminal hydrolase UCHL3	11	2	2	15	1	1.054	0.765	0.7	0.434	0.235	0.15	0.119	0.056
TGGT1_263480	sodium/hydrogen exchanger 3 protein	7	4	4	11	1	1.014	0.855	0.811	0.784	0.739	0.704	0.597	0.463
TGGT1_263500	putative vacuolar protein sorting-associated protein 26	11	3	3	7	1	1.083	0.583	0.792	0.545	0.318	0.062	0.035	0.014
TGGT1_263510	Spc97 / Spc98 family protein	0	1	1	1	1	1.139	0.644	0.55	0.316	0.179	0.099	0.064	0.046
TGGT1_263520	microtubule associated protein SPM1	11	3	3	7	1	0.97	0.826	0.895	1.141	1.151	1.502	2.458	1.906
TGGT1_263530	putative chaperonin	36	3	3	50	1	1.049	0.87	0.85	0.861	0.784	0.641	0.467	0.349
TGGT1_263560	hypothetical protein	10	4	4	10	1	1.064	0.831	0.717	0.472	0.335	0.23	0.155	0.068
TGGT1_263580	bromodomain-containing protein	7	4	4	7	1	0.663	0.194	0.156	0.085	0.059	0.041	0.036	0.019
TGGT1_263630	hypothetical protein	18	3	3	11	1	1.002	0.808	0.758	0.687	0.588	0.48	0.411	0.137
TGGT1_263650	putative pre-mRNA-processing protein 8	5	4	4	5	1	0.996	0.638	0.4	0.262	0.225	0.132	0.148	0.083
TGGT1_263660	hypothetical protein	7	3	3	3	1	1.079	0.706	0.704	0.584	0.464	0.413	0.327	0.178
TGGT1_263670	putative ribosomal RNA large subunit methyltransferase FTSJ1	4	1	1	1	1	0.906	0.664	0.504	0.273	0.189	0.133	0.18	0.068
TGGT1_263690	hypothetical protein	2	1	1	1	1	1.266	0.803	0.923	0.595	0.49	0.197	0.154	0.189
TGGT1_263700	ribosomal protein RPS14	27	3	3	14	1	1.092	0.686	0.758	0.481	0.339	0.161	0.115	0.058
TGGT1_263710	acyl-CoA:cholesterol acyltransferase alpha ACAT1-alpha	9	5	5	10	1	1.048	0.754	0.825	0.683	0.628	0.579	0.502	0.241
TGGT1_263720	HMG (high mobility group) box domain-containing protein	6	1	1	2	1	1.146	0.718	0.979	0.539	0.524	0.288	1.681	0.202
TGGT1_263730	FAD-dependent glycerol-3-phosphate dehydrogenase	17	9	9	24	1	1.022	0.891	0.83	0.948	0.886	0.841	0.571	0.28
TGGT1_263810	hypothetical protein	46	7	7	86	1	1.081	0.882	0.913	0.889	0.843	0.707	0.665	0.213
TGGT1_263850	hypothetical protein	23	5	5	28	1	1.136	0.681	0.656	0.264	0.129	0.085	0.051	0.028
TGGT1_263860	hypothetical protein	24	7	7	15	1	0.936	0.629	0.735	0.753	0.721	0.684	0.659	0.64
TGGT1_263870	glutamate-tRNA ligase	18	14	14	61	1	1.089	0.586	0.466	0.219	0.142	0.094	0.07	0.041
TGGT1_263990	hypothetical protein	16	2	2	4	1	1.004	0.797	0.736	0.469	0.415	0.426	0.512	0.227
TGGT1_264000	aldehyde dehydrogenase	6	2	2	11	1	1.008	0.816	0.896	0.942	0.809	0.386	0.214	0.089
TGGT1_264030	putative aminotransferase	8	4	4	10	1	0.963	0.851	0.776	0.779	0.697	0.602	0.437	0.202
TGGT1_264040	hypothetical protein	12	2	2	2	1	1.089	0.802	0.881	0.736	0.674	0.524	0.821	0.267
TGGT1_264050	ubiquitin-conjugating enzyme subfamily protein	5	1	1	2	1	0.888	0.78	0.651	0.636	0.505	0.346	0.251	0.112
TGGT1_264060	PCI domain-containing protein	6	1	1	1	1	0.958	0.462	0.324	0.223	0.207	0.123	0.107	0.058
TGGT1_264080	acyl carrier protein ACP	19	4	4	35	1	1.068	0.73	0.914	0.863	0.697	0.611	0.277	0.245
TGGT1_264090	hypothetical protein	2	7	7	10	1	1.03	0.696	0.603	0.405	0.288	0.21	0.16	0.09
TGGT1_264130	hypothetical protein	11	8	8	22	1	1.123	0.982	1.116	1.277	1.186	1.157	1.038	0.984
TGGT1_264190	hypothetical protein	4	5	5	8	1	1.038	0.638	0.392	0.166	0.111	0.078	0.067	0.044
TGGT1_264200	hypothetical protein	4	4	4	6	1	1.04	0.823	0.722	0.572	0.473	0.255	0.204	0.093
TGGT1_264430	hypothetical protein	3	3	3	10	1	1.222	0.74	0.899	0.849	0.724	0.516	0.335	0.299
TGGT1_264440	signal recognition particle receptor beta subunit protein	20	5	5	14	1	1.064	0.739	0.688	0.424	0.24	0.179	0.137	0.089
TGGT1_264460	DNA-directed RNA polymerase III RPC5	3	2	2	2	1	1.041	0.628	0.268	0.152	0.157	0.089	0.071	0.031
TGGT1_264472	hypothetical protein	2	1	1	4	1	0.994	0.51	0.356	0.182	0.119	0.092	0.088	0.064
TGGT1_264600	hypothetical protein	15	3	3	10	1	1.155	0.781	1.076	0.997	0.984	0.927	0.823	0.469
TGGT1_264610	RNA recognition motif-containing protein	22	7	7	71	1	1.069	0.585	0.565	0.334	0.235	0.173	0.14	0.122
TGGT1_264640	bromodomain-containing protein	4	4	4	4	1	0.779	0.335	0.24	0.232	0.208	0.165	0.158	0.102
TGGT1_264650	phosphoacetylglucosamine mutase	3	3	3	5	1	0.984	0.573	0.29	0.103	0.086	0.042	0.072	0.024
TGGT1_264660	SAG-related sequence SRS44	7	12	12	37	1	1.088	0.842	0.783	0.712	0.574	0.427	0.334	0.147
TGGT1_264690	putative cyclin 4	2	1	1	2	1	0.87	0.699	0.735	0.858	0.687	0.354	0.189	0.139
TGGT1_264710	bucentaur or craniofacial development domain-containing protein	4	1	1	1	1	0.921	0.537	0.409	0.262	0.225	0.193	0.196	0.207
TGGT1_264752	HEAT repeat-containing protein	0	1	1	1	1	NA	NA	NA	NA	NA	NA	NA	NA
TGGT1_264760	Oxysterol-binding protein	3	3	3	5	1	1.161	0.479	0.559	0.303	0.21	0.147	0.115	0.065
TGGT1_264770	hypothetical protein	6	2	2	4	1	1.047	0.494	0.367	0.266	0.203	0.13	0.11	0.071
TGGT1_264780	UTP-glucose-1-phosphate uridylyltransferase subfamily protein	13	9	9	23	1	1.044	0.814	0.767	0.536	0.278	0.106	0.08	0.047
TGGT1_264830	hypothetical protein	4	4	4	6	1	0.996	0.674	0.464	0.459	0.404	0.251	0.164	0.063
TGGT1_264860	zinc finger, C3HC4 type (RING finger) domain-containing protein	5	13	13	22	1	1.028	0.692	0.577	0.304	0.195	0.121	0.131	0.062
TGGT1_264870	Sodium:neurotransmitter symporter family protein	1	1	1	2	1	1.007	0.825	0.767	0.771	0.733	0.672	0.49	0.104
TGGT1_264880	NEDD8-activating enzyme E1 catalytic subunit	3	1	1	6	1	0.989	0.709	0.416	0.224	0.135	0.087	0.094	0.058
TGGT1_264890	hypothetical protein	1	1	1	1	1	NA	NA	NA	NA	NA	NA	NA	NA
TGGT1_264900	hypothetical protein	5	4	4	6	1	1.03	0.6	0.353	0.21	0.15	0.118	0.094	0.093
TGGT1_264940	kelch repeat-containing protein	3	4	4	9	1	1.037	0.801	0.664	0.406	0.223	0.106	0.08	0.062
TGGT1_264950	hypothetical protein	12	3	2	9	1	1.076	0.561	0.406	0.213	0.151	0.116	0.14	0.121
TGGT1_265000	phosphotransferase enzyme family protein	1	1	1	1	1	NA	NA	NA	NA	NA	NA	NA	NA
TGGT1_265010	glutamate 5-kinase domain-containing protein	10	5	5	10	1	0.926	0.308	0.155	0.111	0.093	0.075	0.06	0.044
TGGT1_265030	hypothetical protein	1	1	1	1	1	NA	NA	NA	NA	NA	NA	NA	NA
TGGT1_265090	hypothetical protein	2	4	4	5	1	1.012	0.842	0.687	0.648	0.473	0.267	0.077	0.034
TGGT1_265110	putative ribosome biogenesis protein	2	1	1	1	1	NA	NA	NA	NA	NA	NA	NA	NA
TGGT1_265150	hypothetical protein	9	4	4	11	1	0.931	0.31	0.161	0.085	0.06	0.045	0.047	0.022
TGGT1_265170	hypothetical protein	8	4	4	10	1	0.802	0.638	0.682	0.593	0.601	0.47	0.346	0.174
TGGT1_265180	hypothetical protein	6	2	2	6	1	1.066	0.608	0.306	0.095	0.064	0.039	0.044	0.023
TGGT1_265190	Ulp1 protease family, C-terminal catalytic domain-containing protein	0	1	1	3	1	NA	NA	NA	NA	NA	NA	NA	NA
TGGT1_265220	co-chaperone GrpE protein	19	5	5	14	1	1.166	1.066	1.03	1.11	1.111	0.972	1.351	0.397
TGGT1_265230	electron transfer flavoprotein-ubiquinone oxidoreductase	1	1	1	1	1	NA	NA	NA	NA	NA	NA	NA	NA
TGGT1_265250	RNA recognition motif-containing protein	28	34	34	127	1	1.103	0.754	0.754	0.545	0.373	0.263	0.214	0.2
TGGT1_265260	hypothetical protein	21	7	7	18	1	1.014	0.812	0.815	0.833	0.753	0.726	0.762	0.658
TGGT1_265270	hypothetical protein	4	2	2	3	1	0.966	0.845	0.761	1.027	1.012	0.973	0.802	0.739
TGGT1_265310	putative heat shock protein 40	38	11	11	41	1	1.068	0.757	0.896	0.793	0.613	0.332	0.174	0.11
TGGT1_265330	putative cell-cycle-associated protein kinase GSK	4	1	1	8	1	1.128	0.687	0.565	0.396	0.318	0.249	0.179	0.125
TGGT1_265360	hypothetical protein	2	1	1	1	1	NA	NA	NA	NA	NA	NA	NA	NA
TGGT1_265370	hypothetical protein	9	1	1	6	1	1.086	0.856	0.802	0.789	0.701	0.624	0.511	0.2
TGGT1_265390	hypothetical protein	2	1	1	1	1	1.069	0.555	0.23	0.066	0.051	0.01	0.01	0.01
TGGT1_265410	G-protein beta WD-40 repeat containing protein	8	3	3	10	1	1.066	0.708	0.73	0.681	0.534	0.466	0.524	0.136
TGGT1_265420	hypothetical protein	4	1	1	1	1	NA	NA	NA	NA	NA	NA	NA	NA
TGGT1_265440	hypothetical protein	11	6	6	11	1	0.887	0.346	0.252	0.197	0.152	0.103	0.083	0.061
TGGT1_265450	hexokinase	35	15	15	192	1	1.134	0.682	1.002	0.977	0.89	0.653	0.2	0.081
TGGT1_265460	hypothetical protein	6	2	2	3	1	1.089	0.833	0.887	0.91	0.873	0.707	0.466	0.339
TGGT1_265510	hypothetical protein	12	2	2	6	1	1.115	0.758	0.84	0.699	0.607	0.379	0.215	0.108
TGGT1_265520	hypothetical protein	3	1	1	5	1	0.901	0.349	0.24	0.148	0.105	0.077	0.097	0.048
TGGT1_265530	RNA recognition motif-containing protein	28	8	8	18	1	1.109	0.648	0.731	0.491	0.346	0.2	0.149	0.075
TGGT1_265820	Las1 family protein	1	1	1	1	1	NA	NA	NA	NA	NA	NA	NA	NA
TGGT1_265830	phosphodiesterase/alkaline phosphatase D family protein	5	3	3	3	1	0.813	0.662	0.504	0.408	0.401	0.243	0.201	0.158
TGGT1_265840	hypothetical protein	1	1	1	1	1	NA	NA	NA	NA	NA	NA	NA	NA
TGGT1_265870A	pantoate-beta-alanine ligase	9	4	4	11	1	1.011	0.565	0.411	0.13	0.097	0.061	0.077	0.034
TGGT1_266030	putative pre-mRNA splicing factor	2	1	1	1	1	0.997	0.531	0.329	0.14	0.119	0.091	0.149	0.06
TGGT1_266050	hypothetical protein	4	1	1	1	1	NA	NA	NA	NA	NA	NA	NA	NA
TGGT1_266060	ribosomal protein RPSA	16	3	3	9	1	1.19	0.571	0.833	0.577	0.423	0.23	0.128	0.053
TGGT1_266070	ribosomal protein RPL31	13	2	2	4	1	0.936	0.525	0.309	0.47	0.729	0.879	0.305	0.209
TGGT1_266080	hypothetical protein	4	3	3	10	1	1.172	0.78	0.962	0.642	0.503	0.265	0.191	0.118
TGGT1_266090	hypothetical protein	17	4	4	35	1	1.088	0.809	0.969	0.919	0.862	0.746	0.561	0.281
TGGT1_266140	peptidase, M50 family protein	2	1	1	4	1	1.094	0.927	0.868	0.778	0.703	0.619	0.584	0.39
TGGT1_266280	HEAT repeat-containing protein	5	4	4	8	1	1.079	0.49	0.352	0.15	0.118	0.094	0.072	0.059
TGGT1_266310	Alpha-1,3-mannosyl-glycoprotein 2-beta-N-acetylglucosaminyltransferase	1	1	1	1	1	NA	NA	NA	NA	NA	NA	NA	NA
TGGT1_266320	hypothetical protein	1	1	1	1	1	1.18	0.796	0.384	0.154	0.061	0.035	0.045	0.025
TGGT1_266400	hypothetical protein	3	1	1	2	1	0.783	0.276	0.211	0.17	0.114	0.091	0.095	0.081
TGGT1_266450	lysine decarboxylase family protein	10	2	2	7	1	1.05	0.846	0.941	0.668	0.431	0.225	0.184	0.075
TGGT1_266620	thioredoxin domain-containing protein	8	2	2	4	1	1.074	0.725	0.757	0.709	0.583	0.438	0.286	0.202
TGGT1_266640	putative Acetyl-coenzyme A synthetase 2	28	16	16	172	1	1.069	0.786	0.867	0.972	0.922	0.787	0.374	0.154
TGGT1_266760	isocitrate dehydrogenase	14	7	7	34	1	1.049	0.848	0.873	0.946	0.881	0.774	0.355	0.141
TGGT1_266800	putative integral membrane protein	13	4	4	10	1	1.009	0.63	0.772	1.026	0.964	0.851	0.542	0.343
TGGT1_266850	3-demethylubiquinone-9 3-O-methyltransferase	5	1	1	1	1	NA	NA	NA	NA	NA	NA	NA	NA
TGGT1_266960	beta-tubulin	37	11	3	107	1	1.095	0.804	0.841	1.086	1.037	1.096	0.524	0.146
TGGT1_266970	hypothetical protein	18	6	5	20	1	1.074	0.762	0.758	0.462	0.237	0.149	0.134	0.061
TGGT1_266990	beta-COP	11	10	10	25	1	1.105	0.67	0.491	0.244	0.173	0.127	0.11	0.063
TGGT1_267020	hypothetical protein	1	1	1	1	1	0.924	0.741	0.421	0.174	0.137	0.085	0.063	0.035
TGGT1_267050	hydrolase, alpha/beta fold family protein	24	5	5	10	1	1.052	0.632	0.771	0.927	0.864	0.687	0.593	0.522
TGGT1_267060	ribosomal protein RPL14	5	1	1	2	1	1.113	0.7	0.882	1.151	1.239	1.28	0.279	0.161
TGGT1_267080	putative 26S protease regulatory subunit 4	32	12	12	36	1	1.036	0.713	0.764	0.683	0.502	0.252	0.161	0.079
TGGT1_267100	protein phosphatase 2C domain-containing protein	14	11	11	14	1	1.079	0.672	0.543	0.31	0.228	0.155	0.133	0.075
TGGT1_267140	SAG-related sequence SRS38B	14	5	5	10	1	1.208	0.91	1.077	1.11	1.077	1.159	0.926	0.928
TGGT1_267280	hypothetical protein	3	2	2	2	1	NA	NA	NA	NA	NA	NA	NA	NA
TGGT1_267300	hypothetical protein	8	2	2	6	1	1.119	0.75	1.138	0.851	0.883	0.636	0.735	0.39
TGGT1_267330	fumarate hydratase	11	8	8	15	1	1.028	0.605	0.601	0.422	0.347	0.239	0.125	0.082
TGGT1_267350	LSM domain-containing protein	20	2	2	7	1	1.105	0.788	0.779	0.781	0.656	0.586	0.493	0.392
TGGT1_267370	kinesin motor domain-containing protein	1	1	1	1	1	1.02	0.848	0.905	0.64	0.528	0.462	0.398	0.376
TGGT1_267380	UDP-galactose transporter subfamily protein	6	2	2	6	1	1.142	0.731	1.127	0.718	0.703	0.724	0.671	0.258
TGGT1_267390	DNA-directed RNA polymerase I RPAC1	4	1	1	1	1	0.991	0.445	0.285	0.153	0.099	0.072	0.04	0.014
TGGT1_267400	ribosomal protein RPL32	10	1	1	1	1	1.207	0.79	1.212	1.871	1.688	1.803	0.545	0.274
TGGT1_267420	putative mago nashi family protein 2	23	5	5	7	1	1.082	0.633	0.697	0.609	0.496	0.356	0.179	0.1
TGGT1_267430	DnaJ domain-containing protein	19	7	7	23	1	1.123	0.717	0.924	0.669	0.52	0.333	0.161	0.052
TGGT1_267440	RING zinc finger protein	4	1	1	2	1	1.095	0.615	0.313	0.15	0.103	0.08	0.072	0.046
TGGT1_267450	alpha-tubulin suppressor protein	1	1	1	1	1	1.003	0.766	0.654	0.507	0.423	0.324	0.253	0.139
TGGT1_267480	putative tRNA (guanine(26)-N(2))-dimethyltransferase	10	6	6	15	1	1.033	0.734	0.833	0.731	0.532	0.211	0.131	0.069
TGGT1_267550	leucine-rich repeat protein LRR1	7	2	2	8	1	1.091	0.746	0.923	0.666	0.422	0.197	0.121	0.068
TGGT1_267560	folate-binding protein YgfZ protein	11	11	11	16	1	1.035	0.795	0.851	0.752	0.661	0.486	0.274	0.111
TGGT1_267580	cyclin2 related protein	17	11	11	23	1	1.024	0.577	0.566	0.35	0.238	0.152	0.117	0.067
TGGT1_267590	hypothetical protein	2	2	2	4	1	1.144	0.673	0.568	0.302	0.153	0.091	0.078	0.04
TGGT1_267600	FHA domain-containing protein	4	2	2	2	1	1.082	0.683	0.831	0.619	0.443	0.334	0.25	0.129
TGGT1_267620	multi-pass transmembrane protein	15	7	7	10	1	1.069	0.832	0.77	0.622	0.444	0.206	0.126	0.065
TGGT1_267650	hypothetical protein	1	2	2	3	1	1.14	0.905	0.693	0.183	0.1	0.058	0.053	0.029
TGGT1_267660	hypothetical protein	3	3	3	3	1	1.012	0.581	0.626	0.516	0.408	0.223	0.31	0.128
TGGT1_267680	microneme protein MIC12	3	6	6	24	1	1.013	0.859	0.649	0.874	0.831	0.778	0.643	0.436
TGGT1_267690	hypothetical protein	1	2	2	4	1	1.087	0.81	0.909	0.835	0.801	0.539	0.161	0.058
TGGT1_267710	CPSF A subunit region protein	5	7	7	10	1	1.068	0.724	0.464	0.29	0.221	0.131	0.122	0.071
TGGT1_267720	transporter, cation channel family protein	1	1	1	1	1	0.954	0.783	0.627	0.377	0.291	0.177	0.261	0.106
TGGT1_267730	hypothetical protein	8	3	3	6	1	1.069	0.995	0.835	0.818	0.719	0.622	0.473	0.174
TGGT1_267740	hypothetical protein	17	3	3	3	1	0.972	0.659	0.677	0.571	0.449	0.372	0.247	0.179
TGGT1_267750	hypothetical protein	2	2	2	2	1	1.116	0.723	0.502	0.277	0.243	0.151	0.172	0.102
TGGT1_267800	dynamin-related protein DRPA	8	5	5	5	1	0.93	0.543	0.494	0.38	0.29	0.193	0.207	0.077
TGGT1_267810	Rab 5	41	8	7	28	1	1.133	0.826	1.06	0.914	0.846	0.765	0.487	0.217
TGGT1_267840	tetratricopeptide repeat-containing protein	7	2	2	3	1	1.064	0.62	0.74	0.598	0.503	0.265	0.137	0.058
TGGT1_268176	hypothetical protein	5	2	2	2	1	0.981	0.676	0.553	0.411	0.369	0.203	0.252	0.112
TGGT1_268182	hypothetical protein	6	4	4	9	1	1.033	0.708	0.73	0.583	0.483	0.316	0.229	0.126
[truncated: 1,155 more rows]

## Sheet: input_Rapamycin_light
Protein_ID	Description	coverage	qssm	qupm	PSMs	rel_fc_126	rel_fc_127N	rel_fc_127C	rel_fc_128N	rel_fc_128C	rel_fc_129N	rel_fc_129C	rel_fc_130N	rel_fc_130C
[truncated: 3,547 more rows]

[truncated: 3 more sheets: input_Rapamycin_heavy, input_configuration_table, output_fits]
