# Supplementary material for: Genetic screens reveal a central role for heme metabolism in artemisinin susceptibility
Source: Nat Commun. 2020 Sep 23;11:4813. doi: 10.1038/s41467-020-18624-0 (PMC7511413; doi:10.1038/s41467-020-18624-0)
Supplement: Supplementary file 10 — Supplementary Data 6 [file 41467_2020_18624_MOESM10_ESM.xlsx]

## Sheet: raw peak areas
Filename	sample key	Acq date	GABA	palmitate	alpha-lipoic_acid	N-acetylphenylalanine	methylthioadenosine	N-acetylmethionine	phenylacetyl_glutamine	kynurenic_acid	nicotinamide	C5_carnitines	butyryl_carnitine	uracil	adenosine	nicotinic_acid	acetoacetate	N-acetylcysteine	adenine	pyruvate	pantothenic_acid	creatinine	propionylcarnitine	cysteine	uridine	phenylalanine	phenylalanine-13C9-15N	hypoxanthine	3-hydroxybutyrate	cAMP	lactate	kynurenine	leucine_13C6-15N	leucine	cytosine	acetylcarnitine	isoleucine	isoleucine_13C6-15N	inosine	orotate	betaine	tryptophan	methionine	methionine_13C6-15N	Na_acetylglutamine	cytidine	S-methylcysteine	acetylserine	guanine
20181201_BP104	dKu80_1	2018-12-01 18:59:58	117630	1.15061e+07	NF	48078.4	7.80511e+06	6.04968e+06	683100	NF	3.57601e+07	1.02992e+07	1.63348e+07	5.06398e+07	1.10019e+08	1.27331e+08	NF	NF	2.48518e+07	1.04089e+07	5.16266e+08	4.00462e+07	2.97275e+07	NF	5.95567e+06	5.31983e+08	2.32386e+08	7.34228e+07	NF	1.59201e+06	8.69235e+08	431675	1.67617e+08	4.84962e+08	615420	7.20249e+07	5.10654e+08	1.81161e+08	1.05646e+08	42394	8.21403e+07	8.1029e+07	1.66944e+08	2.02881e+08	1.1828e+07	3.53722e+06	19351.2	1.70063e+07	2.28064e+07
20181201_BP105	dKu80_2	2018-12-02 06:47:34	478008	2.60006e+07	NF	180764	7.26625e+06	5.55183e+06	590695	512367	5.52641e+07	9.49078e+06	1.36407e+07	3.25568e+07	9.27655e+07	1.0683e+08	NF	NF	1.68623e+07	1.24781e+07	4.73731e+08	3.76527e+07	2.50949e+07	4346.8	2.80462e+06	5.67804e+08	1.73961e+08	5.16094e+07	170515	1.42666e+06	1.08785e+09	604776	1.29302e+08	5.60866e+08	675111	5.22029e+07	6.28653e+08	1.32729e+08	3.11545e+07	32622.6	7.20658e+07	6.89082e+07	1.68332e+08	6.51244e+07	9.40527e+06	2.72846e+06	NF	1.76191e+07	2.42088e+07
20181201_BP106	dKu80_3	2018-12-02 04:20:11	391733	2.4456e+07	NF	124910	1.00157e+07	6.15857e+06	529226	168641	2.3613e+07	1.01956e+07	1.50003e+07	4.53082e+07	9.12751e+07	1.06112e+08	NF	NF	1.99493e+07	1.18751e+07	4.44588e+08	3.10816e+07	2.63264e+07	NF	4.81752e+06	4.26441e+08	1.80123e+08	5.46481e+07	88508.3	1.40937e+06	7.32305e+08	270713	1.31725e+08	3.56143e+08	672225	6.54968e+07	3.74575e+08	1.45693e+08	7.8023e+07	55782.9	7.24461e+07	7.31491e+07	1.28142e+08	9.79078e+07	1.314e+07	3.25384e+06	NF	1.87644e+07	1.6812e+07
20181201_BP107	dKu80_4	2018-12-02 03:50:42	554608	1.66349e+07	NF	172156	1.01925e+07	7.17611e+06	781020	130184	5.1687e+07	1.30576e+07	1.75752e+07	4.67051e+07	9.25692e+07	1.36104e+08	NF	NF	2.18524e+07	1.70129e+07	4.95269e+08	4.08078e+07	3.22534e+07	NF	4.30885e+06	5.39687e+08	2.07647e+08	6.25878e+07	254226	1.72943e+06	9.70308e+08	396244	1.53544e+08	4.93336e+08	787688	7.42704e+07	5.33131e+08	1.73096e+08	7.75402e+07	299130	9.41187e+07	8.59629e+07	1.69917e+08	1.25036e+08	1.4677e+07	3.5085e+06	NF	2.1318e+07	1.81018e+07
20181201_BP108	dDegP2_1	2018-12-01 17:02:04	475444	1.03966e+07	NF	126614	1.78018e+07	8.36182e+06	877990	NF	5.60148e+07	1.2541e+07	1.78744e+07	4.77226e+07	1.31568e+08	1.82371e+08	NF	NF	2.40139e+07	2.93706e+07	7.77818e+08	6.21608e+07	3.95154e+07	4627.15	4.08841e+06	9.06001e+08	2.59459e+08	7.87127e+07	119319	2.24139e+06	1.61615e+09	433757	1.91312e+08	9.53632e+08	NF	8.12398e+07	1.04981e+09	2.09473e+08	5.05793e+07	134605	1.27677e+08	1.30791e+08	3.21785e+08	2.51381e+08	2.72554e+07	3.6933e+06	19386.3	3.12348e+07	1.56019e+07
20181201_BP109	dDegP2_2	2018-12-02 04:49:40	231546	1.69665e+07	NF	103745	1.66848e+07	5.85049e+06	633896	1.19347e+06	4.62303e+07	9.0097e+06	1.33144e+07	2.3527e+07	6.62348e+07	1.31437e+08	NF	NF	1.65947e+07	1.08738e+07	5.50134e+08	4.44644e+07	2.9708e+07	3821.25	2.04094e+06	5.35387e+08	2.48819e+08	3.95049e+07	NF	1.77631e+06	1.12833e+09	164134	2.02557e+08	6.45791e+08	440788	6.60625e+07	6.92309e+08	2.22831e+08	1.49658e+07	69150.7	1.10894e+08	6.18627e+07	1.76527e+08	1.28843e+06	2.54924e+07	2.57693e+06	NF	3.00079e+07	9.49645e+06
20181201_BP110	dDegP2_3	2018-12-01 22:55:51	156134	1.68826e+07	NF	149012	1.91728e+07	6.54624e+06	895601	NF	5.89509e+07	1.54473e+07	1.75522e+07	3.62556e+07	1.18833e+08	1.66602e+08	NF	NF	2.23263e+07	1.36223e+07	6.50518e+08	6.23811e+07	3.99228e+07	4539.01	3.36788e+06	9.30741e+08	2.4634e+08	5.16231e+07	NF	2.12658e+06	1.47373e+09	443244	1.9153e+08	1.04098e+09	176015	7.36565e+07	1.13018e+09	2.18653e+08	1.20005e+07	75664.3	1.31739e+08	1.32588e+08	3.1371e+08	2.16583e+08	2.60381e+07	3.49568e+06	14444	2.9298e+07	1.59597e+07
20181201_BP111	dDegP2_4	2018-12-02 07:17:03	587819	2.68581e+07	NF	230423	1.3319e+07	8.26039e+06	990326	729621	7.50064e+07	1.46507e+07	1.68689e+07	3.18323e+07	2.50254e+08	1.86049e+08	NF	NF	2.77439e+07	2.4965e+07	6.94886e+08	6.32352e+07	3.68447e+07	NF	4.39099e+06	1.08426e+09	2.30043e+08	9.01953e+07	275488	2.23216e+06	1.83814e+09	545362	1.74844e+08	1.20395e+09	721491	7.06561e+07	1.34512e+09	1.90639e+08	1.484e+07	188909	1.30297e+08	1.40246e+08	3.76179e+08	846724	2.24472e+07	3.7297e+06	15948.9	2.70648e+07	2.48864e+07
Filename	sample key	Acq date	GABA	palmitate	alpha-lipoic_acid	N-acetylphenylalanine	methylthioadenosine	N-acetylmethionine	phenylacetyl_glutamine	kynurenic_acid	nicotinamide	C5_carnitines	butyryl_carnitine	uracil	adenosine	nicotinic_acid	acetoacetate	N-acetylcysteine	adenine	pyruvate	pantothenic_acid	creatinine	propionylcarnitine	cysteine	uridine	phenylalanine	phenylalanine-13C9-15N	hypoxanthine	3-hydroxybutyrate	cAMP	lactate	kynurenine	leucine_13C6-15N	leucine	cytosine	acetylcarnitine	isoleucine	isoleucine_13C6-15N	inosine	orotate	betaine	tryptophan	methionine	methionine_13C6-15N	Na_acetylglutamine	cytidine	S-methylcysteine	acetylserine	guanine
20181201_BP216	dKu80_1	2018-12-02 05:48:36	158414	7.99616e+07	NF	53332.8	5.82898e+07	6.62432e+06	171267	569791	3.47849e+07	9.82797e+07	5.18329e+07	7.42262e+07	1.50174e+08	9.32486e+07	NF	NF	3.2922e+07	4.39995e+06	5.26445e+08	4.67487e+07	1.80362e+08	11539	4.10792e+06	2.87272e+08	1.28142e+08	1.48976e+07	NF	1.28741e+06	8.22775e+08	71639.4	9.66999e+07	2.92171e+08	695529	4.64271e+08	2.75104e+08	1.11448e+08	2.40091e+06	194279	1.00041e+08	7.29374e+07	1.28102e+08	2.83375e+07	2.44143e+07	4.02264e+06	NF	2.03315e+07	1.224e+07
20181201_BP217	dKu80_2	2018-12-02 01:52:42	210311	7.16722e+07	NF	NF	4.38817e+07	5.36486e+06	202271	166950	2.17248e+07	8.76673e+07	4.51094e+07	3.00302e+07	1.13998e+08	6.0389e+07	NF	NF	2.74519e+07	3.81954e+06	4.95884e+08	3.98432e+07	1.75136e+08	6175.36	2.76707e+06	1.64145e+08	1.29495e+08	1.05201e+07	NF	1.24111e+06	4.57476e+08	33204	9.75138e+07	1.60994e+08	NF	3.74113e+08	1.51389e+08	1.14162e+08	1.3588e+06	170694	8.59144e+07	4.27062e+07	7.26129e+07	1.1431e+08	2.19912e+07	3.28344e+06	NF	1.86646e+07	8.13328e+06
20181201_BP218	dKu80_3	2018-12-02 06:18:07	998789	8.46449e+07	NF	NF	4.8424e+07	6.62438e+06	135788	1.57694e+06	3.2503e+07	1.05703e+08	6.07221e+07	3.84403e+07	1.28128e+08	9.86e+07	NF	NF	2.78775e+07	4.8423e+06	6.51455e+08	5.03313e+07	2.28574e+08	5309.32	3.14772e+06	3.33494e+08	1.45981e+08	1.24664e+07	57893.1	1.89174e+06	7.47981e+08	115228	1.09066e+08	3.11166e+08	NF	4.53086e+08	3.24697e+08	1.29397e+08	1.55504e+06	242155	1.18242e+08	7.25362e+07	1.35507e+08	2.14197e+06	2.32714e+07	3.4401e+06	NF	2.17507e+07	1.11066e+07
20181201_BP223	dDegP2_1	2018-12-02 07:46:31	1.11626e+06	6.62725e+07	NF	9970.01	5.25074e+07	6.74047e+06	61724	1.25556e+06	3.00518e+07	7.92951e+07	4.93621e+07	2.14281e+07	7.48388e+07	4.37283e+07	NF	NF	2.4834e+07	7.63129e+06	5.20656e+08	4.43606e+07	1.96842e+08	NF	2.42356e+06	1.57899e+08	1.63529e+08	5.07166e+06	NF	1.94379e+06	4.9447e+08	47357	1.31306e+08	2.02463e+08	530157	3.9524e+08	2.11252e+08	1.56878e+08	456467	NF	1.0188e+08	3.76486e+07	9.02822e+07	2.5963e+06	2.86788e+07	2.12552e+06	NF	1.89457e+07	4.86633e+06
20181201_BP224	dDegP2_2	2018-12-02 08:45:31	388223	2.14486e+08	NF	35887	3.86532e+07	3.67769e+06	58759.1	495784	2.34857e+07	5.95418e+07	3.05828e+07	2.12573e+07	6.45803e+07	3.45918e+07	NF	NF	1.68689e+07	2.97134e+06	3.63554e+08	2.26177e+07	1.11306e+08	4320.46	1.44934e+06	1.23556e+08	8.68038e+07	5.09261e+06	42306.8	826717	3.24746e+08	45826.6	6.38016e+07	1.23696e+08	237721	2.23235e+08	1.25843e+08	7.30112e+07	520091	NF	4.27893e+07	3.21562e+07	5.22542e+07	2.15031e+06	1.16266e+07	1.55033e+06	NF	1.04027e+07	6.08094e+06
20181201_BP225	dDegP2_3	2018-12-01 17:31:33	111588	2.05924e+07	NF	51465.6	4.63047e+07	6.78941e+06	60137.6	NF	3.00805e+07	7.94633e+07	5.06679e+07	1.74074e+07	9.7278e+07	4.10741e+07	NF	NF	2.3084e+07	7.38843e+06	6.45165e+08	4.31066e+07	1.85251e+08	15896.6	2.18576e+06	1.789e+08	1.96793e+08	6.86913e+06	50822.6	1.80812e+06	4.37938e+08	89509	1.42787e+08	1.9718e+08	491686	3.89293e+08	1.90618e+08	1.72166e+08	652944	7812.24	1.01396e+08	4.06466e+07	8.3039e+07	2.08687e+08	2.49192e+07	2.53323e+06	NF	1.9601e+07	5.97122e+06
Filename	sample key	Acq date	palmitate	alpha-lipoic_acid	N-acetylphenylalanine	methylthioadenosine	N-acetylmethionine	phenylacetyl_glutamine	kynurenic_acid	nicotinamide	C5_carnitines	butyryl_carnitine	uracil	adenosine	nicotinic_acid	acetoacetate	N-acetylcysteine	adenine	pyruvate	pantothenic_acid	creatinine	propionylcarnitine	cysteine	uridine	phenylalanine	phenylalanine-13C9-15N	hypoxanthine	3-hydroxybutyrate	cAMP	lactate	kynurenine	leucine_13C6-15N	leucine	cytosine	acetylcarnitine	isoleucine	isoleucine_13C6-15N	inosine	orotate	betaine	tryptophan	methionine	methionine_13C6-15N	Na_acetylglutamine	cytidine	S-methylcysteine	acetylserine	guanine	pseudouridine
20190304_BP602	dKu80_1	2019-03-07 17:07:52	1.13537e+09	NF	NF	1.82334e+07	4.87961e+06	21996	NF	1.80475e+07	4.50966e+07	4.28031e+07	8.33064e+06	8.54328e+07	3.82731e+07	NF	NF	1.45347e+07	2.92937e+07	5.81252e+08	8.91486e+07	1.45548e+08	NF	532861	1.62311e+08	1.58208e+08	5.52578e+06	574717	810199	1.14515e+09	96577.7	8.29634e+07	1.09606e+08	59851.6	2.49947e+08	9.52231e+07	8.37096e+07	1.43822e+06	18660.5	6.85406e+07	4.30116e+07	4.87482e+07	9.40113e+07	1.85198e+07	4.00114e+06	NF	3.42254e+07	5.94259e+06	442321
20190304_BP603	dKu80_2	2019-03-07 22:32:10	9.84885e+08	NF	31042	1.40125e+07	2.69782e+06	NF	NF	1.14566e+07	3.78218e+07	2.08927e+07	5.57375e+06	5.00376e+07	1.55114e+07	NF	NF	8.26088e+06	1.38322e+07	2.78199e+08	4.97163e+07	7.46635e+07	NF	327419	7.9955e+07	9.41946e+07	3.12935e+06	NF	461539	5.10158e+08	21620.9	4.76674e+07	5.50637e+07	96191.5	1.20324e+08	5.02803e+07	5.11811e+07	757648	9791.43	4.04759e+07	2.32869e+07	2.78919e+07	5.83074e+07	9.4704e+06	2.61597e+06	NF	1.92722e+07	3.71507e+06	223416
20190304_BP604	dKu80_3	2019-03-07 12:13:01	6.30042e+08	NF	29138.5	9.35237e+06	1.68447e+06	20764.4	NF	9.64456e+06	2.5913e+07	1.44873e+07	4.14829e+06	3.16129e+07	1.62293e+07	NF	NF	5.22945e+06	9.26393e+06	2.18796e+08	3.01596e+07	3.75403e+07	NF	162782	6.38821e+07	4.6532e+07	2.48913e+06	609166	234079	4.52558e+08	58298	2.0697e+07	3.88214e+07	41853.3	8.86284e+07	3.55198e+07	2.09841e+07	640525	75958.3	1.74922e+07	1.95381e+07	1.60824e+07	2.40637e+07	5.24755e+06	1.40008e+06	NF	1.44891e+07	3.477e+06	168435
20190304_BP605	dKu80_4	2019-03-07 20:04:45	9.26959e+08	NF	59940.6	1.07127e+07	1.92891e+06	11913.1	17048.4	8.80271e+06	2.26572e+07	1.8488e+07	5.099e+06	4.19647e+07	1.47083e+07	NF	NF	5.87378e+06	1.99847e+07	2.40626e+08	3.82211e+07	5.98072e+07	5985.41	397882	6.91439e+07	7.81773e+07	2.41398e+06	596901	200324	3.85347e+08	29192.8	4.05808e+07	4.45423e+07	NF	1.06294e+08	3.973e+07	4.26855e+07	725761	NF	3.1507e+07	2.00262e+07	2.02997e+07	4.66406e+07	7.62816e+06	2.05204e+06	NF	1.76322e+07	4.2148e+06	181109
20190304_BP606	dDegP2_2_1	2019-03-07 18:36:19	2.00165e+09	NF	49660.9	3.78959e+07	4.39734e+06	32541.1	16420.8	3.60778e+07	1.20185e+08	9.74012e+07	8.6473e+06	5.74724e+07	5.95469e+07	NF	NF	1.81828e+07	4.95269e+07	6.96077e+08	1.40073e+08	2.45598e+08	NF	472123	1.86736e+08	1.82905e+08	6.00412e+06	907277	640746	1.17615e+09	38000.3	8.53181e+07	1.25405e+08	137634	3.09586e+08	1.0213e+08	8.66217e+07	574899	NF	5.43562e+07	5.40254e+07	4.38571e+07	8.84482e+07	1.22905e+07	2.9805e+06	NF	2.26328e+07	6.64853e+06	417535
20190304_BP607	dDegP2_2_2	2019-03-07 17:37:21	1.45761e+09	NF	24565.7	2.8102e+07	4.31288e+06	20435.5	NF	2.21446e+07	8.92053e+07	6.67577e+07	9.13256e+06	5.13966e+07	4.46742e+07	NF	NF	1.69e+07	6.58397e+07	5.23243e+08	1.51166e+08	2.26659e+08	NF	593701	1.70811e+08	1.97548e+08	5.21671e+06	660147	1.15765e+06	9.46782e+08	95337.7	1.06752e+08	1.27572e+08	81622.5	2.80929e+08	1.16951e+08	1.17992e+08	514178	NF	9.6052e+07	4.72634e+07	5.89147e+07	1.31049e+08	1.60479e+07	3.94203e+06	NF	2.22841e+07	5.82007e+06	360875
20190304_BP608	dDegP2_2_3	2019-03-07 12:42:28	2.18691e+09	NF	58135.5	1.06085e+07	2.73345e+06	55533.9	NF	2.14993e+07	1.20381e+08	6.92874e+07	4.42383e+06	4.85853e+07	6.277e+07	NF	NF	2.70415e+07	7.12851e+07	5.63094e+08	4.24601e+07	1.76576e+08	6015.56	497167	1.91854e+08	1.99795e+08	5.79002e+06	685604	977142	1.02169e+09	321813	1.09036e+08	1.36863e+08	118891	3.27272e+08	1.14041e+08	1.2221e+08	675206	96656.8	9.69902e+07	5.39765e+07	5.53991e+07	1.1544e+08	1.99009e+07	4.6077e+06	NF	3.68393e+07	9.01965e+06	460928
20190304_BP609	dDegP2_2_4	2019-03-07 21:03:43	1.87617e+09	NF	49320.5	2.91609e+07	3.73643e+06	26570.9	NF	2.07795e+07	9.71716e+07	5.99248e+07	4.16498e+06	5.47865e+07	5.0268e+07	NF	NF	1.39413e+07	3.53413e+07	4.98686e+08	1.05069e+08	1.43214e+08	NF	325636	1.432e+08	1.49434e+08	5.55764e+06	823235	831376	7.30777e+08	49452.6	8.12944e+07	1.01682e+08	126299	2.74696e+08	7.99981e+07	8.72592e+07	1.0974e+06	NF	6.59155e+07	4.20546e+07	4.29135e+07	9.27255e+07	1.06899e+07	2.74509e+06	NF	1.74166e+07	6.35556e+06	432196
20190304_BP610	dDegP2_1_1	2019-03-07 20:34:14	2.36533e+08	NF	27811.6	6.068e+06	927105	NF	NF	4.24281e+06	1.1039e+07	9.42312e+06	1.37535e+06	1.52939e+07	1.30402e+07	NF	NF	3.34544e+06	1.20488e+07	1.24378e+08	1.82205e+07	2.27392e+07	NF	63616.2	3.22699e+07	2.77028e+07	1.34855e+06	320835	116484	2.1379e+08	22966.2	1.28522e+07	2.08587e+07	52546.6	4.61777e+07	1.9242e+07	1.44195e+07	92245.9	NF	1.45351e+07	1.05e+07	1.01763e+07	1.75213e+07	4.35161e+06	1.04767e+06	NF	1.11822e+07	2.30483e+06	109327
20190304_BP611	dDegP2_1_2	2019-03-07 16:38:23	1.6082e+09	NF	NF	2.49585e+07	3.22838e+06	36597.3	NF	2.46085e+07	7.0625e+07	4.78075e+07	8.86684e+06	3.90639e+07	3.24519e+07	NF	NF	1.22722e+07	3.52662e+07	5.33371e+08	8.91149e+07	1.35671e+08	NF	419617	1.38806e+08	1.46917e+08	4.83537e+06	NF	456059	7.74199e+08	44002.1	6.75569e+07	9.31869e+07	125431	1.95087e+08	8.26103e+07	7.12446e+07	681239	NF	4.19112e+07	4.01286e+07	3.60494e+07	6.88368e+07	1.16883e+07	2.5541e+06	NF	2.72778e+07	5.03019e+06	358402
20190304_BP612	dDegP2_1_3	2019-03-07 14:40:28	3.29357e+07	NF	28967.3	1.0868e+07	1.88729e+06	13830.3	NF	8.39632e+06	4.22577e+07	2.2192e+07	3.3788e+06	3.38586e+07	1.98379e+07	NF	NF	7.56612e+06	3.88532e+07	2.67373e+08	4.61546e+07	6.3201e+07	4696.59	232573	6.41427e+07	7.36291e+07	2.95489e+06	NF	682710	3.87133e+08	63776.3	3.92634e+07	4.89234e+07	35989.4	1.14314e+08	4.01214e+07	4.16187e+07	564097	NF	4.47032e+07	1.68609e+07	2.05347e+07	4.74592e+07	8.91327e+06	2.41988e+06	NF	1.26884e+07	3.72099e+06	314659
20190304_BP613	dDegP2_1_4	2019-03-07 14:10:54	1.79469e+09	NF	32201.8	2.56394e+07	4.26165e+06	119051	16923.8	2.78337e+07	1.12313e+08	5.78796e+07	9.69028e+06	4.98872e+07	3.69024e+07	NF	NF	1.34801e+07	3.20079e+07	5.97699e+08	9.97301e+07	1.29399e+08	5638.04	696656	1.35173e+08	1.18845e+08	5.61625e+06	730893	389854	7.92391e+08	7278.86	5.16032e+07	8.6404e+07	184612	1.85408e+08	7.32291e+07	5.26357e+07	768142	18172.5	4.04887e+07	4.28804e+07	3.40747e+07	5.70174e+07	9.60566e+06	2.37339e+06	NF	1.83951e+07	6.4177e+06	340887
[truncated: 124 more columns]

## Sheet: isoAAs_normalized, RSQ
Filename	sample key	isoAA factor	GABA(-)	palmitate	alpha-lipoic_acid	N-acetylphenylalanine	methylthioadenosine	N-acetylmethionine	phenylacetyl_glutamine	kynurenic_acid	nicotinamide	C5_carnitines	butyryl_carnitine	uracil	adenosine	nicotinic_acid	acetoacetate	N-acetylcysteine	adenine	pyruvate	pantothenic_acid	creatinine	propionylcarnitine	cysteine	uridine	phenylalanine	phenylalanine-13C9-15N	hypoxanthine	3-hydroxybutyrate	cAMP	lactate	kynurenine	leucine_13C6-15N	leucine	cytosine	acetylcarnitine	isoleucine	isoleucine_13C6-15N	inosine	orotate	betaine	tryptophan	methionine	methionine_13C6-15N	Na_acetylglutamine	cytidine	S-methylcysteine	acetylserine	guanine
20181201_BP104	dKu80_1	0.904066	130113	1.27271e+07	#VALUE!	53180.2	8.63334e+06	6.69164e+06	755587	#VALUE!	3.95548e+07	1.13921e+07	1.80681e+07	5.60134e+07	1.21693e+08	1.40843e+08	#VALUE!	#VALUE!	2.7489e+07	1.15135e+07	5.71049e+08	44295684	3.2882e+07	#VALUE!	6.58765e+06	5.88434e+08	2.57046e+08	8.1214e+07	#VALUE!	1.76095e+06	961472978	477481	1.85403e+08	5.36424e+08	680725	7.96678e+07	5.64842e+08	2.00385e+08	1.16856e+08	46892.6	9.08566e+07	8.96273e+07	1.84659e+08	2.24409e+08	1.30831e+07	3.91256e+06	21404.6	1.88109e+07	2.52265e+07
20181201_BP105	dKu80_2	0.842925	567083	3.08457e+07	#VALUE!	214449	8.62028e+06	6.58639e+06	700769	607844	65562320	1.12593e+07	1.61825e+07	3.86236e+07	1.10052e+08	1.26738e+08	#VALUE!	#VALUE!	2.00045e+07	1.48034e+07	5.62009e+08	4.46691e+07	2.97713e+07	5156.81	3.32725e+06	6.73612e+08	2.06378e+08	6.12266e+07	202290	1.69251e+06	1290564293	717473	1.53397e+08	6.65381e+08	800915	6.19307e+07	7.45799e+08	1.57463e+08	3.696e+07	38701.7	8.5495e+07	8.1749e+07	1.997e+08	7.72601e+07	1.11579e+07	3.2369e+06	#VALUE!	2.09023e+07	2.872e+07
20181201_BP106	dKu80_3	0.798465	490607	3.06287e+07	#VALUE!	156438	1.25437e+07	7.71302e+06	662805	211207	2.9573e+07	1.27691e+07	1.87865e+07	5.67441e+07	1.14313e+08	1.32895e+08	#VALUE!	#VALUE!	2.49846e+07	1.48724e+07	5.56804e+08	3.89267e+07	3.29713e+07	#VALUE!	6.03348e+06	5.34076e+08	2.25587e+08	6.84415e+07	110848	1.7651e+06	9.17141e+08	339042	1.64973e+08	4.46035e+08	841898	8.20285e+07	4.69119e+08	1.82467e+08	9.77163e+07	69862.7	9.07317e+07	9.16122e+07	1.60486e+08	1.2262e+08	1.64565e+07	4.07513e+06	#VALUE!	2.35006e+07	2.10554e+07
20181201_BP107	dKu80_4	0.96579	574252	1.72241e+07	#VALUE!	178255	1.05536e+07	7.43029e+06	808685	134795	5.35178e+07	1.35201e+07	1.81977e+07	48359462	9.58482e+07	1.40925e+08	#VALUE!	#VALUE!	2.26264e+07	1.76155e+07	5.12812e+08	4.22532e+07	3.33958e+07	#VALUE!	4.46147e+06	5.58803e+08	2.15002e+08	6.48048e+07	263231	1.79069e+06	1004677197	410280	1.58983e+08	5.10811e+08	815589	7.69011e+07	5.52016e+08	179227017	8.02867e+07	309726	9.74525e+07	8.90078e+07	1.75936e+08	129464816	1.51969e+07	3.63278e+06	#VALUE!	22073104	1.8743e+07
20181201_BP108	dDegP2_1	1.18612	400839	8.76518e+06	#VALUE!	106746	1.50084e+07	7.0497e+06	740218	#VALUE!	4.72251e+07	1.05731e+07	1.50696e+07	4.02341e+07	1.10923e+08	1.53754e+08	#VALUE!	#VALUE!	2.02457e+07	2.47619e+07	6.55765e+08	5.24067e+07	3.33148e+07	3901.07	3.44687e+06	7.63834e+08	2.18745e+08	6.63613e+07	100596	1.88968e+06	1362548770	365693	1.61291e+08	8.03991e+08	#VALUE!	6.84918e+07	8.85072e+08	176603410	4.26425e+07	113483	1.07643e+08	1.10268e+08	2.71291e+08	2.11935e+08	2.29785e+07	3.11376e+06	16344.3	2.63335e+07	1.31537e+07
20181201_BP109	dDegP2_2	1.58281	146288	1.07192e+07	#VALUE!	65544.9	1.05412e+07	3.69627e+06	400487	754022	29207740	5.69221e+06	8.41186e+06	14864064	4.18463e+07	8.30404e+07	#VALUE!	#VALUE!	1.04843e+07	6.8699e+06	3.47568e+08	2.8092e+07	1.87691e+07	2414.22	1.28944e+06	338250750	1.57201e+08	2.49587e+07	#VALUE!	1.12225e+06	7.12866e+08	103698	1.27973e+08	4.08003e+08	278485	4.17375e+07	4.37392e+08	1.40782e+08	9.45518e+06	43688.6	7.00614e+07	3.90841e+07	1.11527e+08	814011	1.61058e+07	1.62807e+06	#VALUE!	1.89586e+07	5.99974e+06
20181201_BP110	dDegP2_3	1.2457	125338	1.35526e+07	#VALUE!	119621	1.53912e+07	5.25506e+06	718952	#VALUE!	4.73234e+07	1.24005e+07	1.40902e+07	2.91045e+07	9.53943e+07	1.33741e+08	#VALUE!	#VALUE!	1.79227e+07	1.09354e+07	5.2221e+08	50077020	3.20484e+07	3643.73	2.7036e+06	7.47161e+08	1.97752e+08	4.1441e+07	#VALUE!	1.70713e+06	1183050752	355818	1.53752e+08	8.35657e+08	141298	5.91284e+07	9.07259e+08	1.75526e+08	9.63348e+06	60740.2	1.05755e+08	106436074	251833851	173864218	2.09023e+07	2806189	11595	2.35192e+07	1.28118e+07
20181201_BP111	dDegP2_4	1.13799	516541	2.36013e+07	#VALUE!	202482	1.17039e+07	7.25876e+06	870241	641149	6.59113e+07	1.28742e+07	1.48234e+07	2.79724e+07	2.19909e+08	1.63489e+08	#VALUE!	#VALUE!	2.43797e+07	2.19378e+07	6.10626e+08	5.55675e+07	3.2377e+07	#VALUE!	3.85855e+06	9.52787e+08	2.02149e+08	7.92585e+07	242083	1.96149e+06	1615255602	479233	1.53643e+08	1057963377	634005	6.20886e+07	1182017109	167522310	1.30405e+07	166003	1.14498e+08	1.2324e+08	3.30564e+08	744052	1.97253e+07	3.27744e+06	14015	2.3783e+07	2.18687e+07
		RSQ	0.0527444	0.964006	#VALUE!	0.102014	0.999391	0.999224	0.997224	#VALUE!	0.999183	0.992523	0.999881	0.991976	0.99981	0.998908	#VALUE!	#VALUE!	0.976947	0.999988	0.998107	0.999801	0.998925	#VALUE!	0.993055	0.999381	0.999383	0.995939	#VALUE!	0.99972	0.998998	0.997234	0.999353	0.999984	0.62918	0.999089	0.99981	0.997673	0.995947	0.994457	0.998574	0.99864	0.998529	0.997921	0.999492	0.994688	#VALUE!	0.99997	0.989613
Filename	sample key	isoAA factor	GABA(-)	palmitate	alpha-lipoic_acid	N-acetylphenylalanine	methylthioadenosine	N-acetylmethionine	phenylacetyl_glutamine	kynurenic_acid	nicotinamide	C5_carnitines	butyryl_carnitine	uracil	adenosine	nicotinic_acid	acetoacetate	N-acetylcysteine	adenine	pyruvate	pantothenic_acid	creatinine	propionylcarnitine	cysteine	uridine	phenylalanine	phenylalanine-13C9-15N	hypoxanthine	3-hydroxybutyrate	cAMP	lactate	kynurenine	leucine_13C6-15N	leucine	cytosine	acetylcarnitine	isoleucine	isoleucine_13C6-15N	inosine	orotate	betaine	tryptophan	methionine	methionine_13C6-15N	Na_acetylglutamine	cytidine	S-methylcysteine	acetylserine	guanine
20181201_BP216	dKu80_1	0.690723	229345	1.15765e+08	#VALUE!	77212.9	8.43895e+07	9.59042e+06	247953	824920	5.03601e+07	1.42285e+08	7.50415e+07	107461511	2.17416e+08	1.35001e+08	#VALUE!	#VALUE!	4.76631e+07	6.37006e+06	7.62164e+08	67680800	2.6112e+08	16705.7	5947267	4.15901e+08	1.85518e+08	2.15682e+07	#VALUE!	1.86386e+06	1191178175	103716	1.39998e+08	4.22992e+08	1006958	672151971	3.98284e+08	161349288	3.47594e+06	281270	1.44835e+08	1.05596e+08	1.8546e+08	4.10258e+07	3.5346e+07	5823812	#VALUE!	2.94351e+07	1.77206e+07
20181201_BP217	dKu80_2	0.680738	308946	1.05286e+08	#VALUE!	#VALUE!	6.44619e+07	7.88096e+06	297135	245248	3.19136e+07	1.28783e+08	6.62655e+07	4.41143e+07	1.67462e+08	8.87111e+07	#VALUE!	#VALUE!	4.03266e+07	5.61088e+06	7.2845e+08	5.85294e+07	257274231	9071.57	4.06481e+06	2.41128e+08	1.90227e+08	1.5454e+07	#VALUE!	1.82319e+06	6.7203e+08	48776.5	1.43247e+08	2.36499e+08	#VALUE!	5.4957e+08	2.22389e+08	1.67703e+08	1.99606e+06	250749	1.26208e+08	6.27352e+07	1.06668e+08	1.67921e+08	3.2305e+07	4.82336e+06	#VALUE!	2.74181e+07	1.19477e+07
20181201_BP218	dKu80_3	0.820995	1216558	1.031e+08	#VALUE!	#VALUE!	5.89821e+07	8.06872e+06	165394	1.92077e+06	3.95898e+07	1.2875e+08	7.39615e+07	46821529	1.56064e+08	1.20098e+08	#VALUE!	#VALUE!	3.39557e+07	5.89809e+06	7.93493e+08	6.13052e+07	2.78411e+08	6466.93	3.83403e+06	4.06206e+08	1.7781e+08	1.51845e+07	70515.7	2.3042e+06	9.11066e+08	140352	1.32846e+08	3.79011e+08	#VALUE!	551873792	3.95492e+08	1.57609e+08	1.89409e+06	294953	1.44022e+08	8.83515e+07	165051796	2.60899e+06	2.83453e+07	4.19016e+06	#VALUE!	2.64931e+07	1.35282e+07
20181201_BP223	dDegP2_1	1.09248	1.02176e+06	6.06624e+07	#VALUE!	9126.03	4.80626e+07	6.16987e+06	56499	1.14927e+06	2.75078e+07	7.25826e+07	45183465	1.96142e+07	6.85035e+07	4.00266e+07	#VALUE!	#VALUE!	22731724	6.98528e+06	4.76582e+08	4.06054e+07	1.80179e+08	#VALUE!	2.2184e+06	1.44532e+08	1.49686e+08	4.64233e+06	#VALUE!	1.77924e+06	4.52612e+08	43348.1	1.20191e+08	1.85324e+08	485278	3.61782e+08	193369451	1.43598e+08	417826	#VALUE!	9.32554e+07	3.44616e+07	8.26396e+07	2.37652e+06	2.6251e+07	1.94559e+06	#VALUE!	1.73419e+07	4.45438e+06
20181201_BP224	dDegP2_2	0.490631	791273	437163333	#VALUE!	73144.7	7.87827e+07	7.49584e+06	119762	1.0105e+06	4.78684e+07	1.21358e+08	6.23337e+07	4.33264e+07	1.31627e+08	7.05047e+07	#VALUE!	#VALUE!	3.43822e+07	6.05616e+06	7.40992e+08	4.60992e+07	2.26862e+08	8805.94	2.95404e+06	2.51832e+08	1.76923e+08	1.03797e+07	86229.5	1.68501e+06	6.61894e+08	93403.5	1.3004e+08	2.52116e+08	484521	4.54996e+08	2.56493e+08	1.48811e+08	1.06005e+06	#VALUE!	8.72129e+07	6.55406e+07	1.06504e+08	4.38274e+06	2.36972e+07	3159868	#VALUE!	2.12027e+07	1.23941e+07
20181201_BP225	dDegP2_3	1.11839	99776.4	1.84126e+07	#VALUE!	46017.8	4.14032e+07	6.07072e+06	53771.8	#VALUE!	2.68963e+07	7.10518e+07	4.53045e+07	1.55647e+07	8.69808e+07	3.67262e+07	#VALUE!	#VALUE!	2.06404e+07	6.60634e+06	5.76872e+08	3.85436e+07	1.65641e+08	14213.9	1.95439e+06	1.59963e+08	1.75962e+08	6.14201e+06	45442.9	1.61673e+06	3.9158e+08	80034.2	1.27673e+08	1.76308e+08	439639	3.48085e+08	1.7044e+08	1.53941e+08	583828	6985.29	9.06631e+07	36344003	7.4249e+07	1.86597e+08	2.22814e+07	2265080	#VALUE!	1.75262e+07	5.33914e+06
		RSQ	0.986644	0.99984	#VALUE!	#VALUE!	0.999464	0.999509	0.999777	#VALUE!	0.999176	1	0.999847	0.999955	0.999972	0.999195	#VALUE!	#VALUE!	0.988772	0.999678	0.999723	0.991465	0.999277	#VALUE!	0.999958	0.998883	0.999338	0.999017	#VALUE!	0.99037	0.999787	#VALUE!	0.999053	0.998686	#VALUE!	1	0.999548	0.999621	0.980757	#VALUE!	0.991051	0.998668	0.999538	0.33873	0.999518	0.995117	#VALUE!	0.999658	0.996051
Filename	sample key	isoAA factor	palmitate	alpha-lipoic_acid	N-acetylphenylalanine	methylthioadenosine	N-acetylmethionine	phenylacetyl_glutamine	kynurenic_acid	nicotinamide	C5_carnitines	butyryl_carnitine	uracil	adenosine	nicotinic_acid	acetoacetate	N-acetylcysteine	adenine	pyruvate	pantothenic_acid	creatinine	propionylcarnitine	cysteine	uridine	phenylalanine	phenylalanine-13C9-15N	hypoxanthine	3-hydroxybutyrate	cAMP	lactate	kynurenine	leucine_13C6-15N	leucine	cytosine	acetylcarnitine	isoleucine	isoleucine_13C6-15N	inosine	orotate	betaine	tryptophan	methionine	methionine_13C6-15N	Na_acetylglutamine	cytidine	S-methylcysteine	acetylserine	guanine	pseudouridine
20190304_BP602	dKu80_1	0.934315	1215191467	#VALUE!	#VALUE!	1.95153e+07	5.22266e+06	23542.4	#VALUE!	1.93163e+07	4.8267e+07	4.58123e+07	8.91631e+06	9.1439e+07	4.09638e+07	#VALUE!	#VALUE!	1.55566e+07	3.13532e+07	6.22116e+08	9.54161e+07	1.5578e+08	#VALUE!	570323	1.73722e+08	1.69331e+08	5.91426e+06	615121	867159	1225653057	103367	8.8796e+07	1.17312e+08	64059.3	2.67519e+08	1.01918e+08	8.95946e+07	1.53933e+06	19972.4	7.33592e+07	4.60355e+07	5.21754e+07	1.00621e+08	1.98218e+07	4.28243e+06	#VALUE!	3.66316e+07	6.36037e+06	473418
20190304_BP603	dKu80_2	0.638058	1543565521	#VALUE!	48650.7	2.19612e+07	4.22818e+06	#VALUE!	#VALUE!	1.79554e+07	5.92764e+07	3.27442e+07	8.73549e+06	7.84216e+07	2.43103e+07	#VALUE!	#VALUE!	1.29469e+07	2.16786e+07	4.36009e+08	7.79182e+07	1.17017e+08	#VALUE!	513149	1.2531e+08	1.47627e+08	4.90449e+06	#VALUE!	723349	7.99548e+08	33885.5	7.47069e+07	8.62988e+07	150757	1.88578e+08	7.8802e+07	8.02139e+07	1.18743e+06	15345.7	6.34361e+07	3.64964e+07	4.37137e+07	9.13825e+07	14842530	4.09989e+06	#VALUE!	3.02045e+07	5.82246e+06	350151
20190304_BP604	dKu80_3	0.23326	2701022665	#VALUE!	124918	4.00941e+07	7.22142e+06	89018	#VALUE!	4.13467e+07	1.11091e+08	6.21078e+07	1.77839e+07	1.35526e+08	6.95758e+07	#VALUE!	#VALUE!	2.24189e+07	3.9715e+07	9.3799e+08	1.29296e+08	1.60937e+08	#VALUE!	697856	2.73866e+08	1.99485e+08	1.0671e+07	2.61153e+06	1.00351e+06	1940141798	249926	8.87292e+07	1.66429e+08	179427	379954745	1.52275e+08	8.99602e+07	2.74597e+06	325637	7.49899e+07	8.37609e+07	6.8946e+07	1.03162e+08	2.24965e+07	6.0022e+06	#VALUE!	6.21155e+07	1.49061e+07	722091
20190304_BP605	dKu80_4	0.508075	1824452614	#VALUE!	117976	2.10849e+07	3.79651e+06	23447.4	33554.9	1.73256e+07	4.45942e+07	3.63884e+07	1.00359e+07	8.25954e+07	2.89491e+07	#VALUE!	#VALUE!	1.15608e+07	3.93341e+07	4.73604e+08	7.52273e+07	1.17713e+08	11780.6	783116	1.3609e+08	1.5387e+08	4.75122e+06	1.17483e+06	394281	7.58444e+08	57457.6	7.98716e+07	8.76686e+07	#VALUE!	2.09209e+08	7.81971e+07	8.40141e+07	1.42845e+06	#VALUE!	6.20126e+07	3.94157e+07	3.99542e+07	9.17985e+07	1.50138e+07	4.03884e+06	#VALUE!	3.4704e+07	8.29563e+06	356461
20190304_BP606	dDegP2_2_1	0.867488	2307413659	#VALUE!	57246.8	4.36847e+07	5.06905e+06	37511.8	18929.2	4.15889e+07	1.38544e+08	1.1228e+08	9.96821e+06	6.62515e+07	6.86429e+07	#VALUE!	#VALUE!	2.09602e+07	5.70923e+07	8.02405e+08	1.61469e+08	2.83114e+08	#VALUE!	544242	215260516	2.10845e+08	6.92128e+06	1.04587e+06	738622	1355811363	43805	9.83507e+07	1.44561e+08	158658	3.56876e+08	1.17731e+08	9.98535e+07	662718	#VALUE!	6.26593e+07	6.22779e+07	5.05564e+07	1.01959e+08	1.4168e+07	3.43578e+06	#VALUE!	2.609e+07	7.66411e+06	481315
20190304_BP607	dDegP2_2_2	1.58748	9.18189e+08	#VALUE!	15474.6	1.77023e+07	2.71681e+06	12872.9	#VALUE!	1.39495e+07	5.6193e+07	4.20527e+07	5.75287e+06	3.23762e+07	2.81416e+07	#VALUE!	#VALUE!	1.06458e+07	4.14744e+07	3.29606e+08	9.52237e+07	1.42779e+08	#VALUE!	373990	1.07599e+08	1.24441e+08	3.28616e+06	415846	729237	5.96406e+08	60056	6.72461e+07	8.03614e+07	51416.5	1.76966e+08	7.36706e+07	7.43265e+07	323896	#VALUE!	6.0506e+07	2.97726e+07	3.71121e+07	8.25519e+07	1.0109e+07	2.4832e+06	#VALUE!	1.40374e+07	3.66623e+06	227326
20190304_BP608	dDegP2_2_3	1.55013	1410787673	#VALUE!	37503.6	6.84361e+06	1.76337e+06	35825.3	#VALUE!	1.38693e+07	7.76588e+07	4.46978e+07	2.85384e+06	3.13427e+07	4.04934e+07	#VALUE!	#VALUE!	1.74447e+07	4.59865e+07	3.63256e+08	2.73913e+07	1.1391e+08	3880.68	320726	1.23766e+08	1.28889e+08	3.73518e+06	442288	630361	6.591e+08	207604	7.03397e+07	8.8291e+07	76697.7	2.11126e+08	7.35688e+07	7.88382e+07	435580	62354	6.2569e+07	3.48206e+07	3.57384e+07	7.44709e+07	1.28382e+07	2.97246e+06	#VALUE!	2.37653e+07	5.81864e+06	297348
20190304_BP609	dDegP2_2_4	1.03926	1805288991	#VALUE!	47457.3	2.80592e+07	3.59528e+06	25567.1	#VALUE!	1.99945e+07	9.35007e+07	5.76609e+07	4.00764e+06	5.27168e+07	4.8369e+07	#VALUE!	#VALUE!	1.34146e+07	3.40062e+07	4.79847e+08	1.011e+08	1.37804e+08	#VALUE!	313334	1.3779e+08	1.43789e+08	5.34769e+06	792135	799969	7.0317e+08	47584.3	7.82233e+07	9.78409e+07	121528	2.64318e+08	7.69759e+07	8.39627e+07	1.05594e+06	#VALUE!	6.34254e+07	4.04658e+07	4.12923e+07	8.92225e+07	1.02861e+07	2.64138e+06	#VALUE!	1.67586e+07	6.11546e+06	415869
20190304_BP610	dDegP2_1_1	0.241444	9.79659e+08	#VALUE!	115189	2.51321e+07	3.83983e+06	#VALUE!	#VALUE!	1.75726e+07	4.57205e+07	3.90282e+07	5.69633e+06	6.33434e+07	5.40091e+07	#VALUE!	#VALUE!	1.3856e+07	4.99031e+07	5.15142e+08	7.54648e+07	9.41798e+07	#VALUE!	263482	1.33654e+08	1.14738e+08	5.58536e+06	1.32882e+06	482447	8.85461e+08	95119.9	5.32306e+07	8.63914e+07	217635	1.91256e+08	7.96956e+07	5.97219e+07	382059	#VALUE!	6.02008e+07	4.34883e+07	4.21475e+07	7.25685e+07	1.80232e+07	4.33919e+06	#VALUE!	4.63136e+07	9.54603e+06	452805
20190304_BP611	dDegP2_1_2	0.719388	2235509155	#VALUE!	#VALUE!	3.46941e+07	4.48768e+06	50872.8	#VALUE!	3.42075e+07	9.81738e+07	6.64558e+07	1.23255e+07	5.43016e+07	4.51104e+07	#VALUE!	#VALUE!	1.70592e+07	4.90226e+07	7.41424e+08	1.23876e+08	1.88592e+08	#VALUE!	583297	1.9295e+08	2.04225e+08	6.72151e+06	#VALUE!	633954	1076191969	61166	9.39089e+07	129536424	174358	2.71185e+08	1.14834e+08	9.9035e+07	946970	#VALUE!	5.82596e+07	5.57816e+07	5.01112e+07	9.56881e+07	1.62476e+07	3.55038e+06	#VALUE!	3.7918e+07	6.99231e+06	498203
20190304_BP612	dDegP2_1_3	0.729259	4.51633e+07	#VALUE!	39721.5	1.49027e+07	2.58796e+06	18964.9	#VALUE!	1.15135e+07	5.7946e+07	3.04309e+07	4.6332e+06	4.64288e+07	2.72028e+07	#VALUE!	#VALUE!	1.03751e+07	5.32776e+07	3.66636e+08	6.32897e+07	8.66647e+07	6440.22	318917	8.7956e+07	1.00964e+08	4.0519e+06	#VALUE!	936169	5.30858e+08	87453.5	5.38401e+07	6.70863e+07	49350.6	1.56753e+08	5.50166e+07	5.70698e+07	773521	#VALUE!	6.12994e+07	2.31206e+07	2.81583e+07	6.50787e+07	1.22224e+07	3.31828e+06	#VALUE!	1.7399e+07	5.10243e+06	431477
20190304_BP613	dDegP2_1_4	0.540932	3317780756	#VALUE!	59530.2	4.73986e+07	7.87835e+06	220085	31286.3	5.1455e+07	2.07629e+08	1.07e+08	1.7914e+07	9.22245e+07	6.82199e+07	#VALUE!	#VALUE!	2.49202e+07	5.91716e+07	1104942381	1.84367e+08	2.39214e+08	10422.8	1.28788e+06	2.49888e+08	2.19704e+08	1.03825e+07	1.35117e+06	720707	1464862464	13456.1	9.53969e+07	1.59732e+08	341284	342757263	1.35376e+08	9.73055e+07	1.42003e+06	33594.7	7.48498e+07	7.92712e+07	6.29925e+07	1.05406e+08	1.77576e+07	4.38758e+06	#VALUE!	3.40064e+07	1.18641e+07	630185
		RSQ	0.989274	#VALUE!	#VALUE!	0.997658	0.99897	#VALUE!	#VALUE!	0.983921	0.898881	0.996376	0.995344	0.99891	0.99529	#VALUE!	#VALUE!	0.990952	0.997724	0.995445	0.998825	0.995976	#VALUE!	#VALUE!	0.997178	0.99844	0.938918	#VALUE!	#VALUE!	0.99604	#VALUE!	0.999088	0.997598	#VALUE!	0.996749	0.996942	0.997758	#VALUE!	#VALUE!	0.993345	0.997849	0.999956	0.999931	0.999954	0.993112	#VALUE!	0.999992	0.999491	0.841158
[truncated: 124 more columns]

## Sheet: RSQ>0.95 filtered
Filename	sample key	palmitate	methylthioadenosine	N-acetylmethionine	phenylacetyl_glutamine	nicotinamide	C5_carnitines	butyryl_carnitine	uracil	adenosine	nicotinic_acid	adenine	pyruvate	pantothenic_acid	creatinine	propionylcarnitine	uridine	phenylalanine	hypoxanthine	cAMP	lactate	kynurenine	leucine	acetylcarnitine	isoleucine	inosine	betaine	tryptophan	methionine	methionine_13C6-15N	Na_acetylglutamine	cytidine	acetylserine	guanine	pipecolic_acid	valine	guanosine	proline	Ne-acetyllysine	tyrosine	3-ureidopropionate	carnitine	S-adenosylhomocysteine	allantoin	urate	dTMP	histidine	threonine	creatine
20181201_BP104	dKu80_1	1.27271e+07	8.63334e+06	6.69164e+06	755587	3.95548e+07	1.13921e+07	18068108	5.60134e+07	121693151	140842832	2.7489e+07	1.15135e+07	571048995	44295684	3.2882e+07	6.58765e+06	588434228	8.1214e+07	1.76095e+06	961472978	477481	536423606	7.96678e+07	564841586	116856482	9.08566e+07	8.96273e+07	184659395	224409324	1.30831e+07	3.91256e+06	1.88109e+07	2.52265e+07	2.02853e+06	181679929	9.02018e+06	276883916	8.62091e+06	300319529	4.9338e+06	7.93227e+07	7.65548e+06	4.74614e+06	6.22082e+06	1.17363e+06	249339849	9.75276e+07	3378675235
20181201_BP105	dKu80_2	3.08457e+07	8.62028e+06	6.58639e+06	700769	65562320	1.12593e+07	16182538	3.86236e+07	110051914	126737558	2.00045e+07	1.48034e+07	562008655	4.46691e+07	2.97713e+07	3.32725e+06	673611831	61226629	1.69251e+06	1290564293	717473	665381457	6.19307e+07	745799144	3.696e+07	8.5495e+07	8.1749e+07	199700184	7.72601e+07	11157901	3.2369e+06	2.09023e+07	2.872e+07	3.41387e+06	275247727	8.24843e+06	303131783	9.34925e+06	339863830	6.65431e+06	76575808	8.27955e+06	4.09131e+06	4.74817e+06	1.10854e+06	299400763	156000606	3170413191
20181201_BP106	dKu80_3	3.06287e+07	1.25437e+07	7.71302e+06	662805	2.9573e+07	1.27691e+07	1.87865e+07	5.67441e+07	114313251	132894512	2.49846e+07	1.48724e+07	556804225	3.89267e+07	3.29713e+07	6.03348e+06	534075968	6.84415e+07	1.7651e+06	917141366	339042	446035169	8.20285e+07	469119295	9.77163e+07	9.07317e+07	9.16122e+07	160485601	122620156	1.64565e+07	4.07513e+06	2.35006e+07	2.10554e+07	2.79715e+06	178222701	8.82478e+06	298216143	1.09935e+07	288572782	6.45632e+06	8.09809e+07	8.3385e+06	3970918	4.41468e+06	1.36589e+06	246138060	113507911	3643042870
20181201_BP107	dKu80_4	1.72241e+07	1.05536e+07	7.43029e+06	808685	5.35178e+07	1.35201e+07	1.81977e+07	48359462	9.58482e+07	140924837	2.26264e+07	1.76155e+07	512811729	4.22532e+07	3.33958e+07	4.46147e+06	558802964	6.48048e+07	1.79069e+06	1004677197	410280	510810745	76901116	552015686	8.02867e+07	9.74525e+07	8.90078e+07	175935693	129464816	1.51969e+07	3.63278e+06	22073104	1.8743e+07	1.70817e+06	197617346	7.84065e+06	309359694	1.01109e+07	296472277	6.5445e+06	8.08924e+07	7.76054e+06	3.92079e+06	4.14452e+06	1.11001e+06	246338208	115395077	3691661128
20181201_BP108	dDegP2_1	8.76518e+06	1.50084e+07	7.0497e+06	740218	4.72251e+07	1.05731e+07	1.50696e+07	4.02341e+07	110922897	153753565	2.02457e+07	2.47619e+07	655764975	5.24067e+07	33314781	3.44687e+06	763834027	6.63613e+07	1.88968e+06	1362548770	365693	803990814	6.84918e+07	885072433	4.26425e+07	107642623	110267985	271291324	211934757	2.29785e+07	3.11376e+06	2.63335e+07	1.31537e+07	1.09692e+06	308102732	7.19141e+06	329051860	1.53475e+07	381744569	9.54775e+06	7.34963e+07	7.58621e+06	3.94261e+06	3.9987e+06	1.15529e+06	342690283	180601056	4677722976
20181201_BP109	dDegP2_2	1.07192e+07	10541243	3.69627e+06	400487	29207740	5.69221e+06	8.41186e+06	14864064	4.18463e+07	8.30404e+07	1.04843e+07	6.8699e+06	347567838	2.8092e+07	1.87691e+07	1.28944e+06	338250750	2.49587e+07	1.12225e+06	712865681	103698	408002717	4.17375e+07	437392098	9.45518e+06	7.00614e+07	3.90841e+07	111527325	814011	1.61058e+07	1.62807e+06	1.89586e+07	5.99974e+06	1.42699e+06	178324545	3.46233e+06	206745965	1.04319e+07	180341101	6.92617e+06	4.44989e+07	4.376e+06	1.71518e+06	1.45424e+06	824109	215812051	115641438	3212371756
20181201_BP110	dDegP2_3	1.35526e+07	1.53912e+07	5.25506e+06	718952	4.73234e+07	1.24005e+07	1.40902e+07	2.91045e+07	9.53943e+07	133741043	1.79227e+07	1.09354e+07	522209697	50077020	3.20484e+07	2.7036e+06	747161281	4.1441e+07	1.70713e+06	1183050752	355818	835657285	5.91284e+07	907259397	9.63348e+06	105754572	106436074	251833851	173864218	2.09023e+07	2.80619e+06	2.35192e+07	1.28118e+07	1.22505e+06	327688571	6.85129e+06	300227395	1.48663e+07	358932162	9.36274e+06	6.89661e+07	5.98391e+06	3.39008e+06	2.88985e+06	1.05752e+06	286791476	170510587	4758092140
20181201_BP111	dDegP2_4	2.36013e+07	1.17039e+07	7.25876e+06	870241	6.59113e+07	1.28742e+07	1.48234e+07	2.79724e+07	219908570	163489087	2.43797e+07	2.19378e+07	610625858	5.55675e+07	3.2377e+07	3.85855e+06	952787016	7.92585e+07	1.96149e+06	1615255602	479233	1057963377	6.20886e+07	1182017109	1.30405e+07	114497714	123240267	330564275	744052	1.97253e+07	3.27744e+06	2.3783e+07	2.18687e+07	1.73277e+06	422492314	7.98123e+06	351913429	1.39535e+07	460023782	9.2304e+06	7.7083e+07	7.09254e+06	3.7807e+06	4.11495e+06	1.0165e+06	386157297	220903768	4728235055
Filename	sample key	palmitate	methylthioadenosine	N-acetylmethionine	phenylacetyl_glutamine	nicotinamide	C5_carnitines	butyryl_carnitine	uracil	adenosine	nicotinic_acid	adenine	pyruvate	pantothenic_acid	creatinine	propionylcarnitine	uridine	phenylalanine	hypoxanthine	cAMP	lactate	leucine	acetylcarnitine	isoleucine	inosine	betaine	tryptophan	methionine	Na_acetylglutamine	cytidine	acetylserine	guanine	pipecolic_acid	valine	guanosine	proline	Ne-acetyllysine	tyrosine	3-ureidopropionate	carnitine	S-adenosylhomocysteine	allantoin	urate	dTMP	histidine	threonine	creatine	alanine	glycerophosphocholine
20181201_BP216	dKu80_1	115764967	8.43895e+07	9.59042e+06	247953	5.03601e+07	142285176	7.50415e+07	107461511	217415765	135001385	47663088	6.37006e+06	762164169	67680800	261120001	5.94727e+06	415900874	2.15682e+07	1.86386e+06	1191178175	422992085	672151971	398283779	3.47594e+06	144834847	105595702	185460392	3.5346e+07	5.82381e+06	2.94351e+07	1.77206e+07	1.98232e+06	158521150	1.29591e+07	375934676	2.17878e+07	252348638	13713723	1103729188	1.41903e+07	3.33101e+06	31994.3	3.42958e+06	226175356	9.66613e+07	9901001320	9.79446e+07	19203000000
20181201_BP217	dKu80_2	105286094	6.44619e+07	7.88096e+06	297135	3.19136e+07	128782797	66265499	4.41143e+07	167462362	8.87111e+07	4.03266e+07	5.61088e+06	728450138	5.85294e+07	257274231	4.06481e+06	241128092	1.5454e+07	1.82319e+06	672030076	236498916	549569732	222389448	1.99606e+06	126207748	62735231	106667956	3.2305e+07	4.82336e+06	2.74181e+07	1.19477e+07	2.72449e+06	9.52677e+07	8.70783e+06	278298577	2.08427e+07	175070569	12594394	1048763745	1.19442e+07	3.08219e+06	228160	2.54327e+06	182336204	64881530	9898238809	8.26593e+07	16140000000
20181201_BP218	dKu80_3	103100313	5.89821e+07	8.06872e+06	165394	3.95898e+07	128749601	7.39615e+07	46821529	156063936	120098117	3.39557e+07	5.89809e+06	793493495	6.13052e+07	278410791	3.83403e+06	406206463	1.51845e+07	2.3042e+06	911065988	379010724	551873792	395491978	1.89409e+06	144022402	8.83515e+07	165051796	2.83453e+07	4.19016e+06	2.64931e+07	1.35282e+07	2.00596e+06	155895599	7.82881e+06	339319472	2.30257e+07	256880302	1.40046e+07	1092366359	11988654	3.10302e+06	443135	2.44347e+06	202460596	9.31025e+07	10228000000	9.04072e+07	17242000000
20181201_BP223	dDegP2_1	6.06624e+07	4.80626e+07	6.16987e+06	56499	2.75078e+07	7.25826e+07	45183465	1.96142e+07	6.85035e+07	4.00266e+07	22731724	6.98528e+06	476581724	4.06054e+07	180179144	2.2184e+06	144532171	4.64233e+06	1.77924e+06	452612032	185324189	361782468	193369451	417826	9.32554e+07	3.44616e+07	82639587	2.6251e+07	1.94559e+06	1.73419e+07	4.45438e+06	869632	9.14229e+07	3.30923e+06	166958134	1.43257e+07	9.31854e+07	8.54964e+06	602345095	5.16439e+06	1.56288e+06	152508	795611	114560515	4.94917e+07	7398074144	5.14927e+07	9673780961
20181201_BP224	dDegP2_2	437163333	7.87827e+07	7.49584e+06	119762	4.78684e+07	121357590	6.23337e+07	4.33264e+07	131627008	7.05047e+07	3.43822e+07	6.05616e+06	740992299	4.60992e+07	226862263	2.95404e+06	251831604	1.03797e+07	1.68501e+06	661894304	252116452	454996372	256492843	1.06005e+06	8.72129e+07	6.55406e+07	106504077	2.36972e+07	3159868	2.12027e+07	1.23941e+07	1.08195e+06	109536928	5.61674e+06	164893505	1.35246e+07	149260944	8.95637e+06	644936717	7.508e+06	3.26525e+06	21067.1	1.38753e+06	186379391	6.22879e+07	8021202274	7.06569e+07	14898000000
20181201_BP225	dDegP2_3	18412611	4.14032e+07	6.07072e+06	53771.8	2.68963e+07	7.10518e+07	4.53045e+07	1.55647e+07	8.69808e+07	3.67262e+07	2.06404e+07	6.60634e+06	576872283	3.85436e+07	165641246	1.95439e+06	159962787	6.14201e+06	1.61673e+06	391580306	176307999	348085280	170440149	583828	9.06631e+07	36344003	74249028	2.22814e+07	2.26508e+06	1.75262e+07	5.33914e+06	1.16827e+06	7.09561e+07	4.07651e+06	162354861	1.38569e+07	104984917	7.74603e+06	531049200	5.08779e+06	2.21397e+06	27791.3	1.08086e+06	111734649	4.2219e+07	6647260627	5.32098e+07	9101635005
Filename	sample key	palmitate	methylthioadenosine	N-acetylmethionine	nicotinamide	butyryl_carnitine	uracil	adenosine	nicotinic_acid	adenine	pyruvate	pantothenic_acid	creatinine	propionylcarnitine	phenylalanine	phenylalanine-13C9-15N	hypoxanthine	lactate	leucine_13C6-15N	leucine	acetylcarnitine	isoleucine	isoleucine_13C6-15N	betaine	tryptophan	methionine	methionine_13C6-15N	Na_acetylglutamine	cytidine	acetylserine	guanine	pseudouridine	valine	valine-13C5-15N	guanosine	proline_13C5-15N	proline	tyrosine_13C9-15N	Ne-acetyllysine	tyrosine	3-ureidopropionate	carnitine	S-adenosylhomocysteine	allantoin	urate	dTMP	histidine	threonine_13C4-15N	threonine
20190304_BP602	dKu80_1	1215191467	1.95153e+07	5.22266e+06	1.93163e+07	4.58123e+07	8.91631e+06	9.1439e+07	4.09638e+07	1.55566e+07	3.13532e+07	6.22116e+08	9.54161e+07	1.5578e+08	1.73722e+08	1.69331e+08	5.91426e+06	1225653057	8.8796e+07	1.17312e+08	2.67519e+08	1.01918e+08	8.95946e+07	7.33592e+07	4.60355e+07	5.21754e+07	1.00621e+08	1.98218e+07	4.28243e+06	3.66316e+07	6.36037e+06	473418	4.36199e+07	2.81803e+07	7.22272e+06	1.0556e+08	8.44458e+07	6.21852e+07	6.59584e+06	8.88669e+07	4.58881e+06	4.11975e+08	1.48464e+06	1.18316e+07	6.97148e+06	1.1683e+06	5.02597e+07	8.20709e+06	1.40711e+07
20190304_BP603	dKu80_2	1543565521	2.19612e+07	4.22818e+06	1.79554e+07	3.27442e+07	8.73549e+06	7.84216e+07	2.43103e+07	1.29469e+07	2.16786e+07	4.36009e+08	7.79182e+07	1.17017e+08	1.2531e+08	1.47627e+08	4.90449e+06	7.99548e+08	7.47069e+07	8.62988e+07	1.88578e+08	7.8802e+07	8.02139e+07	6.34361e+07	3.64964e+07	4.37137e+07	9.13825e+07	14842530	4.09989e+06	3.02045e+07	5.82246e+06	350151	3.19255e+07	2.50341e+07	6.40491e+06	9.68103e+07	7.27403e+07	5.45473e+07	5.12933e+06	6.15566e+07	3.73332e+06	3.31466e+08	1.3159e+06	1.05936e+07	6.11975e+06	1.29111e+06	6.30915e+07	8.98282e+06	1.23868e+07
20190304_BP604	dKu80_3	2701022665	4.00941e+07	7.22142e+06	4.13467e+07	6.21078e+07	1.77839e+07	1.35526e+08	6.95758e+07	2.24189e+07	3.9715e+07	9.3799e+08	1.29296e+08	1.60937e+08	2.73866e+08	1.99485e+08	1.0671e+07	1940141798	8.87292e+07	1.66429e+08	379954745	1.52275e+08	8.99602e+07	7.49899e+07	8.37609e+07	6.8946e+07	1.03162e+08	2.24965e+07	6.0022e+06	6.21155e+07	1.49061e+07	722091	6.50278e+07	2.49623e+07	1.17605e+07	8.35358e+07	7.59958e+07	6.71164e+07	7.36326e+06	1.23918e+08	5.15709e+06	5.02341e+08	1.04564e+06	1.7603e+07	1.46133e+07	852453	7.73952e+07	6.50466e+06	1.75728e+07
20190304_BP605	dKu80_4	1824452614	2.10849e+07	3.79651e+06	1.73256e+07	3.63884e+07	1.00359e+07	8.25954e+07	2.89491e+07	1.15608e+07	3.93341e+07	4.73604e+08	7.52273e+07	1.17713e+08	1.3609e+08	1.5387e+08	4.75122e+06	7.58444e+08	7.98716e+07	8.76686e+07	2.09209e+08	7.81971e+07	8.40141e+07	6.20126e+07	3.94157e+07	3.99542e+07	9.17985e+07	1.50138e+07	4.03884e+06	3.4704e+07	8.29563e+06	356461	3.48644e+07	2.68999e+07	6.80232e+06	9.22795e+07	6.13869e+07	5.72834e+07	5.00482e+06	7.50786e+07	3.89738e+06	3.39214e+08	1.16223e+06	1.08133e+07	5.66108e+06	886369	5.64594e+07	7.73184e+06	1.24101e+07
20190304_BP606	dDegP2_2_1	2307413659	4.36847e+07	5.06905e+06	4.15889e+07	1.1228e+08	9.96821e+06	6.62515e+07	6.86429e+07	2.09602e+07	5.70923e+07	8.02405e+08	1.61469e+08	2.83114e+08	215260516	2.10845e+08	6.92128e+06	1355811363	9.83507e+07	1.44561e+08	3.56876e+08	1.17731e+08	9.98535e+07	6.26593e+07	6.22779e+07	5.05564e+07	1.01959e+08	1.4168e+07	3.43578e+06	2.609e+07	7.66411e+06	481315	4.38358e+07	2.7438e+07	4.87018e+06	1.0186e+08	8.11924e+07	7.04477e+07	4.82136e+06	9.2254e+07	3.30815e+06	463104359	988516	1.46815e+07	1.38571e+07	519189	4.5562e+07	8.51626e+06	1.43665e+07
20190304_BP607	dDegP2_2_2	9.18189e+08	1.77023e+07	2.71681e+06	1.39495e+07	4.20527e+07	5.75287e+06	3.23762e+07	2.81416e+07	1.06458e+07	4.14744e+07	3.29606e+08	9.52237e+07	1.42779e+08	1.07599e+08	1.24441e+08	3.28616e+06	5.96406e+08	6.72461e+07	8.03614e+07	1.76966e+08	7.36706e+07	7.43265e+07	6.0506e+07	2.97726e+07	3.71121e+07	8.25519e+07	1.0109e+07	2.4832e+06	1.40374e+07	3.66623e+06	227326	3.01036e+07	2.39527e+07	2.65137e+06	1.11225e+08	8.02561e+07	4.8689e+07	6.55957e+06	5.67332e+07	4.27104e+06	2.62795e+08	1.53177e+06	4.31192e+06	4.02315e+06	1.16609e+06	4.99768e+07	8.93873e+06	1.41633e+07
20190304_BP608	dDegP2_2_3	1410787673	6.84361e+06	1.76337e+06	1.38693e+07	4.46978e+07	2.85384e+06	3.13427e+07	4.04934e+07	1.74447e+07	4.59865e+07	3.63256e+08	2.73913e+07	1.1391e+08	1.23766e+08	1.28889e+08	3.73518e+06	6.591e+08	7.03397e+07	8.8291e+07	2.11126e+08	7.35688e+07	7.88382e+07	6.2569e+07	3.48206e+07	3.57384e+07	7.44709e+07	1.28382e+07	2.97246e+06	2.37653e+07	5.81864e+06	297348	3.49327e+07	2.72317e+07	3.30415e+06	1.15061e+08	9.32365e+07	5.14685e+07	7.06622e+06	7.48932e+07	3.92646e+06	2.22752e+08	1.38723e+06	6.64759e+06	7.33271e+06	877485	4.80849e+07	9.37185e+06	1.42472e+07
20190304_BP609	dDegP2_2_4	1805288991	2.80592e+07	3.59528e+06	1.99945e+07	5.76609e+07	4.00764e+06	5.27168e+07	4.8369e+07	1.34146e+07	3.40062e+07	4.79847e+08	1.011e+08	1.37804e+08	1.3779e+08	1.43789e+08	5.34769e+06	7.0317e+08	7.82233e+07	9.78409e+07	2.64318e+08	7.69759e+07	8.39627e+07	6.34254e+07	4.04658e+07	4.12923e+07	8.92225e+07	1.02861e+07	2.64138e+06	1.67586e+07	6.11546e+06	415869	3.25887e+07	2.48107e+07	3.48706e+06	1.0315e+08	7.92303e+07	5.54611e+07	5.80767e+06	7.9094e+07	3.79608e+06	3.11513e+08	1.51625e+06	6.22818e+06	7.77764e+06	890812	5.56912e+07	9.33478e+06	1.26638e+07
20190304_BP610	dDegP2_1_1	9.79659e+08	2.51321e+07	3.83983e+06	1.75726e+07	3.90282e+07	5.69633e+06	6.33434e+07	5.40091e+07	1.3856e+07	4.99031e+07	5.15142e+08	7.54648e+07	9.41798e+07	1.33654e+08	1.14738e+08	5.58536e+06	8.85461e+08	5.32306e+07	8.63914e+07	1.91256e+08	7.96956e+07	5.97219e+07	6.02008e+07	4.34883e+07	4.21475e+07	7.25685e+07	1.80232e+07	4.33919e+06	4.63136e+07	9.54603e+06	452805	4.85605e+07	2.13956e+07	6.92417e+06	7.4549e+07	7.88187e+07	4.53324e+07	5.4929e+06	7.44681e+07	4.76388e+06	2.3137e+08	1.84435e+06	8.19421e+06	9.50644e+06	1.14571e+06	1.20154e+08	7.70148e+06	1.73954e+07
20190304_BP611	dDegP2_1_2	2235509155	3.46941e+07	4.48768e+06	3.42075e+07	6.64558e+07	1.23255e+07	5.43016e+07	4.51104e+07	1.70592e+07	4.90226e+07	7.41424e+08	1.23876e+08	1.88592e+08	1.9295e+08	2.04225e+08	6.72151e+06	1076191969	9.39089e+07	129536424	2.71185e+08	1.14834e+08	9.9035e+07	5.82596e+07	5.57816e+07	5.01112e+07	9.56881e+07	1.62476e+07	3.55038e+06	3.7918e+07	6.99231e+06	498203	4.2411e+07	2.84151e+07	5.61468e+06	9.47922e+07	6.77304e+07	6.94098e+07	5.56703e+06	8.49231e+07	3.87575e+06	2.87243e+08	880799	1.45125e+07	1.16793e+07	467413	4.60513e+07	8.02698e+06	1.46002e+07
20190304_BP612	dDegP2_1_3	4.51633e+07	1.49027e+07	2.58796e+06	1.15135e+07	3.04309e+07	4.6332e+06	4.64288e+07	2.72028e+07	1.03751e+07	5.32776e+07	3.66636e+08	6.32897e+07	8.66647e+07	8.7956e+07	1.00964e+08	4.0519e+06	5.30858e+08	5.38401e+07	6.70863e+07	1.56753e+08	5.50166e+07	5.70698e+07	6.12994e+07	2.31206e+07	2.81583e+07	6.50787e+07	1.22224e+07	3.31828e+06	1.7399e+07	5.10243e+06	431477	2.86169e+07	1.94069e+07	3.70418e+06	8.94531e+07	8.12791e+07	4.0576e+07	8.78712e+06	4.81091e+07	5.7523e+06	2.06346e+08	1.84839e+06	5.57492e+06	4.21487e+06	1.1824e+06	8.05298e+07	9.96199e+06	1.74281e+07
20190304_BP613	dDegP2_1_4	3317780756	4.73986e+07	7.87835e+06	5.1455e+07	1.07e+08	1.7914e+07	9.22245e+07	6.82199e+07	2.49202e+07	5.91716e+07	1104942381	1.84367e+08	2.39214e+08	2.49888e+08	2.19704e+08	1.03825e+07	1464862464	9.53969e+07	1.59732e+08	342757263	1.35376e+08	9.73055e+07	7.48498e+07	7.92712e+07	6.29925e+07	1.05406e+08	1.77576e+07	4.38758e+06	3.40064e+07	1.18641e+07	630185	4.97347e+07	2.69395e+07	8.05552e+06	1.04018e+08	8.79604e+07	7.28564e+07	6.01208e+06	1.0695e+08	3.48072e+06	3.52068e+08	1.04029e+06	2.163e+07	1.26821e+07	608531	4.66639e+07	7.48732e+06	1.71949e+07
[truncated: 61 more columns]

## Sheet: good_metabos_factors
Filename	sample key	palmitate	methylthioadenosine	N-acetylmethionine	phenylacetyl_glutamine	nicotinamide	C5_carnitines	butyryl_carnitine	uracil	adenosine	nicotinic_acid	adenine	pyruvate	pantothenic_acid	creatinine	propionylcarnitine	uridine	phenylalanine	hypoxanthine	cAMP	lactate	kynurenine	leucine	acetylcarnitine	isoleucine	inosine	betaine	tryptophan	methionine	methionine_13C6-15N	Na_acetylglutamine	cytidine	acetylserine	guanine	pipecolic_acid	valine	guanosine	proline	Ne-acetyllysine	tyrosine	3-ureidopropionate	carnitine	S-adenosylhomocysteine	allantoin	urate	dTMP	histidine	threonine	creatine
20181201_BP104	dKu80_1	0.749275	0.660934	0.922641	1.07259	0.877209	0.996526	1.08666	1.70782	0.848739	1.03971	1.33016	0.800942	0.924717	0.947971	1.00396	1.90623	0.931652	1.46606	0.957321	0.772522	1.21325	0.786142	1.08711	0.760783	2.47091	0.803834	0.993708	0.841607	1.85374	0.698359	1.21454	0.747919	1.23194	1.1074	0.667477	1.0461	0.869263	0.722705	0.936675	0.591362	1.00615	1.08548	1.39334	1.73712	0.884492	0.916472	0.630972	0.718139
20181201_BP105	dKu80_2	1.81596	0.659934	0.908129	0.994776	1.45398	0.984911	0.973255	1.17762	0.767548	0.935582	0.967995	1.02981	0.910077	0.955961	0.908979	0.962785	1.06651	1.10525	0.920118	1.03694	1.82305	0.975132	0.845077	1.00451	0.781513	0.756398	0.90636	0.910157	0.638208	0.595595	1.0048	0.831074	1.40255	1.86368	1.01124	0.956596	0.951666	0.783763	1.06001	0.797582	0.971308	1.17396	1.2011	1.32589	0.835439	1.10048	1.00927	0.673873
20181201_BP106	dKu80_3	1.80319	0.960297	1.06347	0.940884	0.655842	1.11697	1.12986	1.7301	0.797268	0.981033	1.20898	1.03461	0.90165	0.833069	1.00668	1.74587	0.845588	1.23549	0.959582	0.736902	0.861481	0.653675	1.11932	0.631855	2.0662	0.802729	1.01571	0.731432	1.01291	0.878429	1.265	0.93438	1.02824	1.52701	0.654775	1.02344	0.936234	0.921601	0.900038	0.773852	1.02718	1.18232	1.16576	1.23277	1.02938	0.904704	0.734359	0.774331
20181201_BP107	dKu80_4	1.01402	0.807938	1.02449	1.14797	1.18687	1.18267	1.09445	1.47446	0.668485	1.04031	1.09487	1.22544	0.830411	0.90426	1.01964	1.29099	0.884738	1.16984	0.97349	0.807235	1.04249	0.748605	1.04936	0.743508	1.69765	0.86219	0.986839	0.801848	1.06945	0.811193	1.12769	0.877624	0.915317	0.932514	0.726029	0.909304	0.971219	0.847612	0.924676	0.784421	1.02606	1.10037	1.15104	1.15733	0.836544	0.905439	0.746569	0.784664
20181201_BP108	dDegP2_1	0.516027	1.14898	0.972011	1.05078	1.04731	0.924878	0.906321	1.22672	0.773623	1.13502	0.979668	1.72258	1.0619	1.12155	1.01717	0.997397	1.20936	1.19794	1.0273	1.09478	0.9292	1.17827	0.934607	1.1921	0.901669	0.952345	1.22255	1.23644	1.75069	1.22657	0.966572	1.04702	0.642364	0.598824	1.13194	0.83401	1.03304	1.2866	1.19063	1.14439	0.932246	1.07565	1.15745	1.11661	0.870673	1.25959	1.16843	0.994252
20181201_BP109	dDegP2_2	0.631066	0.806995	0.50964	0.568512	0.647742	0.497926	0.505909	0.453199	0.291854	0.613008	0.507325	0.47791	0.562827	0.601197	0.57306	0.373116	0.535543	0.45055	0.610101	0.572771	0.263488	0.597938	0.56953	0.589122	0.199928	0.619853	0.43333	0.508299	0.00672415	0.859706	0.505385	0.753793	0.292998	0.779015	0.655149	0.401537	0.649068	0.874523	0.562471	0.830167	0.564436	0.620475	0.503534	0.406086	0.62108	0.793238	0.748163	0.682791
20181201_BP110	dDegP2_3	0.797876	1.17828	0.724566	1.02059	1.04949	1.08473	0.847417	0.887384	0.66532	0.987282	0.867257	0.76073	0.84563	1.0717	0.978503	0.782323	1.18296	0.748085	0.928065	0.950554	0.90411	1.22468	0.806838	1.22198	0.203699	0.935641	1.18007	1.14776	1.43621	1.11574	0.871096	0.935122	0.625666	0.668775	1.2039	0.794565	0.942548	1.24627	1.11948	1.12221	0.874784	0.848462	0.99524	0.806969	0.796985	1.05413	1.10315	1.01133
20181201_BP111	dDegP2_4	1.38947	0.896007	1.00084	1.23535	1.46172	1.12617	0.891516	0.852866	1.53373	1.20688	1.17971	1.52612	0.988805	1.1892	0.988536	1.11652	1.50852	1.43076	1.06634	1.29782	1.2177	1.55047	0.847231	1.59206	0.27574	1.01299	1.36638	1.50659	0.00614626	1.05291	1.01738	0.945609	1.06796	0.945943	1.5522	0.925608	1.10481	1.16974	1.43478	1.10635	0.97774	1.00566	1.10992	1.14907	0.766076	1.41936	1.42918	1.00499
Filename	sample key	palmitate	methylthioadenosine	N-acetylmethionine	phenylacetyl_glutamine	nicotinamide	C5_carnitines	butyryl_carnitine	uracil	adenosine	nicotinic_acid	adenine	pyruvate	pantothenic_acid	creatinine	propionylcarnitine	uridine	phenylalanine	hypoxanthine	cAMP	lactate	leucine	acetylcarnitine	isoleucine	inosine	betaine	tryptophan	methionine	Na_acetylglutamine	cytidine	acetylserine	guanine	pipecolic_acid	valine	guanosine	proline	Ne-acetyllysine	tyrosine	3-ureidopropionate	carnitine	S-adenosylhomocysteine	allantoin	urate	dTMP	histidine	threonine	creatine	alanine	glycerophosphocholine
20181201_BP216	dKu80_1	1.10706	1.52724	1.25941	1.33644	1.31964	1.39782	1.30688	3.48982	1.5844	1.88142	1.48977	0.833387	1.05229	1.17652	1.19081	1.9996	1.62778	1.92623	0.867884	1.81265	1.56364	1.26323	1.50322	2.54167	1.14581	1.76953	1.59838	1.27445	1.61107	1.22461	1.72739	1.25593	1.4164	1.865	1.44557	1.1591	1.51256	1.20971	1.36048	1.70407	1.13912	0.178886	1.88357	1.43671	1.4646	1.16741	1.29228	1.32784
20181201_BP217	dKu80_2	1.00685	1.1666	1.03492	1.60152	0.83627	1.26517	1.15404	1.43262	1.22037	1.23631	1.26046	0.734064	1.00574	1.01744	1.17327	1.36668	0.943743	1.38018	0.848946	1.02265	0.874244	1.03285	0.839352	1.45956	0.998448	1.05129	0.919314	1.1648	1.33431	1.1407	1.16465	1.72614	0.851225	1.25318	1.07014	1.10882	1.04936	1.11097	1.29273	1.43434	1.05403	1.27568	1.39679	1.15823	0.983076	1.16708	1.0906	1.11605
20181201_BP218	dKu80_3	0.985947	1.06743	1.05958	0.891455	1.03742	1.26485	1.28807	1.52053	1.13731	1.67373	1.06133	0.771639	1.09554	1.06569	1.26966	1.28908	1.58984	1.35611	1.07293	1.38639	1.40105	1.03718	1.49268	1.38499	1.13938	1.48056	1.42249	1.02203	1.15915	1.10221	1.31871	1.2709	1.39294	1.12668	1.30478	1.22496	1.53973	1.23537	1.34648	1.43969	1.06115	2.47765	1.34199	1.28607	1.41068	1.20595	1.19283	1.19226
20181201_BP223	dDegP2_1	0.580113	0.869813	0.810226	0.304523	0.720819	0.713056	0.786888	0.636973	0.499215	0.557824	0.710511	0.913875	0.657996	0.70586	0.821686	0.745875	0.56568	0.414602	0.828482	0.688752	0.685071	0.679929	0.729824	0.305522	0.737756	0.577492	0.712227	0.94652	0.538219	0.721488	0.434208	0.550967	0.816872	0.476245	0.642001	0.76212	0.558548	0.754177	0.742465	0.620178	0.534467	0.852699	0.43696	0.727711	0.749892	0.872291	0.679393	0.668922
20181201_BP224	dDegP2_2	4.18059	1.42577	0.984351	0.645505	1.25435	1.19223	1.08557	1.40703	0.959224	0.982577	1.07466	0.79232	1.02306	0.801362	1.03458	0.993211	0.985635	0.927003	0.784604	1.00722	0.931976	0.855114	0.968067	0.775124	0.689954	1.0983	0.917902	0.854437	0.874131	0.882109	1.20817	0.685485	0.978722	0.808328	0.634062	0.719502	0.894662	0.790055	0.794965	0.901616	1.11663	0.11779	0.762047	1.18392	0.943777	0.945762	0.932245	1.03017
20181201_BP225	dDegP2_3	0.176079	0.749294	0.797205	0.289824	0.704796	0.698018	0.788996	0.505466	0.633867	0.511829	0.645145	0.864299	0.796463	0.670018	0.755387	0.657109	0.626073	0.548537	0.752809	0.595879	0.651742	0.654186	0.643283	0.426905	0.717249	0.609036	0.639913	0.803388	0.626601	0.729154	0.520454	0.740171	0.633999	0.586667	0.6243	0.73718	0.629274	0.683289	0.654584	0.61098	0.757122	0.155386	0.593623	0.70976	0.639697	0.783764	0.702049	0.629359
Filename	sample key	palmitate	methylthioadenosine	N-acetylmethionine	nicotinamide	butyryl_carnitine	uracil	adenosine	nicotinic_acid	adenine	pyruvate	pantothenic_acid	creatinine	propionylcarnitine	phenylalanine	phenylalanine-13C9-15N	hypoxanthine	lactate	leucine_13C6-15N	leucine	acetylcarnitine	isoleucine	isoleucine_13C6-15N	betaine	tryptophan	methionine	methionine_13C6-15N	Na_acetylglutamine	cytidine	acetylserine	guanine	pseudouridine	valine	valine-13C5-15N	guanosine	proline_13C5-15N	proline	tyrosine_13C9-15N	Ne-acetyllysine	tyrosine	3-ureidopropionate	carnitine	S-adenosylhomocysteine	allantoin	urate	dTMP	histidine	threonine_13C4-15N	threonine
20190304_BP602	dKu80_1	0.76783	0.814249	1.32358	0.78938	0.882841	0.712792	1.33129	1.0471	0.941515	0.883351	1.07938	1.03338	1.08814	1.11406	1.04822	1.15017	1.29189	1.12044	1.09003	1.13816	1.10171	1.06397	1.10146	1.0169	1.1867	1.13945	1.4757	1.20599	1.24127	0.798906	1.16094	1.09964	1.07113	1.14976	1.04092	1.07742	1.0612	1.20621	1.18147	1.24901	1.24533	1.13677	1.11947	0.974067	1.08526	0.932891	0.965933	1.00935
20190304_BP603	dKu80_2	0.975316	0.916302	1.07155	0.733764	0.631008	0.698337	1.14177	0.621409	0.783573	0.610776	0.75648	0.843872	0.817375	0.803596	0.913866	0.953796	0.842756	0.94266	0.801866	0.802308	0.851839	0.952573	0.952466	0.806192	0.994242	1.03483	1.105	1.15459	1.02349	0.731341	0.858657	0.804828	0.951546	1.01958	0.954638	0.928069	0.930857	0.938024	0.818388	1.01616	1.00197	1.00757	1.00234	0.855062	1.19934	1.17107	1.05723	0.88853
20190304_BP604	dKu80_3	1.70667	1.67288	1.83013	1.68968	1.19687	1.42169	1.97317	1.77846	1.35684	1.11894	1.62742	1.40031	1.12416	1.75627	1.23489	2.07524	2.04499	1.11959	1.54642	1.61652	1.64608	1.06831	1.12594	1.85024	1.56814	1.16823	1.67482	1.69031	2.1048	1.87231	1.77075	1.63932	0.948816	1.87211	0.823739	0.969606	1.14535	1.34655	1.64747	1.40369	1.5185	0.800628	1.66555	2.04179	0.791863	1.43656	0.765566	1.26054
20190304_BP605	dKu80_4	1.1528	0.87974	0.962153	0.708029	0.701234	0.802296	1.20253	0.739983	0.699686	1.10821	0.821707	0.814729	0.82224	0.872728	0.95251	0.923988	0.799431	1.00783	0.814594	0.890082	0.845299	0.997702	0.931093	0.870678	0.908735	1.03954	1.11775	1.1374	1.17595	1.04199	0.874132	0.878916	1.02246	1.08284	0.90996	0.783216	0.97755	0.915255	0.99816	1.06081	1.02539	0.889902	1.02313	0.790975	0.823368	1.04797	0.909999	0.890204
20190304_BP606	dDegP2_2_1	1.45796	1.82269	1.28465	1.69957	2.16372	0.796884	0.964577	1.75462	1.26856	1.60853	1.39218	1.74875	1.97759	1.38044	1.30521	1.34601	1.42908	1.241	1.34322	1.51833	1.27265	1.1858	0.940803	1.37569	1.14988	1.1546	1.05478	0.967565	0.884069	0.962665	1.18031	1.10508	1.04292	0.775268	1.00444	1.03591	1.2022	0.881703	1.22651	0.900434	1.39989	0.756893	1.38913	1.93613	0.482287	0.845694	1.00232	1.03054
20190304_BP607	dDegP2_2_2	0.580166	0.738604	0.688524	0.570063	0.81039	0.459899	0.471376	0.719342	0.644307	1.16851	0.57187	1.03129	0.997327	0.690019	0.770339	0.639072	0.628636	0.848519	0.746697	0.752902	0.796369	0.882658	0.908472	0.657665	0.844094	0.934834	0.752599	0.699305	0.475662	0.460504	0.55746	0.758898	0.910442	0.422063	1.09678	1.02396	0.830884	1.19958	0.754261	1.16252	0.794388	1.17285	0.407982	0.562121	1.08321	0.927639	1.05204	1.01597
20190304_BP608	dDegP2_2_3	0.89142	0.285541	0.446893	0.566785	0.861363	0.228143	0.456328	1.03507	1.05579	1.29563	0.630252	0.296654	0.795677	0.793696	0.797872	0.726396	0.694718	0.887554	0.820377	0.898235	0.795268	0.936237	0.939448	0.769173	0.812849	0.843324	0.955781	0.837086	0.805293	0.730861	0.729172	0.880637	1.03507	0.525977	1.13461	1.18957	0.878317	1.29223	0.995696	1.06873	0.673344	1.06218	0.628977	1.02454	0.815116	0.892522	1.10302	1.02198
20190304_BP609	dDegP2_2_4	1.14069	1.17073	0.911155	0.817096	1.11117	0.320381	0.767521	1.23638	0.81188	0.958098	0.832539	1.09494	0.962576	0.883631	0.890107	1.03999	0.74117	0.98703	0.909112	1.12454	0.832099	0.997092	0.952305	0.893874	0.939171	1.01037	0.765778	0.743852	0.56787	0.768143	1.01981	0.821547	0.943053	0.555094	1.01715	1.01087	0.946451	1.06208	1.05154	1.03324	0.941654	1.16097	0.589294	1.0867	0.827495	1.03371	1.09866	0.908401
20190304_BP610	dDegP2_1_1	0.619007	1.0486	0.973132	0.718124	0.752105	0.455379	0.922237	1.38055	0.83859	1.40598	0.893776	0.817302	0.657856	0.857103	0.71027	1.08621	0.933312	0.67167	0.802726	0.813701	0.861498	0.709222	0.903891	0.96064	0.958621	0.821781	1.3418	1.22198	1.56935	1.19905	1.11039	1.22419	0.813244	1.10223	0.735122	1.00562	0.773603	1.00451	0.990044	1.29666	0.699393	1.41219	0.775314	1.32826	1.06427	2.23023	0.906426	1.24781
20190304_BP611	dDegP2_1_2	1.41253	1.44757	1.13732	1.39793	1.28066	0.985335	0.790594	1.15309	1.03246	1.38117	1.28638	1.34161	1.31734	1.23736	1.26423	1.30716	1.13435	1.18495	1.20362	1.15376	1.24134	1.17608	0.874743	1.23219	1.13975	1.08359	1.2096	0.99984	1.28486	0.878282	1.22172	1.06916	1.08006	0.893782	0.934738	0.864151	1.18449	1.01807	1.12904	1.05493	0.868288	0.674416	1.37313	1.63185	0.43419	0.854777	0.944735	1.04731
20190304_BP612	dDegP2_1_3	0.0285368	0.621798	0.655869	0.470511	0.586428	0.37039	0.675971	0.695344	0.627921	1.50105	0.636117	0.685442	0.605363	0.564051	0.625006	0.787989	0.559546	0.679361	0.623349	0.666906	0.594722	0.677728	0.920385	0.510725	0.640446	0.736964	0.909931	0.934475	0.589571	0.6409	1.05809	0.72142	0.737654	0.589657	0.882089	1.03701	0.692434	1.60694	0.639605	1.5657	0.62375	1.41528	0.527484	0.588909	1.09835	1.49475	1.17248	1.25016
20190304_BP613	dDegP2_1_4	2.09637	1.97765	1.99662	2.10276	2.06197	1.43209	1.34273	1.7438	1.50822	1.66711	1.91709	1.99674	1.67094	1.6025	1.36005	2.01913	1.54402	1.20373	1.48418	1.45826	1.46339	1.15554	1.12384	1.75107	1.43273	1.19364	1.32202	1.23561	1.15232	1.49022	1.54537	1.25379	1.02397	1.28233	1.02572	1.12226	1.2433	1.09946	1.42189	0.947405	1.06424	0.796537	2.04657	1.77196	0.565278	0.866146	0.88122	1.23343
[truncated: 61 more columns]

## Sheet: all_good_metabos_normalized
Filename	sample key	all good metabos factor	palmitate	methylthioadenosine	N-acetylmethionine	phenylacetyl_glutamine	nicotinamide	C5_carnitines	butyryl_carnitine	uracil	adenosine	nicotinic_acid	adenine	pyruvate	pantothenic_acid	creatinine	propionylcarnitine	uridine	phenylalanine	hypoxanthine	cAMP	lactate	kynurenine	leucine	acetylcarnitine	isoleucine	inosine	betaine	tryptophan	methionine	Na_acetylglutamine	cytidine	acetylserine	guanine	pipecolic_acid	valine	guanosine	proline	Ne-acetyllysine	tyrosine	3-ureidopropionate	carnitine	S-adenosylhomocysteine	allantoin	urate	dTMP	histidine	threonine	creatine
20181201_BP104	dKu80_1	0.87714	1.45098e+07	9.84261e+06	7.62893e+06	861421	4.50952e+07	1.29878e+07	2.05989e+07	6.38591e+07	1.38739e+08	1.60571e+08	3.13393e+07	1.31261e+07	6.51036e+08	5.05002e+07	3.74878e+07	7.51038e+06	6.70856e+08	9.25896e+07	2.0076e+06	1096145967	544362	6.1156e+08	9.08269e+07	6.43959e+08	1.33225e+08	1.03583e+08	1.02181e+08	2.10525e+08	1.49156e+07	4.4606e+06	2.14457e+07	2.876e+07	2.31266e+06	2.07128e+08	1.02836e+07	3.15667e+08	9.82844e+06	3.42385e+08	5.62487e+06	9.04334e+07	8.72778e+06	5.41093e+06	7.09216e+06	1.33802e+06	2.84265e+08	1.11188e+08	3851924408
20181201_BP105	dKu80_2	0.913404	3.37701e+07	9.43753e+06	7.21082e+06	767206	7.1778e+07	1.23268e+07	1.77167e+07	4.22853e+07	1.20485e+08	138753028	2.19011e+07	1.62068e+07	6.1529e+08	4.89039e+07	3.25938e+07	3.64269e+06	7.37474e+08	6.70313e+07	1.85297e+06	1412917417	785493	7.28464e+08	6.78021e+07	8.16505e+08	4.0464e+07	9.36004e+07	8.94993e+07	2.18633e+08	1.22157e+07	3.54378e+06	2.2884e+07	3.14428e+07	3.73753e+06	3.01343e+08	9.03044e+06	3.3187e+08	1.02356e+07	3.72085e+08	7.28518e+06	8.38356e+07	9.06451e+06	4.4792e+06	5.19832e+06	1.21364e+06	3.27786e+08	1.7079e+08	3470987102
20181201_BP106	dKu80_3	0.967141	3.16694e+07	1.29699e+07	7.97507e+06	685324	3.05777e+07	1.32029e+07	1.94248e+07	5.8672e+07	1.18197e+08	1.3741e+08	2.58335e+07	1.53777e+07	5.75722e+08	4.02492e+07	3.40915e+07	6.23847e+06	5.52221e+08	7.07668e+07	1.82507e+06	9.48301e+08	350561	4.61189e+08	8.48154e+07	4.85058e+08	1.01036e+08	9.38144e+07	9.47247e+07	165938124	1.70156e+07	4.21358e+06	2.4299e+07	2.17707e+07	2.89219e+06	1.84278e+08	9.1246e+06	3.08348e+08	1.1367e+07	2.98377e+08	6.67568e+06	8.37323e+07	8.6218e+06	4.10583e+06	4.56467e+06	1.41229e+06	2.54501e+08	1.17364e+08	3766815815
20181201_BP107	dKu80_4	0.898585	1.9168e+07	1.17446e+07	8.26888e+06	899954	5.95578e+07	1.5046e+07	2.02515e+07	5.38173e+07	1.06666e+08	156829641	2.51801e+07	1.96036e+07	5.70688e+08	4.70219e+07	3.71649e+07	4.96499e+06	6.2187e+08	7.21186e+07	1.99279e+06	1118065259	456584	5.68461e+08	8.55802e+07	6.14316e+08	8.93479e+07	108451039	9.90532e+07	1.95792e+08	1.69121e+07	4.04277e+06	2.45643e+07	2.08583e+07	1.90095e+06	2.1992e+08	8.72555e+06	3.44274e+08	1.1252e+07	3.29932e+08	7.28312e+06	9.00219e+07	8.63639e+06	4.36329e+06	4.61227e+06	1.23528e+06	2.7414e+08	1.28419e+08	4108302715
20181201_BP108	dDegP2_1	1.08356	8.08921e+06	1.3851e+07	6.50603e+06	683133	4.35831e+07	9.75767e+06	1.39074e+07	3.71313e+07	1.02369e+08	1.41896e+08	1.86844e+07	2.28522e+07	6.05193e+08	4.83651e+07	3.07456e+07	3.18104e+06	7.04927e+08	6.12436e+07	1.74395e+06	1257469500	337491	7.41987e+08	6.32098e+07	8.16816e+08	3.93539e+07	9.93413e+07	1.01764e+08	250369435	2.12064e+07	2.87363e+06	2.43027e+07	1.21393e+07	1.01232e+06	284341960	6.63681e+06	3.03675e+08	1.41639e+07	3.52305e+08	8.81143e+06	6.78283e+07	7.00116e+06	3.63855e+06	3.69032e+06	1.0662e+06	3.16262e+08	1.66673e+08	4316978667
20181201_BP109	dDegP2_2	0.764287	1.40251e+07	1.37923e+07	4.83623e+06	524002	3.82157e+07	7.44774e+06	1.10062e+07	1.94483e+07	5.47521e+07	1.08651e+08	1.37178e+07	8.98864e+06	4.54761e+08	3.67559e+07	2.45577e+07	1.68711e+06	4.4257e+08	3.26562e+07	1.46836e+06	9.3272e+08	135679	5.33834e+08	5.46097e+07	572287828	1.23712e+07	9.1669e+07	5.1138e+07	145923374	2.10729e+07	2.13018e+06	2.48057e+07	7.85011e+06	1.86709e+06	2.33321e+08	4.53015e+06	2.70508e+08	1.36492e+07	2.3596e+08	9.06226e+06	5.82228e+07	5.7256e+06	2.24416e+06	1.90274e+06	1.07827e+06	2.8237e+08	1.51306e+08	4203096631
20181201_BP110	dDegP2_3	1.01364	1.33703e+07	1.51841e+07	5.18436e+06	709280	4.66867e+07	1.22337e+07	1.39006e+07	2.8713e+07	9.41109e+07	1.31942e+08	1.76816e+07	1.07883e+07	5.15184e+08	4.94033e+07	3.16172e+07	2.66723e+06	7.3711e+08	4.08834e+07	1.68416e+06	1167135069	351032	8.24415e+08	5.83329e+07	895053958	9.50388e+06	1.04332e+08	1.05004e+08	2.48446e+08	2.06211e+07	2.76844e+06	2.32028e+07	1.26394e+07	1.20857e+06	3.2328e+08	6.75912e+06	2.96188e+08	1.46663e+07	3.54103e+08	9.23678e+06	6.80383e+07	5.9034e+06	3.34447e+06	2.85097e+06	1.04329e+06	2.82933e+08	1.68217e+08	4694081118
20181201_BP111	dDegP2_4	1.0836	2.17805e+07	1.0801e+07	6.69875e+06	803103	6.08263e+07	1.18809e+07	1.36798e+07	2.58143e+07	2.02943e+08	1.50876e+08	2.24988e+07	2.02453e+07	5.63517e+08	5.12805e+07	2.98791e+07	3.56087e+06	879280218	7.31437e+07	1.81016e+06	1490639853	442260	9.76342e+08	5.72985e+07	1090825383	1.20344e+07	1.05664e+08	1.13732e+08	3.05061e+08	1.82035e+07	3.02459e+06	2.19482e+07	2.01816e+07	1.59909e+06	3.89897e+08	7.36548e+06	3.24764e+08	1.2877e+07	4.24533e+08	8.51829e+06	7.11361e+07	6.54535e+06	3.48902e+06	3.79749e+06	938082	3.56366e+08	2.03861e+08	4363455294
Filename	sample key	all good metabos factor	palmitate	methylthioadenosine	N-acetylmethionine	phenylacetyl_glutamine	nicotinamide	C5_carnitines	butyryl_carnitine	uracil	adenosine	nicotinic_acid	adenine	pyruvate	pantothenic_acid	creatinine	propionylcarnitine	uridine	phenylalanine	hypoxanthine	cAMP	lactate	leucine	acetylcarnitine	isoleucine	inosine	betaine	tryptophan	methionine	Na_acetylglutamine	cytidine	acetylserine	guanine	pipecolic_acid	valine	guanosine	proline	Ne-acetyllysine	tyrosine	3-ureidopropionate	carnitine	S-adenosylhomocysteine	allantoin	urate	dTMP	histidine	threonine	creatine	alanine
20181201_BP216	dKu80_1	1.296	8.93248e+07	6.51153e+07	7.40001e+06	191322	3.88581e+07	1.09788e+08	5.79024e+07	8.29178e+07	1.67759e+08	1.04168e+08	3.67771e+07	4.91517e+06	5.88089e+08	5.22228e+07	2.01481e+08	4.58894e+06	3.20911e+08	1.66421e+07	1.43816e+06	919118407	3.26383e+08	5.18635e+08	3.07318e+08	2.68205e+06	111755216	8.14781e+07	1.43102e+08	2.72731e+07	4.49368e+06	2.27123e+07	1.36733e+07	1.52957e+06	122315628	9.99933e+06	2.90073e+08	1.68116e+07	1.94713e+08	1.05816e+07	8.51642e+08	1.09493e+07	2.57022e+06	24686.9	2.64628e+06	1.74518e+08	7.45843e+07	7639656898	7.55745e+07
20181201_BP217	dKu80_2	1.05753	9.95588e+07	6.09554e+07	7.45225e+06	280972	3.01776e+07	1.21777e+08	6.26608e+07	4.17146e+07	1.58353e+08	8.38855e+07	3.8133e+07	5.30566e+06	688824460	5.53455e+07	2.43279e+08	3.8437e+06	2.28011e+08	1.46134e+07	1.72401e+06	6.35473e+08	2.23634e+08	5.19675e+08	2.10292e+08	1.88748e+06	1.19342e+08	5.93226e+07	1.00866e+08	3.05477e+07	4.56098e+06	2.59267e+07	1.12978e+07	2.57629e+06	9.00854e+07	8.23414e+06	2.6316e+08	1.97089e+07	1.65547e+08	1.19093e+07	9.91714e+08	1.12944e+07	2.91452e+06	215749	2.40492e+06	1.72418e+08	6.13522e+07	9359801919	7.81628e+07
20181201_BP218	dKu80_3	1.16848	8.82344e+07	5.04775e+07	6.9053e+06	141546	3.38814e+07	1.10185e+08	6.32971e+07	4.00704e+07	1.33561e+08	1.02781e+08	2.90597e+07	5.04765e+06	6.7908e+08	5.24657e+07	2.38267e+08	3.2812e+06	3.47636e+08	1.2995e+07	1.97196e+06	7.797e+08	3.24362e+08	4.723e+08	3.38466e+08	1.62098e+06	1.23256e+08	7.56122e+07	1.41253e+08	2.42583e+07	3.58598e+06	2.26731e+07	1.15776e+07	1.71673e+06	1.33417e+08	6.69998e+06	2.90393e+08	1.97057e+07	2.19841e+08	1.19853e+07	9.34859e+08	1.026e+07	2.6556e+06	379240	2.09115e+06	1.73268e+08	7.96781e+07	8753186711	7.73715e+07
20181201_BP223	dDegP2_1	0.768213	7.89656e+07	6.25641e+07	8.03146e+06	73546	3.58076e+07	9.44824e+07	5.88163e+07	2.55322e+07	8.91726e+07	5.21035e+07	2.95904e+07	9.0929e+06	6.20377e+08	5.28569e+07	2.34543e+08	2.88774e+06	1.88141e+08	6.04303e+06	2.31608e+06	5.89175e+08	2.41241e+08	4.7094e+08	2.51713e+08	543894	1.21393e+08	4.48594e+07	1.07574e+08	3.41716e+07	2.53262e+06	2.25744e+07	5.79837e+06	1.13202e+06	1.19007e+08	4.3077e+06	2.17333e+08	1.86481e+07	121301561	1.11293e+07	7.84086e+08	6.7226e+06	2.03444e+06	198523	1.03566e+06	1.49126e+08	6.44245e+07	9630238298	6.70292e+07
20181201_BP224	dDegP2_2	0.962822	4.54044e+08	8.18248e+07	7.78529e+06	124387	4.97168e+07	1.26044e+08	6.47407e+07	4.49994e+07	1.3671e+08	7.32271e+07	3.57098e+07	6.29001e+06	7.69605e+08	4.78793e+07	235622296	3.0681e+06	2.61556e+08	1.07805e+07	1.75007e+06	6.87453e+08	2.61852e+08	4.72566e+08	266397028	1.10098e+06	9.05805e+07	6.80713e+07	1.10617e+08	2.46122e+07	3.28188e+06	2.20214e+07	1.28727e+07	1.12373e+06	113766574	5.83362e+06	171260684	1.40468e+07	1.55024e+08	9.30221e+06	6.6984e+08	7.79792e+06	3.39133e+06	21880.6	1.4411e+06	1.93576e+08	6.4693e+07	8330932040	7.33852e+07
20181201_BP225	dDegP2_3	0.699666	2.63163e+07	5.91756e+07	8.6766e+06	76853.5	3.84417e+07	1.01551e+08	6.47516e+07	2.22459e+07	124317507	5.2491e+07	2.95004e+07	9.44213e+06	8.24496e+08	5.50885e+07	2.36743e+08	2.79332e+06	2.28627e+08	8.77848e+06	2.31071e+06	5.59667e+08	2.51989e+08	4.97502e+08	2.43602e+08	834438	1.29581e+08	5.19448e+07	1.06121e+08	3.18457e+07	3.23737e+06	2.50493e+07	7.63099e+06	1.66975e+06	1.01414e+08	5.82636e+06	2.32046e+08	1.9805e+07	1.5005e+08	1.1071e+07	759003540	7.27174e+06	3.16432e+06	39720.8	1.54482e+06	1.59697e+08	6.03416e+07	9500615664	7.60502e+07
Filename	sample key	all good metabos factor	palmitate	methylthioadenosine	N-acetylmethionine	nicotinamide	butyryl_carnitine	uracil	adenosine	nicotinic_acid	adenine	pyruvate	pantothenic_acid	creatinine	propionylcarnitine	phenylalanine	hypoxanthine	lactate	leucine	acetylcarnitine	isoleucine	betaine	tryptophan	methionine	Na_acetylglutamine	cytidine	acetylserine	guanine	pseudouridine	valine	guanosine	proline	Ne-acetyllysine	tyrosine	3-ureidopropionate	carnitine	S-adenosylhomocysteine	allantoin	urate	dTMP	histidine	threonine	creatine	alanine	glycerophosphocholine	hydroxyproline	glucose	hypotaurine	AMP
20190304_BP602	dKu80_1	0.983376	1235733757	1.98451e+07	5.31095e+06	1.96428e+07	4.65867e+07	9.06703e+06	9.29847e+07	4.16563e+07	1.58195e+07	3.18832e+07	6.32632e+08	9.7029e+07	1.58414e+08	1.76659e+08	6.01423e+06	1246372195	119294920	2.72041e+08	103640466	7.45993e+07	4.68137e+07	5.30574e+07	2.01569e+07	4.35482e+06	3.72508e+07	6.46789e+06	481421	4.43572e+07	7.34481e+06	8.58733e+07	6.70734e+06	9.03691e+07	4.66638e+06	4.18939e+08	1.50974e+06	1.20316e+07	7.08933e+06	1.18805e+06	5.11093e+07	1.4309e+07	6116640778	1.97852e+08	2245023808	6.13864e+07	3.58699e+06	7.88467e+06	5.39262e+07
20190304_BP603	dKu80_2	0.96197	1604588682	2.28294e+07	4.39534e+06	1.86652e+07	3.40387e+07	9.08083e+06	8.15219e+07	2.52714e+07	1.34587e+07	2.25356e+07	4.53246e+08	8.09986e+07	1.21643e+08	1.30264e+08	5.09839e+06	8.31157e+08	8.97105e+07	1.96034e+08	8.19174e+07	65943937	3.79393e+07	4.54418e+07	1.54293e+07	4.26197e+06	3.13986e+07	6.05265e+06	363993	3.31877e+07	6.65812e+06	7.5616e+07	5.33211e+06	6.39902e+07	3.88091e+06	3.4457e+08	1.36792e+06	1.10124e+07	6.36169e+06	1.34215e+06	6.55857e+07	1.28765e+07	4752583622	1.60941e+08	2547980506	4.41269e+07	4.69374e+06	9.00201e+06	6.59165e+07
20190304_BP604	dKu80_3	1.30025	2077306769	3.08356e+07	5.55386e+06	3.1799e+07	4.7766e+07	1.36773e+07	1.04231e+08	5.35095e+07	1.7242e+07	3.05441e+07	7.21391e+08	9.94392e+07	1.23774e+08	2.10625e+08	8.20689e+06	1492127313	1.27998e+08	2.92216e+08	1.17112e+08	5.76733e+07	6.4419e+07	5.30251e+07	1.73017e+07	4.61618e+06	4.77719e+07	1.1464e+07	555347	5.00117e+07	9.04478e+06	5.8447e+07	5.66295e+06	9.53028e+07	3.96622e+06	3.86341e+08	804179	1.35382e+07	1.12388e+07	655606	5.95232e+07	1.35149e+07	5152743222	1.83233e+08	1310136487	4.6916e+07	7.15669e+06	7.16926e+06	6.13498e+07
20190304_BP605	dKu80_4	0.881154	2070527153	2.39287e+07	4.30857e+06	1.96624e+07	4.12963e+07	1.13895e+07	9.37355e+07	3.28537e+07	1.31201e+07	4.46393e+07	5.37482e+08	8.53736e+07	1.3359e+08	1.54445e+08	5.39204e+06	8.6074e+08	9.9493e+07	2.37427e+08	8.8744e+07	7.03765e+07	4.4732e+07	45343032	1.70388e+07	4.58358e+06	3.93847e+07	9.41451e+06	404539	3.95668e+07	7.71979e+06	6.96665e+07	5.67985e+06	8.52048e+07	4.42304e+06	3.84965e+08	1.31899e+06	1.22718e+07	6.42462e+06	1.00592e+06	6.40745e+07	1.40839e+07	6000964097	1.95818e+08	2321392552	5.66612e+07	3.33926e+06	7.4075e+06	5.8723e+07
20190304_BP606	dDegP2_2_1	1.0161	2270851236	4.29924e+07	4.98873e+06	4.09299e+07	1.105e+08	9.81026e+06	6.52017e+07	6.75552e+07	2.06281e+07	5.61876e+07	7.89691e+08	1.58911e+08	2.78628e+08	2.1185e+08	6.81161e+06	1334327678	1.4227e+08	3.51221e+08	1.15865e+08	6.16664e+07	6.12911e+07	4.97553e+07	1.39435e+07	3.38134e+06	2.56766e+07	7.54267e+06	473689	4.31412e+07	4.79301e+06	7.99059e+07	4.74496e+06	9.07922e+07	3.25573e+06	4.55766e+08	972853	1.44489e+07	1.36375e+07	510962	4.484e+07	1.41389e+07	6141918313	1.8651e+08	1376283162	4.37368e+07	6.17116e+06	1.06922e+07	2.58493e+07
20190304_BP607	dDegP2_2_2	1.01963	900507513	1.73614e+07	2.66449e+06	1.36809e+07	4.12429e+07	5.64209e+06	3.17528e+07	2.75997e+07	1.04408e+07	4.06757e+07	3.23259e+08	9.339e+07	1.40029e+08	1.05527e+08	3.22288e+06	5.84921e+08	7.88139e+07	1.73558e+08	7.2252e+07	5.93408e+07	2.91993e+07	3.63975e+07	9.91437e+06	2.43538e+06	1.37671e+07	3.59564e+06	222948	2.95239e+07	2.60031e+06	7.87107e+07	6.43326e+06	5.56407e+07	4.18879e+06	2.57735e+08	1.50227e+06	4.22889e+06	3.94567e+06	1.14364e+06	4.90144e+07	1.38906e+07	6036617785	178492981	2758422552	6.19472e+07	3.26485e+06	1.39527e+07	4.90227e+07
20190304_BP608	dDegP2_2_3	0.978376	1441968199	6.99486e+06	1.80234e+06	1.41759e+07	4.56856e+07	2.91692e+06	3.20354e+07	4.13883e+07	1.78302e+07	4.70029e+07	3.71284e+08	2.79967e+07	1.16428e+08	1.26502e+08	3.81774e+06	6.73667e+08	9.02423e+07	215791831	7.51948e+07	6.39519e+07	3.55902e+07	3.65282e+07	1.3122e+07	3.03815e+06	2.42905e+07	5.94724e+06	303920	3.57047e+07	3.37718e+06	9.52972e+07	7.22239e+06	7.65485e+07	4.01324e+06	227675457	1.41789e+06	6.79451e+06	7.49478e+06	896879	4.91476e+07	1.45621e+07	5588411583	1.86512e+08	2061466879	5.30656e+07	2.10679e+06	1.08084e+07	4.72388e+07
20190304_BP609	dDegP2_2_4	0.972298	1856723244	2.88586e+07	3.69771e+06	2.05642e+07	5.93037e+07	4.12182e+06	5.42187e+07	4.97471e+07	1.37968e+07	3.49751e+07	4.93518e+08	1.03981e+08	1.4173e+08	1.41716e+08	5.50005e+06	7.23204e+08	1.00628e+08	2.71849e+08	7.9169e+07	6.52324e+07	4.16187e+07	4.24688e+07	1.05791e+07	2.71664e+06	1.72361e+07	6.28969e+06	427717	3.35172e+07	3.58641e+06	8.14876e+07	5.97314e+06	8.13474e+07	3.90423e+06	3.20388e+08	1.55945e+06	6.40563e+06	7.99923e+06	916192	5.72779e+07	1.30246e+07	5746448177	1.82069e+08	2539329368	5.89964e+07	3.65485e+06	1.58065e+07	4.71132e+07
20190304_BP610	dDegP2_1_1	1.55645	6.29418e+08	1.6147e+07	2.46704e+06	1.12902e+07	2.50751e+07	3.65982e+06	4.06973e+07	3.47001e+07	8.90227e+06	3.2062e+07	3.30972e+08	4.84851e+07	6.05092e+07	8.58706e+07	3.58852e+06	568897079	5.55053e+07	122879600	5.12034e+07	3.86782e+07	2.79407e+07	2.70792e+07	1.15797e+07	2.78787e+06	2.97559e+07	6.1332e+06	290921	3.11995e+07	4.44868e+06	5.064e+07	3.52911e+06	4.78448e+07	3.06073e+06	148651875	1.18497e+06	5.26467e+06	6.10776e+06	736101	7.71974e+07	1.11763e+07	3682118367	1.33736e+08	1805953099	2.9618e+07	3.87874e+06	1.09441e+07	6.75283e+07
20190304_BP611	dDegP2_1_2	0.963911	2319207529	3.59931e+07	4.6557e+06	3.54883e+07	6.89439e+07	1.2787e+07	5.63347e+07	4.67994e+07	1.76979e+07	5.0858e+07	7.69183e+08	1.28514e+08	1.95653e+08	2.00174e+08	6.97316e+06	1116485035	1.34386e+08	281337937	119133530	6.04408e+07	5.787e+07	5.19874e+07	1.68559e+07	3.68331e+06	3.93377e+07	7.25411e+06	516856	4.39989e+07	5.8249e+06	7.02663e+07	5.77546e+06	8.81027e+07	4.02085e+06	2.97997e+08	913777	1.50559e+07	1.21166e+07	484913	4.77755e+07	1.51469e+07	5679135940	1.79378e+08	1279432901	3.60251e+07	7.12402e+06	8.18574e+06	2.67083e+07
20190304_BP612	dDegP2_1_3	1.36177	3.3165e+07	1.09436e+07	1.90043e+06	8.45478e+06	2.23465e+07	3.40233e+06	3.40944e+07	1.9976e+07	7.6188e+06	3.91237e+07	2.69234e+08	4.6476e+07	6.36411e+07	6.45893e+07	2.97546e+06	3.89829e+08	4.9264e+07	1.15109e+08	4.04007e+07	4.50144e+07	1.69783e+07	2.06777e+07	8.97533e+06	2.43673e+06	1.27767e+07	3.7469e+06	316850	2.10145e+07	2.72012e+06	5.96863e+07	6.4527e+06	3.53283e+07	4.22412e+06	151527274	1.35734e+06	4.09387e+06	3.09514e+06	868276	5.9136e+07	1.27981e+07	4320882534	1.53454e+08	2874253127	3.83245e+07	2.48375e+06	1.5329e+07	5.93924e+07
20190304_BP613	dDegP2_1_4	1.08988	3044160512	4.34896e+07	7.22861e+06	4.72115e+07	9.81754e+07	1.64367e+07	8.46187e+07	6.25938e+07	2.2865e+07	5.42917e+07	1013816829	1.69162e+08	2.19486e+08	2.2928e+08	9.52628e+06	1344053992	1.46558e+08	3.1449e+08	1.24211e+08	6.86769e+07	7.27336e+07	5.77974e+07	1.62931e+07	4.02574e+06	3.12018e+07	1.08857e+07	578213	4.5633e+07	7.39117e+06	8.07062e+07	5.51625e+06	9.81299e+07	3.19366e+06	3.23033e+08	954498	1.98461e+07	1.16362e+07	558345	4.28155e+07	1.57769e+07	5663632622	1.93379e+08	1170570342	4.01382e+07	7.44376e+06	1.20753e+07	2.75931e+07
[truncated: 60 more columns]

## Sheet: TCA_fold_changes
raw peak areas	pyruvate	lactate	glutamine	GABA	glycine	glutamate	fumarate	aspartate	succinate	alpha-ketoglutarate	malate	citrate	cis-aconitate
dKu80_1_1	1.31261e+07	1096145967	7.16969e+08	10707856488	9.16809e+06	9.7739e+08	979780	1.46717e+08	1.04712e+08	8.76878e+07	378635260	6.81677e+07	1.20126e+07
dKu80_1_2	1.62068e+07	1412917417	6.53862e+08	11061235533	8.05321e+06	9.01131e+08	1.11885e+06	1.55774e+08	9.87017e+07	7.23734e+07	3.32729e+08	8.48048e+07	1.03533e+07
dKu80_1_3	1.53777e+07	9.48301e+08	5.16895e+08	12081515071	1.15697e+07	1158228926	1.45855e+06	1.84946e+08	1.1058e+08	9.37446e+07	3.89855e+08	8.06421e+07	1.01002e+07
dKu80_1_4	1.96036e+07	1118065259	7.13237e+08	10535301043	1.27754e+07	1105033284	1.20963e+06	1.80235e+08	1.09333e+08	9.08671e+07	3.57422e+08	9.73299e+07	1.20646e+07
dDegP2_1_1	2.28522e+07	1257469500	1165130242	9461131066	9.33206e+06	1294574072	1.25176e+06	2.17663e+08	9.5431e+07	9.1891e+07	4.11467e+08	1.31621e+08	1.16706e+07
dDegP2_1_2	8.98864e+06	9.3272e+08	1223097871	9137230667	6.50174e+06	1521868453	1.68626e+06	2.93546e+08	7.82802e+07	6.4385e+07	3.89847e+08	2.44028e+08	1.38295e+07
dDegP2_1_3	1.07883e+07	1167135069	1263015200	10333734376	6.31869e+06	1206993835	1.1153e+06	1.94799e+08	9.61983e+07	6.69054e+07	375344222	1.38402e+08	1.06953e+07
dDegP2_1_4	2.02453e+07	1490639853	1453546628	11045805974	8.30027e+06	1044055074	1.11266e+06	1.62298e+08	1.01605e+08	7.03711e+07	3.44436e+08	1.1641e+08	1.10086e+07
dKu80_average	1.60786e+07	1.14386e+09	6.50241e+08	1.10965e+10	1.03916e+07	1.03545e+09	1.1917e+06	1.66918e+08	1.05832e+08	8.61682e+07	3.6466e+08	8.27362e+07	1.11327e+07
dKu80_2_1	4.91517e+06	919118407	6.0589e+08	13376367297	6.00674e+06	1969618213	1.36274e+06	2.56302e+08	1.15481e+08	1.48012e+08	9.22616e+08	1.96265e+08	1.72322e+07
dKu80_2_2	5.30566e+06	6.35473e+08	4.5122e+08	15414709594	6.95413e+06	2422481754	2.35328e+06	401330764	1.43274e+08	2.10997e+08	1014316057	2.36112e+08	1.8671e+07
dKu80_2_3	5.04765e+06	7.797e+08	7.39377e+08	13580870382	5.95112e+06	2316087218	2.5424e+06	408601002	1.45351e+08	1.40509e+08	1005583682	2.42828e+08	2.0144e+07
dDegP2_2_1	9.0929e+06	5.89175e+08	8.21511e+08	11050742313	6.68911e+06	2920462569	3.31804e+06	5.26634e+08	1.04288e+08	2.17776e+08	8.15157e+08	2.8792e+08	1.72708e+07
dDegP2_2_2	6.29001e+06	6.87453e+08	7.49387e+08	15204181292	8.00814e+06	2399028721	2.8924e+06	4.14394e+08	1.63497e+08	1.82634e+08	9.35681e+08	1.91411e+08	1.58545e+07
dDegP2_2_3	9.44213e+06	5.59667e+08	7.06252e+08	12623993735	7.28888e+06	2558113444	2.93867e+06	5.00566e+08	1.10537e+08	1.86874e+08	8.27577e+08	2.86201e+08	2.0672e+07
dKu80_average	5.08949e+06	7.78097e+08	5.98829e+08	1.4124e+10	6.304e+06	2236062395	2.08614e+06	3.55411e+08	1.34702e+08	1.66506e+08	9.80839e+08	2.25068e+08	1.86824e+07
dKu80_3_1	3.18832e+07	1246372195	1.29405e+08	3.11149e+08	3.08326e+06	2922155774	1.01059e+07	7.46193e+08	364313499	1.59387e+08	8.26835e+08	8.58301e+08	5.78942e+07
dKu80_3_2	2.25356e+07	8.31157e+08	1.25317e+08	2.14455e+08	3.10838e+06	3070460848	9.72459e+06	7.03938e+08	2.53908e+08	1.29773e+08	6.96761e+08	6.07213e+08	4.81049e+07
dKu80_3_3	3.05441e+07	1492127313	1.37713e+08	3.00366e+08	6.3435e+06	4298432902	1.15012e+07	8.84427e+08	3.11327e+08	215049620	1417018960	1056862061	8.77269e+07
dKu80_3_4	4.46393e+07	8.6074e+08	1.09349e+08	2.81786e+08	3.9983e+06	3516216411	1.27669e+07	9.01487e+08	3.04452e+08	2.39927e+08	953203793	7.77175e+08	5.23112e+07
dDegP2_3_1	5.61876e+07	1334327678	166761074	2.12511e+08	2.96533e+06	2388619201	9.59202e+06	6.71547e+08	2.93307e+08	229466651	5.97927e+08	7.72449e+08	8.31046e+07
dDegP2_3_2	4.06757e+07	5.84921e+08	1.77812e+08	1.4246e+08	3.07251e+06	2529558735	1.04691e+07	7.77339e+08	1.31601e+08	1.41542e+08	3.47907e+08	637186481	4.08847e+07
dDegP2_3_3	4.70029e+07	6.73667e+08	1.35327e+08	1.72904e+08	5.10701e+06	2686984608	9.73171e+06	7.62931e+08	1.10232e+08	2.59065e+08	3.50976e+08	7.81275e+08	4.87218e+07
dDegP2_3_4	3.49751e+07	7.23204e+08	1.57726e+08	2.00159e+08	3.18818e+06	2591571180	1.09713e+07	7.86001e+08	1.76779e+08	1.86516e+08	477215161	7.50423e+08	6.58211e+07
dDegP2_4_1	3.2062e+07	568897079	102631020	1.41143e+08	3.10285e+06	3508867208	1.17508e+07	8.05739e+08	1.05231e+08	2.73537e+08	7.04111e+08	7.37139e+08	5.84475e+07
dDegP2_4_2	5.0858e+07	1116485035	1.66697e+08	2.35342e+08	2.2405e+06	2569624764	8.85197e+06	671971487	2.4806e+08	2.47421e+08	595698508	7.12429e+08	6.1257e+07
dDegP2_4_3	3.91237e+07	3.89829e+08	1.10414e+08	1.28107e+08	3.85689e+06	2388761973	1.00716e+07	7.63738e+08	6.76582e+07	1.61978e+08	2.60747e+08	4.47597e+08	3.04382e+07
dDegP2_4_4	5.42917e+07	1344053992	1.48039e+08	2.2776e+08	5.17454e+06	2446691680	7.98829e+06	5.7488e+08	3.77894e+08	2.43371e+08	6.0174e+08	4.66053e+08	8.10481e+07
dKu80_average	3.24005e+07	1.1076e+09	1.25446e+08	2.76939e+08	4.13336e+06	3.45182e+09	1.10247e+07	8.09011e+08	3.085e+08	1.86034e+08	9.73455e+08	8.24888e+08	6.15093e+07
normalized	pyruvate	lactate	glutamine	GABA	glycine	glutamate	fumarate	aspartate	succinate	alpha-ketoglutarate	malate	citrate	cis-aconitate
dKu80_1_1	0.816375	0.958289	1.10262	0.964978	0.882259	0.943932	0.822169	0.878975	0.989419	1.01763	1.03832	0.823917	1.07904
dKu80_1_2	1.00798	1.23522	1.00557	0.996824	0.774973	0.870283	0.938866	0.933238	0.93263	0.839909	0.912436	1.025	0.92999
dKu80_1_3	0.956408	0.829038	0.794929	1.08877	1.11337	1.11858	1.22392	1.10801	1.04487	1.08793	1.06909	0.97469	0.907253
dKu80_1_4	1.21924	0.977452	1.09688	0.949428	1.2294	1.06721	1.01504	1.07978	1.03308	1.05453	0.98015	1.17639	1.08371
dDegP2_1_1	1.42129	1.09932	1.79184	0.852625	0.898038	1.25026	1.0504	1.30401	0.901726	1.06641	1.12836	1.59085	1.04832
dDegP2_1_2	0.559045	0.815416	1.88099	0.823435	0.625673	1.46977	1.415	1.75862	0.739668	0.747202	1.06907	2.94947	1.24224
dDegP2_1_3	0.670974	1.02035	1.94238	0.931263	0.608057	1.16568	0.935889	1.16703	0.908975	0.776451	1.0293	1.67281	0.960709
dDegP2_1_4	1.25915	1.30317	2.2354	0.995434	0.798748	1.00831	0.933673	0.972325	0.960066	0.816671	0.944539	1.40701	0.988851
dKu80_2_1	0.965748	1.18124	1.01179	0.947068	0.952847	0.880842	0.653237	0.721142	0.857308	0.888928	0.94064	0.872026	0.922377
dKu80_2_2	1.04247	0.816702	0.753504	1.09139	1.10313	1.08337	1.12805	1.1292	1.06364	1.2672	1.03413	1.04907	0.999389
dKu80_2_3	0.991778	1.00206	1.2347	0.961547	0.944024	1.03579	1.21871	1.14966	1.07905	0.843869	1.02523	1.07891	1.07823
dDegP2_2_1	1.7866	0.7572	1.37186	0.78241	1.06109	1.30607	1.59052	1.48176	0.774216	1.30792	0.831082	1.27925	0.924445
dDegP2_2_2	1.23588	0.883505	1.25142	1.07648	1.27033	1.07288	1.38648	1.16596	1.21377	1.09686	0.95396	0.850456	0.848633
dDegP2_2_3	1.85522	0.719277	1.17939	0.893798	1.15623	1.14403	1.40867	1.40841	0.820607	1.12232	0.843744	1.27162	1.10649
dKu80_3_1	0.984033	1.12529	1.03156	1.12353	0.745945	0.846556	0.916663	0.922351	1.18092	0.856761	0.849382	1.04051	0.941227
dKu80_3_2	0.695532	0.750413	0.998973	0.774377	0.752022	0.88952	0.882076	0.870122	0.823041	0.697577	0.715761	0.736116	0.782075
dKu80_3_3	0.942703	1.34717	1.09779	1.08459	1.53471	1.24527	1.04323	1.09322	1.00916	1.15597	1.45566	1.28122	1.42624
dKu80_3_4	1.37773	0.777122	0.871683	1.0175	0.967325	1.01866	1.15804	1.11431	0.986876	1.28969	0.979197	0.942158	0.85046
dDegP2_3_1	1.73416	1.2047	1.32934	0.767358	0.717415	0.691989	0.870051	0.830084	0.950751	1.23347	0.614232	0.93643	1.35109
dDegP2_3_2	1.2554	0.528098	1.41744	0.514409	0.743344	0.73282	0.949607	0.960851	0.426584	0.760842	0.357394	0.772452	0.664691
dDegP2_3_3	1.45068	0.608222	1.07877	0.624341	1.23556	0.778426	0.882722	0.943042	0.357317	1.39257	0.360546	0.947129	0.792106
dDegP2_3_4	1.07946	0.652947	1.25732	0.722755	0.771328	0.750785	0.99516	0.971558	0.573026	1.00259	0.490228	0.909728	1.0701
dDegP2_4_1	0.989553	0.513631	0.818127	0.509654	0.750685	1.01653	1.06586	0.995955	0.341104	1.47036	0.723312	0.893624	0.950222
dDegP2_4_2	1.56967	1.00802	1.32883	0.849797	0.542054	0.744427	0.802925	0.830608	0.804083	1.32998	0.611943	0.863668	0.995898
dDegP2_4_3	1.2075	0.351958	0.88017	0.462583	0.933114	0.69203	0.913552	0.944038	0.219313	0.870689	0.267857	0.542615	0.494855
dDegP2_4_4	1.67564	1.21348	1.1801	0.822418	1.2519	0.708813	0.724584	0.710596	1.22494	1.30821	0.618149	0.56499	1.31766
	pyruvate	lactate	glutamine	GABA	glycine	glutamate	fumarate	aspartate	succinate	alpha-ketoglutarate	malate	citrate	cis-aconitate
dKu80_1	1	1	1	1	1	1	1	1	1	1	1	1	1
dKu80_2	1	1	1	1	1	1	1	1	1	1	1	1	1
dKu80_3	1	1	1	1	1	1	1	1	1	1	1	1	1
dDegP2_1	0.977614	1.05956	1.96265	0.900689	0.732629	1.2235	1.08374	1.3005	0.877609	0.851684	1.04282	1.90503	1.06003
dDegP2_2	1.6259	0.78666	1.26756	0.917563	1.16255	1.17433	1.46189	1.35204	0.936198	1.1757	0.876262	1.13378	0.959858
dDegP2_3	1.37993	0.748493	1.27072	0.657216	0.866912	0.738505	0.924385	0.926383	0.576919	1.09737	0.4556	0.891435	0.969496
dDegP2_4	1.36059	0.771774	1.0518	0.661113	0.869438	0.790449	0.876731	0.870299	0.64736	1.24481	0.555315	0.716224	0.939658
fold change	1.33601	0.841623	1.38818	0.784145	0.907882	0.981696	1.08669	1.11231	0.759522	1.09239	0.732498	1.16162	0.982261
2-way ANOVA	"Source of Variation" "% of total variation" "P value" "P value summary" Significant? " Interaction" 11.32 0.2418 ns No " Batch Factor" 11.32 0.2418 ns No " Strain Factor" 24.50 0.0050 ** Yes	"Source of Variation" "% of total variation" "P value" "P value summary" Significant? " Interaction" 6.332 0.6264 ns No " Batch Factor" 6.332 0.6264 ns No " Strain Factor" 9.269 0.1209 ns No	"Source of Variation" "% of total variation" "P value" "P value summary" Significant? " Interaction" 25.63 0.0001 *** Yes " Batch Factor" 25.63 0.0001 *** Yes " Strain Factor" 30.50 <0.0001 **** Yes	"Source of Variation" "% of total variation" "P value" "P value summary" Significant? " Interaction" 11.51 0.1234 ns No " Batch Factor" 11.51 0.1234 ns No " Strain Factor" 34.20 0.0002 *** Yes	"Source of Variation" "% of total variation" "P value" "P value summary" Significant? " Interaction" 8.474 0.5110 ns No " Batch Factor" 8.474 0.5110 ns No " Strain Factor" 3.261 0.3492 ns No	"Source of Variation" "% of total variation" "P value" "P value summary" Significant? " Interaction" 30.25 0.0048 ** Yes " Batch Factor" 30.25 0.0048 ** Yes " Strain Factor" 0.2063 0.7359 ns No	"Source of Variation" "% of total variation" "P value" "P value summary" Significant? " Interaction" 25.82 0.0188 * Yes " Batch Factor" 25.82 0.0188 * Yes " Strain Factor" 4.125 0.1752 ns No	"Source of Variation" "% of total variation" "P value" "P value summary" Significant? " Interaction" 23.60 0.0295 * Yes " Batch Factor" 23.60 0.0295 * Yes " Strain Factor" 6.438 0.0999 ns No	"Source of Variation" "% of total variation" "P value" "P value summary" Significant? " Interaction" 8.423 0.3906 ns No " Batch Factor" 8.423 0.3906 ns No " Strain Factor" 21.73 0.0093 ** Yes	"Source of Variation" "% of total variation" "P value" "P value summary" Significant? " Interaction" 11.45 0.3531 ns No " Batch Factor" 11.45 0.3531 ns No " Strain Factor" 4.182 0.2748 ns No	"Source of Variation" "% of total variation" "P value" "P value summary" Significant? " Interaction" 20.00 0.0151 * Yes " Batch Factor" 20.00 0.0151 * Yes " Strain Factor" 24.07 0.0007 *** Yes	"Source of Variation" "% of total variation" "P value" "P value summary" Significant? " Interaction" 29.28 0.0049 ** Yes " Batch Factor" 29.28 0.0049 ** Yes " Strain Factor" 3.425 0.1724 ns No	"Source of Variation" "% of total variation" "P value" "P value summary" Significant? " Interaction" 1.299 0.9603 ns No " Batch Factor" 1.299 0.9603 ns No " Strain Factor" 0.1799 0.8420 ns No
