# Supplementary material for: Genetic screens reveal a central role for heme metabolism in artemisinin susceptibility
Source: Nat Commun. 2020 Sep 23;11:4813. doi: 10.1038/s41467-020-18624-0 (PMC7511413; doi:10.1038/s41467-020-18624-0)
Supplement: Supplementary file 12 — Source Data [file 41467_2020_18624_MOESM12_ESM.xlsx]

## Sheet: Figure 1A
Figure 1A
	log[drug] uM	Pyr					DHA
		100	100	100	100	100	100	100	100	100	100
	-4	100	100	100	100	100		122.94	100.516
	-3							107.621	118.514
	-2							86.1909	103.256
	-1	47.2112	64.7797	61.6277	107.266	60.7167	57.1621	31.2615	25.3827	47.0084	66.0032
	0	59.7168	43.9782	15.8443	19.662	3.51482	8.69529	0	0	18.7915	32.3965
	0.69897	8.58862	32.0967	0	5.1649	0	0			16.5349	0.869998
	1	9.48196	3.42946	5.58492	0	0.068918	19.6092			3.28932	0
	2	0	0	10.635	3.31455		7.72828			0	11.8003

## Sheet: Figure 1B
Figure 1B
	Time (h)	1 uM DHA				10 uM DHA
	0	100	100	100	100	100	100	100
	0.5	80.6818	80.9851	89.9346	86.4603	103.788	107.586	95.8421
	1	91.9192	91.0653	79.8693	103.385	84.7403	83.1346	81.3953
	2	78.4091	85.7961	71.5033	99.1618	59.9567	28.9655	53.9817
	5	54.6717	55.441	42.8758	63.8943	14.9351	1.83908	21.9309
	8	60.8586	45.3608	56.4706	56.6731	5.08658	0.45977	27.4841

## Sheet: Figure 1C
Figure 1C
	Time (h)	1 uM DHA				10 uM DHA
	0	69.7674	61.4206	64.5669	62.5494	73.9316	57.7483	72.4719	50.5759
	1	70.257	55.4318	72.1035	67.9842	26.9231	-9.66887	39.2135	12.4607
	2	57.1603	37.7437	68.279	57.7075	5.55556	0	15.7303	-0.942408
	5	-6.11995	5.43175	22.0472	25.3953	-11.9658	14.8344	-8.42697	-10.7853
	8	-2.32558	3.06407	19.5163	14.7233	-20.0855	19.6026	-3.82022	-11.3089
	24	-26.4382	16.2953	-5.6243	-4.05138	-5.84046	27.5497	1.01124	-12.9843
	72	-15.6671	0	6.29921	-5.63241	8.40456	20.1325	8.65169	-0.314136

## Sheet: Figure 1E
Figure 1E
	log[DHA] nM	parental							K13 C627Y
	0	100	100	100	100	100	100	100	100	100	100	100	100
	1	91.2611	70.4918	64.6651	73.0103	90.1263	58.6842	100.503	90.2989	93.5798	104.444	95.9459	91.3253
	1.69897	57.7708	76.2295	59.5843	45.8477	75.5224	45.5921	73.3668	84.0063	79.9611	63.3333	100	103.494
	2	26.0597	64.3443	18.2448	45.6747	42.4799	50.9211	24.6231	79.6539	96.4981	87.2222	63.5135	103.373
	2.69897	22.9199	13.388	13.8568	25.7785	30.4248	9.47368	11.3903	61.1432	26.4591	73.8889	37.8378	24.9398
	3	3.24437	10.6557	2.54042	0	16.992	2.76316	1.67504	49.0037	38.3268	24.4444	28.3784	16.0241
	3.30103	2.82575	4.64481	3.9261	0	2.52583	0	0	28.4216	35.4086	0.555556	9.45946	9.39759

## Sheet: Figure 1F
Figure 1F
	log[DHA] nM	parental				K13 C627Y
	0	72.4613	60.9524	60.884	75.9734	66.4945	55.6086	60.8123	72.043
	1	67.7567	65.8333	65.0829	78.4425	66.2651	41.8854	67.3985	77.3297
	1.69897	68.56	67.5	66.5193	78.7274	70.9696	33.7709	53.5675	77.2401
	2	57.8887	50.7143	67.1823	79.9145	69.3632	37.4702	69.045	77.8674
	2.69897	45.4389	34.1071	35.3591	14.6724	68.56	33.2339	56.202	76.2545
	3	25.3012	5.83333	-0.276243	-24.5014	70.1664	12.5298	17.2338	69.3548
	3.30103	4.18818	-9.7619	0.220994	-13.3903	33.9071	2.2673	-4.06147	1.88172

## Sheet: Figure 1G
Figure 1G
	log [DHA] nM	parental				K13 C567Y
	0	67.93	42.9119	46.604	76.4228	71.7579	43.3863	65.5837
	1	68.7182	47.9921	43.6252	77.1003	71.172	48.9961	66.5779
	1.69897	70.2946	49.4181	38.7316	81.1201	74.297	46.3945	69.9748
	2	73.6443	46.2096	49.1572	78.6811	79.4728	49.3213	68.5663
	2.69897	4.1862	39.436	35.7529	55.7362	37.7736	36.801	68.0692
	3	-27.2424	24.9975	-10.4173	18.9702	-1.09364	32.1668	60.0328
	3.30103	4.18818	-9.76191	0.220948	0	8.55491	-15.1786	-10.6383

## Sheet: Figure 1H
Figure 1H
	1h				24 h
	4.22726	1.65876	3.62497	1.52447	1.24826	1.79644	1.66685

## Sheet: Figure 2D
Figure 2D
	log[DHA] nM	parental							ΔTmem14c
	0	100	100	100	100	100	100	100	100	100	100	100	100	100	100
	1	91.2611	70.4918	64.6651	73.0103	90.1263	58.6842	100.503	101.189	90.2365	124.28	93.5451	60.5634	88.4848	53.8462
	1.69897	57.7708	76.2295	59.5843	45.8477	75.5224	45.5921	73.3668	26.9231	19.6191	34.1121	82.829	53.5211	46.5455	50.5495
	2	26.0597	64.3443	18.2448	45.6747	42.4799	50.9211	24.6231	12.2378	5.1526	6.07477	4.17549	39.4366	14.2424	8.71795
	2.69897	22.9199	13.388	13.8568	25.7785	30.4248	9.47368	11.3903	2.92308	4.75624	0.46729	4.23601	21.831	2.72727	12.2918
	3	3.24437	10.6557	2.54042	0	16.992	2.76316	1.67504	4.47552	0.792707	0	5.84972	10.7981	3.0303	9.03541
	3.30103	2.82575	4.64481	3.9261	0	2.52583	0	0	2.0979	0.264236	0	0	1.87793	0.30303	2.1978

## Sheet: Figure 2E
Figure 2E
	1–6 h treatment
	log[DHA] nM	parental				ΔTmem14c
	0	72.4613	60.9524	60.884	75.9734	70.2009	50.1734	70.3557
	1	67.7567	65.8333	65.0829	78.4425	57.7009	58.4971	75.9881
	1.69897	68.56	67.5	66.5193	78.7274	50.8929	63.4682	76.581
	2	57.8887	50.7143	67.1823	79.9145	26.6741	60.4624	46.1858
	2.69897	45.4389	34.1071	35.3591	14.6724	-8.81696	-5.31792	20.8498
	3	25.3012	5.83333	-0.276243	-24.5014	-38.6161	-6.82081	-9.38735
	3.30103	4.18818	-9.7619	0.220994	-13.3903	-7.58929	4.27746	-9.28854
	24–29 h treatment
	log[DHA] nM	parental				ΔTmem14c
	0	67.93	42.9119	46.604	76.4228	71.1132	50.5338	62.614	64.751
	1	68.7182	47.9921	43.6252	77.1003	73.6891	49.6441	54.5593	67.2687
	1.69897	70.2946	49.4181	38.7316	81.1201	65.6394	35.6762	55.3191	53.0706
	2	73.6443	46.2096	49.1572	78.6811	15.0874	25	25	23.1089
	2.69897	4.1862	39.436	35.7529	55.7362	-17.4793	1.9573	30.6991	21.3246
	3	-27.2424	24.9975	-10.4173	18.9702	-7.4517	13.79	16.8693	3.34811
	3.30103	4.18818	-9.76191	0.220948	0	0	0	0	0

## Sheet: Figure 3C
Figure 3C
	[DHA] nM	parental							NaFAc
	0	100	100	100	100	100	100	100	100	100	100	100
	1	80.8108	70.5996	157.277	73.0103	90.1263	57.9365	87.1429	104.946	100.165	78.9062	113.483
	1.69897	47.9279	76.3056	62.3239	45.8477	75.5224	46.8254	34.2857	93.7685	100.66	66.4062	72.4719
	2	18.9189	60.9284	41.0798	45.6747	42.4799	50.9921	22.8571	85.4599	82.8383	67.1875	74.9064
	2.69897	11.3514	13.3462	6.33803	25.7785	30.4248	9.12698	9.52381	11.8694	19.571	17.1875	35.9551
	3	4.32432	10.058	2.11268	0	16.992	2.3	4.7619	4.54995	1.9802	2.08333	33.7079
	3.30103	0.36036	2.32108	1.87793	0	2.52583	0	3.33333	0	1.48515	3.64583	30.3371

[truncated: 18 more sheets: Figure 3D, Figure 3E, Figure 3F, Figure 4D, Figure 5C, Figure 5D, Figure 5E, Figure 5G, Figure 5H, Figure 6C, Figure 6D, Figure 7B, Figure 7C, Figure 7D, Figure 7E, Figure 7F, Figure 7G, Supplementary Figure 2B]
